# Supplementary material for: Proteome-wide Analysis of Lysine 2-hydroxyisobutyrylation in Developing Rice (Oryza sativa) Seeds
Source: Sci Rep. 2017 Dec 13;7:17486. doi: 10.1038/s41598-017-17756-6 (PMC5727541; doi:10.1038/s41598-017-17756-6)
Supplement: Supplementary file 1 — Supplementary Dataset 1 [file 41598_2017_17756_MOESM1_ESM.xlsx]

## Sheet: Table S1
Table S1. Identified 2-hydroxyisobutyrylated Proteins and the Modification sites of Developing Rice (Oryza sativa) Seeds.
Header description
Protein	Protein Uniprot ID of the peptide associated with
Modified sequence	sequence representation of the peptide including location(s) of modified amino acids
Position in Protein	the position of the modifications in the protein amino acid sequence
Fasta headers	Descriptions of proteins this peptide is associated with
Localization prob	The probability of 2-hydroxyisobutyrylation modified in peptides specified position
PEP	The posterior error probability of the best identified modified peptide containing this site, the smaller of this value is more significant
Mass error [ppm]	Mass error of the recalibrated mass-over-charge value of the precursor ion in comparison to the predicted monoisotopic mass of the identified peptide sequence
Peptide Score	Highest Andromeda score for the associated MS/MS spectra, the higher the better.
Protein	Modified sequence	Position	Fasta headers	Localization prob	PEP	Mass error [ppm]	Peptide Score	Motif Logo	Subcellular Location	Gene desc
A3AHG5	_GAATM(ox)GADTAHHAAGGGGILESVQEGAK(hib)SFVSAVGR_	80	>sp|A3AHG5|LEA1_ORYSJ Late embryogenesis abundant protein 1 OS=Oryza sativa subsp. japonica GN=LEA1 PE=2 SV=1	1	1.93744e-31	0.39748	147.49		chloroplast
A3AHG5	_DAVAQK(hib)ASDASEATK_	166	>sp|A3AHG5|LEA1_ORYSJ Late embryogenesis abundant protein 1 OS=Oryza sativa subsp. japonica GN=LEA1 PE=2 SV=1	1	1.59163e-11	1.0365	151.56	..........K..D.......	chloroplast
A3AHG5	_ATEFK(hib)DGVK_	204	>sp|A3AHG5|LEA1_ORYSJ Late embryogenesis abundant protein 1 OS=Oryza sativa subsp. japonica GN=LEA1 PE=2 SV=1	1	0.00212161	0.14496	95.502	..........KD.........	chloroplast
A3AHG5	_LGEYK(hib)DYTADK_	116	>sp|A3AHG5|LEA1_ORYSJ Late embryogenesis abundant protein 1 OS=Oryza sativa subsp. japonica GN=LEA1 PE=2 SV=1	1	6.64962e-05	-0.43497	121.45	..........KD.........	chloroplast
A3AHG5	_LGEYK(hib)DALAR_	182	>sp|A3AHG5|LEA1_ORYSJ Late embryogenesis abundant protein 1 OS=Oryza sativa subsp. japonica GN=LEA1 PE=2 SV=1	1	0.000278936	0.84607	112.36	..........KD.........	chloroplast
A3AHG5	_GQGQGLLGALGNVTGAIK(hib)EK_	271	>sp|A3AHG5|LEA1_ORYSJ Late embryogenesis abundant protein 1 OS=Oryza sativa subsp. japonica GN=LEA1 PE=2 SV=1	1	0.00853699	2.3063	67.396	..........KE.........	chloroplast
A3AHG5	_DTTQTAADK(hib)AR_	239	>sp|A3AHG5|LEA1_ORYSJ Late embryogenesis abundant protein 1 OS=Oryza sativa subsp. japonica GN=LEA1 PE=2 SV=1	1	1.16069e-10	0.96669	138.25	.........DK..........	chloroplast
A3AHG5	_DK(hib)LGEYK_	111	>sp|A3AHG5|LEA1_ORYSJ Late embryogenesis abundant protein 1 OS=Oryza sativa subsp. japonica GN=LEA1 PE=2 SV=1	1	0.0139292	1.0926	80.229	.........DK..........	chloroplast
A3AHG5	_DYTADK(hib)AR_	122	>sp|A3AHG5|LEA1_ORYSJ Late embryogenesis abundant protein 1 OS=Oryza sativa subsp. japonica GN=LEA1 PE=2 SV=1	1	0.00325901	0.33077	120.46	.........DK..........	chloroplast
A3AHG5	_DYTADK(hib)TR_	155	>sp|A3AHG5|LEA1_ORYSJ Late embryogenesis abundant protein 1 OS=Oryza sativa subsp. japonica GN=LEA1 PE=2 SV=1	1	0.00279341	0.43387	127.02	.........DK..........	chloroplast
A3AHG5	_ETAATHDDATDK(hib)GQGQGLLGALGNVTGAIK_	253	>sp|A3AHG5|LEA1_ORYSJ Late embryogenesis abundant protein 1 OS=Oryza sativa subsp. japonica GN=LEA1 PE=2 SV=1	1	3.10885e-35	2.0359	162.26	.........DK..........	chloroplast
A3AHG5	_AAEK(hib)AASVYFEEK_	300	>sp|A3AHG5|LEA1_ORYSJ Late embryogenesis abundant protein 1 OS=Oryza sativa subsp. japonica GN=LEA1 PE=2 SV=1	1	0.000294479	0.46836	96.464	.........EK..........	chloroplast
A3AHG5	_AASVYFEEK(hib)DR_	309	>sp|A3AHG5|LEA1_ORYSJ Late embryogenesis abundant protein 1 OS=Oryza sativa subsp. japonica GN=LEA1 PE=2 SV=1	1	1.01616e-05	2.3053	126.19	.........EK..........	chloroplast
A3AHG5	_CVEK(hib)CVEGCPDATCAHR_	327	>sp|A3AHG5|LEA1_ORYSJ Late embryogenesis abundant protein 1 OS=Oryza sativa subsp. japonica GN=LEA1 PE=2 SV=1	1	0.0183696	-0.12251	53.21	.........EK..........	chloroplast
A3AHG5	_DTAAEK(hib)TSQTADATR_	100	>sp|A3AHG5|LEA1_ORYSJ Late embryogenesis abundant protein 1 OS=Oryza sativa subsp. japonica GN=LEA1 PE=2 SV=1	1	3.79315e-19	1.0172	180.11	.........EK..........	chloroplast
A3AHG5	_EK(hib)LTVSPAATQEHLGGGEER_	273	>sp|A3AHG5|LEA1_ORYSJ Late embryogenesis abundant protein 1 OS=Oryza sativa subsp. japonica GN=LEA1 PE=2 SV=1	1	7.97397e-26	0.036791	165.49	.........EK..........	chloroplast
A3AHG5	_DGVK(hib)ATAQETR_	208	>sp|A3AHG5|LEA1_ORYSJ Late embryogenesis abundant protein 1 OS=Oryza sativa subsp. japonica GN=LEA1 PE=2 SV=1	1	0.000144853	4.5569	107.09	.......D..K..........	chloroplast
A3AHG5	_DATK(hib)DTTQTAADK_	230	>sp|A3AHG5|LEA1_ORYSJ Late embryogenesis abundant protein 1 OS=Oryza sativa subsp. japonica GN=LEA1 PE=2 SV=1	1	0.000509532	0.98928	88.092	.......D..K..........	chloroplast
A3AHG5	_DTTAQK(hib)ATEFK_	199	>sp|A3AHG5|LEA1_ORYSJ Late embryogenesis abundant protein 1 OS=Oryza sativa subsp. japonica GN=LEA1 PE=2 SV=1	1	1.05232e-08	0.56994	162.26	.....D....K..........	chloroplast
A3BLC3	_LAEEGK(hib)VAIR_	206	>sp|A3BLC3|RRFC_ORYSJ Ribosome-recycling factor, chloroplastic OS=Oryza sativa subsp. japonica GN=Os07g0570700 PE=2 SV=2	1	0.000741769	0.39229	94.692		chloroplast
A3BLC3	_QK(hib)EQELMK_	259	>sp|A3BLC3|RRFC_ORYSJ Ribosome-recycling factor, chloroplastic OS=Oryza sativa subsp. japonica GN=Os07g0570700 PE=2 SV=2	1	0.0164092	-0.27233	58.596		chloroplast
A3C0C6	_GK(hib)LTDGTDFDSSYER_	60	>tr|A3C0C6|A3C0C6_ORYSJ Peptidyl-prolyl cis-trans isomerase OS=Oryza sativa subsp. japonica GN=Os09g0501850 PE=2 SV=1	1	1.2524e-25	0.34592	194.48	..........K..D.......	extracellular
A3C4S4	_EK(hib)TQGVDIAGYGSSK_	345	>sp|A3C4S4|GME1_ORYSJ GDP-mannose 3,5-epimerase 1 OS=Oryza sativa subsp. japonica GN=GME-1 PE=1 SV=1	1	0.0137335	2.0601	59.345	.........EK..........	cytoskeleton	GME:GDP-D-mannose 3', 5'-epimerase [EC:5.1.3.18 5.1.3.-];GME:GDP-D-mannose 3', 5'-epimerase [EC:5.1.3.18 5.1.3.-];GME:GDP-D-mannose 3', 5'-epimerase [EC:5.1.3.18 5.1.3.-];GME:GDP-D-mannose 3', 5'-epimerase [EC:5.1.3.18 5.1.3.-];
A3C6G9	_VK(hib)PSSPSELDALLDPAK_	138	>sp|A3C6G9|GCSH_ORYSJ Glycine cleavage system H protein, mitochondrial OS=Oryza sativa subsp. japonica GN=GDCSH PE=1 SV=1	1	0.000269699	-0.049072	86.488		mitochondria	gcvH:glycine cleavage system H protein;gcvH:glycine cleavage system H protein;gcvH:glycine cleavage system H protein;
A3C6G9	_VKPSSPSELDALLDPAK(hib)YTK_	153	>sp|A3C6G9|GCSH_ORYSJ Glycine cleavage system H protein, mitochondrial OS=Oryza sativa subsp. japonica GN=GDCSH PE=1 SV=1	1	0.0382511	-1.0471	64.522	.......D..K..........	mitochondria	gcvH:glycine cleavage system H protein;gcvH:glycine cleavage system H protein;gcvH:glycine cleavage system H protein;
A3C6G9	_LSETPGLINSSPYEDGWMIK(hib)VKPSSPSELDALLDPAK_	136	>sp|A3C6G9|GCSH_ORYSJ Glycine cleavage system H protein, mitochondrial OS=Oryza sativa subsp. japonica GN=GDCSH PE=1 SV=1	0.884646	6.35854e-05	-0.39195	87.678	.....D....K..........	mitochondria	gcvH:glycine cleavage system H protein;gcvH:glycine cleavage system H protein;gcvH:glycine cleavage system H protein;
A3C7K0	_LQSQPTPAPGQFPK(hib)YAGAVDAVK_	45	>tr|A3C7K0|A3C7K0_ORYSJ Putative carnitine/acylcarnitine translocase OS=Oryza sativa subsp. japonica GN=OSJNBa0003O19.7 PE=2 SV=1;>tr|Q0IVF6|Q0IVF6_ORYSJ Os10g0573800 protein OS=Oryza sativa subsp. japonica GN=Os10g0573800 PE=3 SV=2	1	0.0298071	2.2434	51.232		cytosol
A3C7K0	_GPIDVAK(hib)HVVR_	158	>tr|A3C7K0|A3C7K0_ORYSJ Putative carnitine/acylcarnitine translocase OS=Oryza sativa subsp. japonica GN=OSJNBa0003O19.7 PE=2 SV=1	1	0.000664279	0.4872	90.827	.......D..K..........	cytosol
A3C7K0	_YAGAVDAVK(hib)QTIATEGPR_	54	>tr|A3C7K0|A3C7K0_ORYSJ Putative carnitine/acylcarnitine translocase OS=Oryza sativa subsp. japonica GN=OSJNBa0003O19.7 PE=2 SV=1;>tr|Q0IVF6|Q0IVF6_ORYSJ Os10g0573800 protein OS=Oryza sativa subsp. japonica GN=Os10g0573800 PE=3 SV=2	1	3.23824e-05	-0.96794	101.05	.......D..K..........	cytosol
A3C7K0	_SVIQVDDYK(hib)KPR_	243	>tr|A3C7K0|A3C7K0_ORYSJ Putative carnitine/acylcarnitine translocase OS=Oryza sativa subsp. japonica GN=OSJNBa0003O19.7 PE=2 SV=1	0.874173	6.52974e-05	1.846	130.1	.......D..K..........	cytosol
A3C7K0	_YSGSVDAFK(hib)K_	255	>tr|A3C7K0|A3C7K0_ORYSJ Putative carnitine/acylcarnitine translocase OS=Oryza sativa subsp. japonica GN=OSJNBa0003O19.7 PE=2 SV=1	1	0.0191396	-1.5041	65.719	.......D..K..........	cytosol
B7E914	_LDGLTEAQIDSK(hib)LEELAK_	85	>tr|B7E914|B7E914_ORYSJ Os04g0310500 protein OS=Oryza sativa subsp. japonica GN=Os04g0310500 PE=2 SV=1	1	0.00234801	-0.59423	67.644	........D.K..........	chloroplast	NDUFA2:NADH dehydrogenase (ubiquinone) 1 alpha subcomplex subunit 2;NDUFA2:NADH dehydrogenase (ubiquinone) 1 alpha subcomplex subunit 2;
B7E914	_NYGDIK(hib)AR_	40	>tr|B7E914|B7E914_ORYSJ Os04g0310500 protein OS=Oryza sativa subsp. japonica GN=Os04g0310500 PE=2 SV=1;>tr|Q7XNR1|Q7XNR1_ORYSJ OSJNBa0033H08.7 protein OS=Oryza sativa subsp. japonica GN=OSJNBa0033H08.7 PE=4 SV=2	1	0.00613092	0.17981	91.318	........D.K..........	chloroplast	NDUFA2:NADH dehydrogenase (ubiquinone) 1 alpha subcomplex subunit 2;NDUFA2:NADH dehydrogenase (ubiquinone) 1 alpha subcomplex subunit 2;
B7EA73	_EIFLK(hib)EYK_	10	>sp|B7EA73|PSA_ORYSJ Puromycin-sensitive aminopeptidase OS=Oryza sativa subsp. japonica GN=Os08g0562700 PE=1 SV=1	1	0.00503926	-0.29303	93.374		cytosol	pepN:aminopeptidase N [EC:3.4.11.2];pepN:aminopeptidase N [EC:3.4.11.2];
B7EA73	_K(hib)ITYFQDRPDVMATYTCR_	130	>sp|B7EA73|PSA_ORYSJ Puromycin-sensitive aminopeptidase OS=Oryza sativa subsp. japonica GN=Os08g0562700 PE=1 SV=1	1	0.000235501	0.18117	97.095		cytosol	pepN:aminopeptidase N [EC:3.4.11.2];pepN:aminopeptidase N [EC:3.4.11.2];
B7EA73	_(ac)MDLPK(hib)EIFLK_	5	>sp|B7EA73|PSA_ORYSJ Puromycin-sensitive aminopeptidase OS=Oryza sativa subsp. japonica GN=Os08g0562700 PE=1 SV=1	1	0.0329241	0.33587	63.694		cytosol	pepN:aminopeptidase N [EC:3.4.11.2];pepN:aminopeptidase N [EC:3.4.11.2];
B7EA73	_TLALNPK(hib)FVDGLR_	610	>sp|B7EA73|PSA_ORYSJ Puromycin-sensitive aminopeptidase OS=Oryza sativa subsp. japonica GN=Os08g0562700 PE=1 SV=1	1	6.248e-05	-2.3803	114.87	..........K..D.......	cytosol	pepN:aminopeptidase N [EC:3.4.11.2];pepN:aminopeptidase N [EC:3.4.11.2];
B7EA73	_ELALQLK(hib)DDLLSTVTNNR_	669	>sp|B7EA73|PSA_ORYSJ Puromycin-sensitive aminopeptidase OS=Oryza sativa subsp. japonica GN=Os08g0562700 PE=1 SV=1	1	0.000274798	-3.512	84.712	..........KD.........	cytosol	pepN:aminopeptidase N [EC:3.4.11.2];pepN:aminopeptidase N [EC:3.4.11.2];
B7EA73	_VYSLIGGFCGSPVNFHAK(hib)DGSGYK_	816	>sp|B7EA73|PSA_ORYSJ Puromycin-sensitive aminopeptidase OS=Oryza sativa subsp. japonica GN=Os08g0562700 PE=1 SV=1	1	1.33568e-05	0.013146	85.062	..........KD.........	cytosol	pepN:aminopeptidase N [EC:3.4.11.2];pepN:aminopeptidase N [EC:3.4.11.2];
B7EA73	_NTSLDK(hib)EFIAK_	626	>sp|B7EA73|PSA_ORYSJ Puromycin-sensitive aminopeptidase OS=Oryza sativa subsp. japonica GN=Os08g0562700 PE=1 SV=1	1	0.0272552	0.67913	47.712	..........KE.........	cytosol	pepN:aminopeptidase N [EC:3.4.11.2];pepN:aminopeptidase N [EC:3.4.11.2];
B7EA73	_DLK(hib)SEDYM(ox)VDSR_	72	>sp|B7EA73|PSA_ORYSJ Puromycin-sensitive aminopeptidase OS=Oryza sativa subsp. japonica GN=Os08g0562700 PE=1 SV=1	1	0.037822	-0.7009	58.116	........D.K..........	cytosol	pepN:aminopeptidase N [EC:3.4.11.2];pepN:aminopeptidase N [EC:3.4.11.2];
B7EA73	_IADVSK(hib)LR_	350	>sp|B7EA73|PSA_ORYSJ Puromycin-sensitive aminopeptidase OS=Oryza sativa subsp. japonica GN=Os08g0562700 PE=1 SV=1	1	0.00450531	-0.88129	103.83	.......D..K..........	cytosol	pepN:aminopeptidase N [EC:3.4.11.2];pepN:aminopeptidase N [EC:3.4.11.2];
B7EA73	_DDTLLDFYNK(hib)WQHDYLVVSK_	755	>sp|B7EA73|PSA_ORYSJ Puromycin-sensitive aminopeptidase OS=Oryza sativa subsp. japonica GN=Os08g0562700 PE=1 SV=1	1	2.04503e-06	1.3837	96.379	......D...K..........	cytosol	pepN:aminopeptidase N [EC:3.4.11.2];pepN:aminopeptidase N [EC:3.4.11.2];
B7EA73	_DGSGYK(hib)FLGEVVLQLDK_	822	>sp|B7EA73|PSA_ORYSJ Puromycin-sensitive aminopeptidase OS=Oryza sativa subsp. japonica GN=Os08g0562700 PE=1 SV=1	1	0.016666	-0.83127	54.355	.....D....K..........	cytosol	pepN:aminopeptidase N [EC:3.4.11.2];pepN:aminopeptidase N [EC:3.4.11.2];
B7F7B9	_IPFGPK(hib)DK_	255	>sp|B7F7B9|SPSA2_ORYSJ Probable sucrose-phosphate synthase 2 OS=Oryza sativa subsp. japonica GN=SPS2 PE=2 SV=2;>sp|Q67WN8|SPSA3_ORYSJ Probable sucrose-phosphate synthase 3 OS=Oryza sativa subsp. japonica GN=SPS3 PE=2 SV=1	1	0.0131307	-1.0745	67.897	..........KD.........	cytosol	E2.4.1.14:sucrose-phosphate synthase [EC:2.4.1.14];E2.4.1.14:sucrose-phosphate synthase [EC:2.4.1.14];
B7F7K7	_KPSIWDTFSHSGYSVDGATGDVTADQYHK(hib)YK_	88	>sp|B7F7K7|BGL31_ORYSJ Beta-glucosidase 31 OS=Oryza sativa subsp. japonica GN=BGLU31 PE=2 SV=1	1	4.65708e-12	-0.64177	108.72	......D...K..........	vacuolar membrane	E3.2.1.21:beta-glucosidase [EC:3.2.1.21];E3.2.1.21:beta-glucosidase [EC:3.2.1.21];E3.2.1.21:beta-glucosidase [EC:3.2.1.21];E3.2.1.21:beta-glucosidase [EC:3.2.1.21];E3.2.1.21:beta-glucosidase [EC:3.2.1.21];
B7F9K7	_EAFAK(hib)IANLDAGVIR_	118	>tr|B7F9K7|B7F9K7_ORYSJ Os08g0485800 protein OS=Oryza sativa subsp. japonica GN=Os08g0485800 PE=2 SV=1;>tr|Q6ZDS1|Q6ZDS1_ORYSJ Putative blight-associated protein p12 OS=Oryza sativa subsp. japonica GN=P0481F05.13 PE=4 SV=1	1	0.000637456	-0.40253	80.387	..........K....D.....	chloroplast
B9EV70	_EAFMSLK(hib)PDVFEGLR_	69	>tr|B9EV70|B9EV70_ORYSJ Os01g0276200 protein OS=Oryza sativa subsp. japonica GN=Os01g0276200 PE=4 SV=1;>tr|Q5NBN7|Q5NBN7_ORYSJ Mitochondrial import receptor subunit tom40-like OS=Oryza sativa subsp. japonica GN=P0038F12.19 PE=4 SV=1	1	0.0101098	2.6257	57.288		chloroplast
B9EV70	_VK(hib)CDLLENLCLK_	144	>tr|B9EV70|B9EV70_ORYSJ Os01g0276200 protein OS=Oryza sativa subsp. japonica GN=Os01g0276200 PE=4 SV=1;>tr|Q5NBN7|Q5NBN7_ORYSJ Mitochondrial import receptor subunit tom40-like OS=Oryza sativa subsp. japonica GN=P0038F12.19 PE=4 SV=1	1	0.000899043	-1.6484	81.565		chloroplast
B9EV70	_VSEK(hib)VSLASDFMYNHMAK_	254	>tr|B9EV70|B9EV70_ORYSJ Os01g0276200 protein OS=Oryza sativa subsp. japonica GN=Os01g0276200 PE=4 SV=1;>tr|Q5NBN7|Q5NBN7_ORYSJ Mitochondrial import receptor subunit tom40-like OS=Oryza sativa subsp. japonica GN=P0038F12.19 PE=4 SV=1	1	0.000297807	0.20577	83.37	.........EK..........	chloroplast
B9EXM2	_SSALASK(hib)ATGFPIAK_	384	>sp|B9EXM2|CARB_ORYSJ Carbamoyl-phosphate synthase large chain, chloroplastic OS=Oryza sativa subsp. japonica GN=CARB PE=2 SV=1	1	0.00848665	1.3248	66.246		chloroplast	carB:carbamoyl-phosphate synthase large subunit [EC:6.3.5.5];carB:carbamoyl-phosphate synthase large subunit [EC:6.3.5.5];carB:carbamoyl-phosphate synthase large subunit [EC:6.3.5.5];
B9EXM2	_TFQESFQK(hib)AVR_	467	>sp|B9EXM2|CARB_ORYSJ Carbamoyl-phosphate synthase large chain, chloroplastic OS=Oryza sativa subsp. japonica GN=CARB PE=2 SV=1	1	5.35213e-05	-0.62003	113.69		chloroplast	carB:carbamoyl-phosphate synthase large subunit [EC:6.3.5.5];carB:carbamoyl-phosphate synthase large subunit [EC:6.3.5.5];carB:carbamoyl-phosphate synthase large subunit [EC:6.3.5.5];
B9EXM2	_LALEVAPTYK(hib)R_	597	>sp|B9EXM2|CARB_ORYSJ Carbamoyl-phosphate synthase large chain, chloroplastic OS=Oryza sativa subsp. japonica GN=CARB PE=2 SV=1	1	0.000111523	0.30744	110.84	..........K..D.......	chloroplast	carB:carbamoyl-phosphate synthase large subunit [EC:6.3.5.5];carB:carbamoyl-phosphate synthase large subunit [EC:6.3.5.5];carB:carbamoyl-phosphate synthase large subunit [EC:6.3.5.5];
B9EXM2	_TVSAK(hib)CLDIIR_	887	>sp|B9EXM2|CARB_ORYSJ Carbamoyl-phosphate synthase large chain, chloroplastic OS=Oryza sativa subsp. japonica GN=CARB PE=2 SV=1	1	0.000323987	-1.5862	96.229	..........K..D.......	chloroplast	carB:carbamoyl-phosphate synthase large subunit [EC:6.3.5.5];carB:carbamoyl-phosphate synthase large subunit [EC:6.3.5.5];carB:carbamoyl-phosphate synthase large subunit [EC:6.3.5.5];
B9EXM2	_GLDQLSK(hib)DDFYQVK_	556	>sp|B9EXM2|CARB_ORYSJ Carbamoyl-phosphate synthase large chain, chloroplastic OS=Oryza sativa subsp. japonica GN=CARB PE=2 SV=1	1	0.00517501	0.70585	64.374	..........KD.........	chloroplast	carB:carbamoyl-phosphate synthase large subunit [EC:6.3.5.5];carB:carbamoyl-phosphate synthase large subunit [EC:6.3.5.5];carB:carbamoyl-phosphate synthase large subunit [EC:6.3.5.5];
B9EXM2	_HVSVK(hib)EAVLPFEK_	975	>sp|B9EXM2|CARB_ORYSJ Carbamoyl-phosphate synthase large chain, chloroplastic OS=Oryza sativa subsp. japonica GN=CARB PE=2 SV=1	1	0.00421835	-1.6803	71.879	..........KE.........	chloroplast	carB:carbamoyl-phosphate synthase large subunit [EC:6.3.5.5];carB:carbamoyl-phosphate synthase large subunit [EC:6.3.5.5];carB:carbamoyl-phosphate synthase large subunit [EC:6.3.5.5];
B9EXM2	_ATIDAIK(hib)SLK_	1140	>sp|B9EXM2|CARB_ORYSJ Carbamoyl-phosphate synthase large chain, chloroplastic OS=Oryza sativa subsp. japonica GN=CARB PE=2 SV=1	1	0.0223971	1.4549	54.259	.......D..K..........	chloroplast	carB:carbamoyl-phosphate synthase large subunit [EC:6.3.5.5];carB:carbamoyl-phosphate synthase large subunit [EC:6.3.5.5];carB:carbamoyl-phosphate synthase large subunit [EC:6.3.5.5];
B9EXM2	_DDFYQVK(hib)R_	563	>sp|B9EXM2|CARB_ORYSJ Carbamoyl-phosphate synthase large chain, chloroplastic OS=Oryza sativa subsp. japonica GN=CARB PE=2 SV=1	1	0.016928	0.97606	100.19	.....D....K..........	chloroplast	carB:carbamoyl-phosphate synthase large subunit [EC:6.3.5.5];carB:carbamoyl-phosphate synthase large subunit [EC:6.3.5.5];carB:carbamoyl-phosphate synthase large subunit [EC:6.3.5.5];
B9F3B6	_ITFTGSTAVGK(hib)K_	282	>sp|B9F3B6|SSDH_ORYSJ Succinate-semialdehyde dehydrogenase, mitochondrial OS=Oryza sativa subsp. japonica GN=ALDH5F1 PE=3 SV=1	1	0.00297546	1.5031	79.492		chloroplast	SSADH:succinate-semialdehyde dehydrogenase, mitochondrial [EC:1.2.1.24];SSADH:succinate-semialdehyde dehydrogenase, mitochondrial [EC:1.2.1.24];SSADH:succinate-semialdehyde dehydrogenase, mitochondrial [EC:1.2.1.24];
B9F3B6	_K(hib)WHDLIISHK_	121	>sp|B9F3B6|SSDH_ORYSJ Succinate-semialdehyde dehydrogenase, mitochondrial OS=Oryza sativa subsp. japonica GN=ALDH5F1 PE=3 SV=1	1	0.000100679	-0.21833	90.434	..........K..D.......	chloroplast	SSADH:succinate-semialdehyde dehydrogenase, mitochondrial [EC:1.2.1.24];SSADH:succinate-semialdehyde dehydrogenase, mitochondrial [EC:1.2.1.24];SSADH:succinate-semialdehyde dehydrogenase, mitochondrial [EC:1.2.1.24];
B9F3B6	_TQGLIGGK(hib)WVDAYDGK_	61	>sp|B9F3B6|SSDH_ORYSJ Succinate-semialdehyde dehydrogenase, mitochondrial OS=Oryza sativa subsp. japonica GN=ALDH5F1 PE=3 SV=1	1	0.026499	0.13664	48.907	..........K..D.......	chloroplast	SSADH:succinate-semialdehyde dehydrogenase, mitochondrial [EC:1.2.1.24];SSADH:succinate-semialdehyde dehydrogenase, mitochondrial [EC:1.2.1.24];SSADH:succinate-semialdehyde dehydrogenase, mitochondrial [EC:1.2.1.24];
B9F3B6	_VEK(hib)FINDATSK_	385	>sp|B9F3B6|SSDH_ORYSJ Succinate-semialdehyde dehydrogenase, mitochondrial OS=Oryza sativa subsp. japonica GN=ALDH5F1 PE=3 SV=1	1	0.0216592	0.30557	52.735	.........EK..........	chloroplast	SSADH:succinate-semialdehyde dehydrogenase, mitochondrial [EC:1.2.1.24];SSADH:succinate-semialdehyde dehydrogenase, mitochondrial [EC:1.2.1.24];SSADH:succinate-semialdehyde dehydrogenase, mitochondrial [EC:1.2.1.24];
B9F3B6	_FINDATSK(hib)GANIMLGGK_	393	>sp|B9F3B6|SSDH_ORYSJ Succinate-semialdehyde dehydrogenase, mitochondrial OS=Oryza sativa subsp. japonica GN=ALDH5F1 PE=3 SV=1	1	0.0659713	-2.2158	41.088	......D...K..........	chloroplast	SSADH:succinate-semialdehyde dehydrogenase, mitochondrial [EC:1.2.1.24];SSADH:succinate-semialdehyde dehydrogenase, mitochondrial [EC:1.2.1.24];SSADH:succinate-semialdehyde dehydrogenase, mitochondrial [EC:1.2.1.24];
B9F676	_GGVSHK(hib)LEVSEDSIPSFQR_	759	>sp|B9F676|GLU2A_ORYSJ Probable glucan 1,3-alpha-glucosidase OS=Oryza sativa subsp. japonica GN=Os03g0216600 PE=3 SV=1	1	0.0435309	0.86846	44.441		vacuolar membrane	GANAB:alpha 1,3-glucosidase [EC:3.2.1.84];GANAB:alpha 1,3-glucosidase [EC:3.2.1.84];GANAB:alpha 1,3-glucosidase [EC:3.2.1.84];
B9F676	_IIILGVSSGSK(hib)K_	872	>sp|B9F676|GLU2A_ORYSJ Probable glucan 1,3-alpha-glucosidase OS=Oryza sativa subsp. japonica GN=Os03g0216600 PE=3 SV=1	1	0.0247022	-0.44902	61.11		vacuolar membrane	GANAB:alpha 1,3-glucosidase [EC:3.2.1.84];GANAB:alpha 1,3-glucosidase [EC:3.2.1.84];GANAB:alpha 1,3-glucosidase [EC:3.2.1.84];
B9F676	_GYYVK(hib)DATGK_	459	>sp|B9F676|GLU2A_ORYSJ Probable glucan 1,3-alpha-glucosidase OS=Oryza sativa subsp. japonica GN=Os03g0216600 PE=3 SV=1	1	0.0102544	-0.94318	66.92	..........KD.........	vacuolar membrane	GANAB:alpha 1,3-glucosidase [EC:3.2.1.84];GANAB:alpha 1,3-glucosidase [EC:3.2.1.84];GANAB:alpha 1,3-glucosidase [EC:3.2.1.84];
B9FDT1	_LENDATAPEASQVLLAFTPTEVEHLAIVK(hib)ATR_	87	>sp|B9FDT1|OST1B_ORYSJ Dolichyl-diphosphooligosaccharide--protein glycosyltransferase subunit 1B OS=Oryza sativa subsp. japonica GN=OST1B PE=2 SV=1	1	0.00307796	-1.0228	63.881		vacuolar membrane
B9FDT1	_SDSHK(hib)SELEIEPR_	319	>sp|B9FDT1|OST1B_ORYSJ Dolichyl-diphosphooligosaccharide--protein glycosyltransferase subunit 1B OS=Oryza sativa subsp. japonica GN=OST1B PE=2 SV=1	1	6.97882e-13	0.13336	165.78	.......D..K..........	vacuolar membrane
B9FK36	_DSFVETFEGWAK(hib)TVVTGR_	1961	>sp|B9FK36|ACC2_ORYSJ Acetyl-CoA carboxylase 2 OS=Oryza sativa subsp. japonica GN=ACC2 PE=3 SV=2	1	2.69235e-32	-1.5319	189.81		chloroplast
B9FK36	_DYIQYLK(hib)AQR_	2278	>sp|B9FK36|ACC2_ORYSJ Acetyl-CoA carboxylase 2 OS=Oryza sativa subsp. japonica GN=ACC2 PE=3 SV=2	1	0.00286107	-0.11886	77.192		chloroplast
B9FK36	_EMAMK(hib)IHELVGAR_	1487	>sp|B9FK36|ACC2_ORYSJ Acetyl-CoA carboxylase 2 OS=Oryza sativa subsp. japonica GN=ACC2 PE=3 SV=2	1	0.0329493	0.56996	52.576		chloroplast
B9FK36	_GYNEMK(hib)YTPSR_	1358	>sp|B9FK36|ACC2_ORYSJ Acetyl-CoA carboxylase 2 OS=Oryza sativa subsp. japonica GN=ACC2 PE=3 SV=2	1	6.13679e-05	0.66159	111.86		chloroplast
B9FK36	_HQK(hib)IIEEGPVTVAPR_	398	>sp|B9FK36|ACC2_ORYSJ Acetyl-CoA carboxylase 2 OS=Oryza sativa subsp. japonica GN=ACC2 PE=3 SV=2	1	0.0021098	0.070365	71.98		chloroplast
B9FK36	_ITSEDPDDGFKPTGGK(hib)VK_	548	>sp|B9FK36|ACC2_ORYSJ Acetyl-CoA carboxylase 2 OS=Oryza sativa subsp. japonica GN=ACC2 PE=3 SV=2	0.998921	7.36938e-05	0.025399	112.91		chloroplast
B9FK36	_LALK(hib)ASELLEQTK_	1093	>sp|B9FK36|ACC2_ORYSJ Acetyl-CoA carboxylase 2 OS=Oryza sativa subsp. japonica GN=ACC2 PE=3 SV=2	1	0.00462749	-1.1017	69.345		chloroplast
B9FK36	_LLAETPCK(hib)LLR_	784	>sp|B9FK36|ACC2_ORYSJ Acetyl-CoA carboxylase 2 OS=Oryza sativa subsp. japonica GN=ACC2 PE=3 SV=2	1	9.77724e-05	0.039897	108.47		chloroplast
B9FK36	_SELEGK(hib)YEEYK_	937	>sp|B9FK36|ACC2_ORYSJ Acetyl-CoA carboxylase 2 OS=Oryza sativa subsp. japonica GN=ACC2 PE=3 SV=2	1	0.000501735	-0.83087	87.667		chloroplast
B9FK36	_SLSELEMFTEESK(hib)GLSMHK_	1125	>sp|B9FK36|ACC2_ORYSJ Acetyl-CoA carboxylase 2 OS=Oryza sativa subsp. japonica GN=ACC2 PE=3 SV=2	1	0.00476683	-4.2609	62.589		chloroplast
B9FK36	_YEEYK(hib)VK_	942	>sp|B9FK36|ACC2_ORYSJ Acetyl-CoA carboxylase 2 OS=Oryza sativa subsp. japonica GN=ACC2 PE=3 SV=2	1	0.0139075	0.21198	77.741	..........K...D......	chloroplast
B9FK36	_K(hib)VVDWEESR_	2197	>sp|B9FK36|ACC2_ORYSJ Acetyl-CoA carboxylase 2 OS=Oryza sativa subsp. japonica GN=ACC2 PE=3 SV=2	1	0.00275053	2.3521	114.4	..........K..D.......	chloroplast
B9FK36	_ISEDVLAK(hib)EIR_	2223	>sp|B9FK36|ACC2_ORYSJ Acetyl-CoA carboxylase 2 OS=Oryza sativa subsp. japonica GN=ACC2 PE=3 SV=2	1	1.16092e-05	0.90025	125.97	..........KE.........	chloroplast
B9FK36	_TGHSHMYLHVLK(hib)EQK_	1452	>sp|B9FK36|ACC2_ORYSJ Acetyl-CoA carboxylase 2 OS=Oryza sativa subsp. japonica GN=ACC2 PE=3 SV=2	1	0.000166249	0.78491	90.229	..........KE.........	chloroplast
B9FK36	_VIIEENLACGSEK(hib)EK_	972	>sp|B9FK36|ACC2_ORYSJ Acetyl-CoA carboxylase 2 OS=Oryza sativa subsp. japonica GN=ACC2 PE=3 SV=2	1	1.28186e-10	-1.1769	138.73	.........EK..........	chloroplast
B9FK36	_LDPTLIDLK(hib)AK_	2140	>sp|B9FK36|ACC2_ORYSJ Acetyl-CoA carboxylase 2 OS=Oryza sativa subsp. japonica GN=ACC2 PE=3 SV=2	1	0.00308006	-0.73452	77.124	........D.K..........	chloroplast
B9FK36	_LLIDGK(hib)TCMLQNDHDPSK_	764	>sp|B9FK36|ACC2_ORYSJ Acetyl-CoA carboxylase 2 OS=Oryza sativa subsp. japonica GN=ACC2 PE=3 SV=2	1	0.0042086	-1.4158	63.436	........D.K..........	chloroplast
B9FK36	_DLQK(hib)VVDIVLSHQSVR_	1039	>sp|B9FK36|ACC2_ORYSJ Acetyl-CoA carboxylase 2 OS=Oryza sativa subsp. japonica GN=ACC2 PE=3 SV=2	1	1.62455e-05	1.9695	107.73	.......D..K..........	chloroplast
B9FK36	_HVEPPLSALLELDKLK(hib)VK_	1350	>sp|B9FK36|ACC2_ORYSJ Acetyl-CoA carboxylase 2 OS=Oryza sativa subsp. japonica GN=ACC2 PE=3 SV=2	0.970447	1.28043e-05	0.74164	118.21	.......D..K..........	chloroplast
B9FK36	_IGIADEVK(hib)SCFR_	1727	>sp|B9FK36|ACC2_ORYSJ Acetyl-CoA carboxylase 2 OS=Oryza sativa subsp. japonica GN=ACC2 PE=3 SV=2	1	7.3909e-19	-0.71295	152.67	.......D..K..........	chloroplast
B9FK36	_ITSEDPDDGFK(hib)PTGGK_	543	>sp|B9FK36|ACC2_ORYSJ Acetyl-CoA carboxylase 2 OS=Oryza sativa subsp. japonica GN=ACC2 PE=3 SV=2	1	0.000185639	0.20009	90.561	.......D..K..........	chloroplast
B9FM64	_DLPGSLSVK(hib)AQALAETLEGK_	652	>sp|B9FM64|UFL1_ORYSJ E3 UFM1-protein ligase 1 homolog OS=Oryza sativa subsp. japonica GN=Os05g0117600 PE=3 SV=1	1	0.0470423	-2.5639	44.054		cytosol
B9FM64	_LAIPQPK(hib)QYLEAR_	285	>sp|B9FM64|UFL1_ORYSJ E3 UFM1-protein ligase 1 homolog OS=Oryza sativa subsp. japonica GN=Os05g0117600 PE=3 SV=1	1	0.000301267	2.033	94.122		cytosol
B9FM64	_NVVELVQK(hib)LQER_	35	>sp|B9FM64|UFL1_ORYSJ E3 UFM1-protein ligase 1 homolog OS=Oryza sativa subsp. japonica GN=Os05g0117600 PE=3 SV=1	1	7.9701e-05	0.94692	109.15		cytosol
B9FM64	_SLDVFEDDPATSAILHK(hib)HLLR_	594	>sp|B9FM64|UFL1_ORYSJ E3 UFM1-protein ligase 1 homolog OS=Oryza sativa subsp. japonica GN=Os05g0117600 PE=3 SV=1	1	3.99003e-05	-0.61613	89.353		cytosol
B9FM64	_AQALAETLEGK(hib)R_	663	>sp|B9FM64|UFL1_ORYSJ E3 UFM1-protein ligase 1 homolog OS=Oryza sativa subsp. japonica GN=Os05g0117600 PE=3 SV=1	1	0.000832221	1.0066	95.094	..........K..D.......	cytosol
B9FM64	_LEK(hib)EMDSFGIK_	382	>sp|B9FM64|UFL1_ORYSJ E3 UFM1-protein ligase 1 homolog OS=Oryza sativa subsp. japonica GN=Os05g0117600 PE=3 SV=1	1	0.00020836	-0.01467	99.752	.........EK..........	cytosol
B9FM64	_EYITSDHLK(hib)HEIK_	62	>sp|B9FM64|UFL1_ORYSJ E3 UFM1-protein ligase 1 homolog OS=Oryza sativa subsp. japonica GN=Os05g0117600 PE=3 SV=1	1	0.0488274	0.62203	50.088	.......D..K..........	cytosol
B9FSC8	_FALEVVQAVTDEIGADK(hib)VGIR_	226	>sp|B9FSC8|OPR11_ORYSJ Putative 12-oxophytodienoate reductase 11 OS=Oryza sativa subsp. japonica GN=OPR11 PE=2 SV=1	1	3.42956e-09	-1.5445	120.4	.........DK..........	chloroplast
B9FXV5	_LIGELYK(hib)K_	1321	>sp|B9FXV5|IF4G_ORYSJ Eukaryotic translation initiation factor 4G OS=Oryza sativa subsp. japonica GN=Os07g0555200 PE=2 SV=2	1	0.0620483	1.8123	52.716		nuclear	EIF4G:translation initiation factor 4G;
B9FXV5	_LEDFRPQHLK(hib)R_	1782	>sp|B9FXV5|IF4G_ORYSJ Eukaryotic translation initiation factor 4G OS=Oryza sativa subsp. japonica GN=Os07g0555200 PE=2 SV=2	1	0.00464532	-0.39843	81.771	..........K....D.....	nuclear	EIF4G:translation initiation factor 4G;
B9FXV5	_YVVGK(hib)VSDEEEAK_	1174	>sp|B9FXV5|IF4G_ORYSJ Eukaryotic translation initiation factor 4G OS=Oryza sativa subsp. japonica GN=Os07g0555200 PE=2 SV=2	1	0.000122779	2.3157	109	..........K..D.......	nuclear	EIF4G:translation initiation factor 4G;
B9FXV5	_SDVAIGDSEK(hib)SGITNK_	735	>sp|B9FXV5|IF4G_ORYSJ Eukaryotic translation initiation factor 4G OS=Oryza sativa subsp. japonica GN=Os07g0555200 PE=2 SV=2	1	7.71193e-15	-0.68402	156.17	.........EK..........	nuclear	EIF4G:translation initiation factor 4G;
B9G2A8	_FNSDTTK(hib)SSDSESIK_	2044	>sp|B9G2A8|BIG_ORYSJ Auxin transport protein BIG OS=Oryza sativa subsp. japonica GN=Os09g0247700 PE=2 SV=1	1	0.000303209	1.5372	84.508	.......D..K..........	plasma membrane
B9G2A8	_K(hib)EYFLLK_	993	>sp|B9G2A8|BIG_ORYSJ Auxin transport protein BIG OS=Oryza sativa subsp. japonica GN=Os09g0247700 PE=2 SV=1	1	0.0386503	0.13028	101.28	.......D..K..........	plasma membrane
B9G2A8	_ANDSTAK(hib)QSDTELLNK_	3132	>sp|B9G2A8|BIG_ORYSJ Auxin transport protein BIG OS=Oryza sativa subsp. japonica GN=Os09g0247700 PE=2 SV=1	1	0.000640192	-1.3884	77.658	......D...K..........	plasma membrane
B9G4B3	_ETAEAFLGK(hib)TVSK_	186	>tr|B9G4B3|B9G4B3_ORYSJ Os09g0491772 protein OS=Oryza sativa subsp. japonica GN=Os09g0491772 PE=3 SV=1	1	0.0188595	1.2596	57.267		mitochondria	dnaK:molecular chaperone DnaK;
B9G4B3	_TVSK(hib)AVITVPAYFNDAQR_	190	>tr|B9G4B3|B9G4B3_ORYSJ Os09g0491772 protein OS=Oryza sativa subsp. japonica GN=Os09g0491772 PE=3 SV=1	1	4.92538e-10	-0.06374	129.11		mitochondria	dnaK:molecular chaperone DnaK;
B9G4B3	_STGK(hib)EQEITIK_	542	>tr|B9G4B3|B9G4B3_ORYSJ Os09g0491772 protein OS=Oryza sativa subsp. japonica GN=Os09g0491772 PE=3 SV=1	1	0.0103697	-0.063667	64.121	..........KE.........	mitochondria	dnaK:molecular chaperone DnaK;
C7IWD0	_AAAAGFEK(hib)GIDR_	363	>tr|C7IWD0|C7IWD0_ORYSJ Os01g0791600 protein OS=Oryza sativa subsp. japonica GN=Os01g0791600 PE=3 SV=1;>tr|Q8S6G5|Q8S6G5_ORYSJ Putative PSII 43kDa protein from chromosome 10 chloroplast insertion OS=Oryza sativa subsp. japonica GN=OSJNBb0075K12.22 PE=4 SV=	1	0.000177911	0.78745	108.56	.........EK..........	cytosol
C7IWJ1	_LFDDGVVK(hib)R_	69	>tr|C7IWJ1|C7IWJ1_ORYSJ Os01g0847800 protein OS=Oryza sativa subsp. japonica GN=Os01g0847800 PE=4 SV=1	1	0.0039703	0.44981	110.41	......D...K..........	cytosol
C7IXC8	_ELVEAK(hib)VALR_	298	>tr|C7IXC8|C7IXC8_ORYSJ Os01g0791150 protein OS=Oryza sativa subsp. japonica GN=Os01g0791150 PE=3 SV=1;>tr|Q8S6F4|Q8S6F4_ORYSJ Putative atpE; ATPase epsilon subunit from chromosome 10 chloroplast insertion OS=Oryza sativa subsp. japonica GN=OSJNBb0075K12.3	1	0.00224706	0.63096	83.869		cytosol	ATPF1B:F-type H+-transporting ATPase subunit beta [EC:3.6.3.14];ATPF1B:F-type H+-transporting ATPase subunit beta [EC:3.6.3.14];ATPF1B:F-type H+-transporting ATPase subunit beta [EC:3.6.3.14];
C7IXC8	_AEGTK(hib)ELVEAK_	292	>tr|C7IXC8|C7IXC8_ORYSJ Os01g0791150 protein OS=Oryza sativa subsp. japonica GN=Os01g0791150 PE=3 SV=1;>tr|Q8S6F4|Q8S6F4_ORYSJ Putative atpE; ATPase epsilon subunit from chromosome 10 chloroplast insertion OS=Oryza sativa subsp. japonica GN=OSJNBb0075K12.3	1	0.000435673	0.45094	94.767	..........KE.........	cytosol	ATPF1B:F-type H+-transporting ATPase subunit beta [EC:3.6.3.14];ATPF1B:F-type H+-transporting ATPase subunit beta [EC:3.6.3.14];ATPF1B:F-type H+-transporting ATPase subunit beta [EC:3.6.3.14];
C7IXG8	_VSSK(hib)IGVIESLLEK_	243	>tr|C7IXG8|C7IXG8_ORYSJ Phosphoglycerate kinase OS=Oryza sativa subsp. japonica GN=Os01g0800266 PE=3 SV=1	1	6.01516e-05	0.12417	113.4		chloroplast	PGK:phosphoglycerate kinase [EC:2.7.2.3];PGK:phosphoglycerate kinase [EC:2.7.2.3];PGK:phosphoglycerate kinase [EC:2.7.2.3];PGK:phosphoglycerate kinase [EC:2.7.2.3];PGK:phosphoglycerate kinase [EC:2.7.2.3];PGK:phosphoglycerate kinase [EC:2.7.2.3];
C7IY57	_LLILDQIK(hib)R_	79	>tr|C7IY57|C7IY57_ORYSJ Os02g0526500 protein (Fragment) OS=Oryza sativa subsp. japonica GN=Os02g0526500 PE=4 SV=1	1	0.00120287	0.58824	131.06		cytosol
C7IYB6	_TIQDEINELK(hib)K_	122	>tr|C7IYB6|C7IYB6_ORYSJ Os02g0122500 protein OS=Oryza sativa subsp. japonica GN=Os02g0122500 PE=4 SV=1;>tr|Q6Z728|Q6Z728_ORYSJ Putative uncharacterized protein P0575F10.3 OS=Oryza sativa subsp. japonica GN=P0575F10.3 PE=4 SV=1	1	2.18556e-05	-2.721	97.299		chloroplast
C7IZL4	_VAAGTK(hib)PTAPPVVCGALR_	129	>tr|C7IZL4|C7IZL4_ORYSJ Os03g0854400 protein OS=Oryza sativa subsp. japonica GN=Os03g0854400 PE=4 SV=1;>tr|Q84T63|Q84T63_ORYSJ Expressed protein OS=Oryza sativa subsp. japonica GN=LOC_Os03g63740 PE=4 SV=1	1	0.0332899	-0.30636	44.998		chloroplast
C7IZS9	_ELFEPLVEGK(hib)VR_	31	>tr|C7IZS9|C7IZS9_ORYSJ Os03g0143300 protein OS=Oryza sativa subsp. japonica GN=Os03g0143300 PE=4 SV=1	1	0.00127888	1.3122	80.69		cytosol	CARS:cysteinyl-tRNA synthetase [EC:6.1.1.16];
C7IZX2	_K(hib)LYVGNLHSNITEDQLR_	63	>tr|C7IZX2|C7IZX2_ORYSJ Os03g0153000 protein (Fragment) OS=Oryza sativa subsp. japonica GN=Os03g0153000 PE=4 SV=1	1	8.19011e-11	-0.52652	123.02		chloroplast
C7J046	_(ac)MEAVVVDAGSK(hib)LLK_	11	>tr|C7J046|C7J046_ORYSJ Os03g0783000 protein OS=Oryza sativa subsp. japonica GN=Os03g0783000 PE=3 SV=1;>sp|A3ANB5|ARP7_ORYSJ Actin-related protein 7 OS=Oryza sativa subsp. japonica GN=ARP7 PE=2 SV=2	1	0.0245816	-1.2603	67.102	......D...K..........	cytosol
C7J1H0	_GALDAVAVK(hib)NR_	82	>tr|C7J1H0|C7J1H0_ORYSJ Os04g0234750 protein (Fragment) OS=Oryza sativa subsp. japonica GN=Os04g0234750 PE=3 SV=1;>sp|P12149|RR12_ORYSJ 30S ribosomal protein S12, chloroplastic OS=Oryza sativa subsp. japonica GN=rps12-A PE=3 SV=1	1	0.0156891	0.72062	61.344	.....D....K..........	cytosol	RP-S12:small subunit ribosomal protein S12;
C7J2C3	_HPGCEPAYPTPVCEK(hib)K_	93	>tr|C7J2C3|C7J2C3_ORYSJ Os05g0310500 protein (Fragment) OS=Oryza sativa subsp. japonica GN=Os05g0310500 PE=3 SV=1	1	0.000485899	0.55909	72.321	.........EK..........	cytosol
C7J2C3	_GWGDDGYFK(hib)IIR_	195	>tr|C7J2C3|C7J2C3_ORYSJ Os05g0310500 protein (Fragment) OS=Oryza sativa subsp. japonica GN=Os05g0310500 PE=3 SV=1	1	0.000142301	3.3776	105.46	......D...K..........	cytosol
C7J2E9	_LTK(hib)GIEESR_	62	>tr|C7J2E9|C7J2E9_ORYSJ Os05g0497100 protein OS=Oryza sativa subsp. japonica GN=Os05g0497100 PE=4 SV=1;>tr|Q75K85|Q75K85_ORYSJ Structural maintenance of chromosomes protein OS=Oryza sativa subsp. japonica GN=OJ1118_C04.7 PE=3 SV=1	1	0.00710211	-1.9036	76.064		cytosol
C7J394	_VQVCVAEQDVLLK(hib)ER_	221	>tr|C7J394|C7J394_ORYSJ Os06g0214850 protein (Fragment) OS=Oryza sativa subsp. japonica GN=Os06g0214850 PE=4 SV=1;>tr|Q69Y17|Q69Y17_ORYSJ Putative PrMC3 OS=Oryza sativa subsp. japonica GN=P0537F07.16 PE=4 SV=1	1	9.06662e-11	1.6885	139.58	..........KE.........	cytosol
C7J4C1	_LK(hib)EYVMEEMNVK_	103	>tr|C7J4C1|C7J4C1_ORYSJ Os06g0645400 protein OS=Oryza sativa subsp. japonica GN=Os06g0645400 PE=4 SV=1	1	0.00162513	0.30262	75.618	..........KE.........	chloroplast	IARS:isoleucyl-tRNA synthetase [EC:6.1.1.5];
C7J4C1	_DMGK(hib)VSNEVK_	146	>tr|C7J4C1|C7J4C1_ORYSJ Os06g0645400 protein OS=Oryza sativa subsp. japonica GN=Os06g0645400 PE=4 SV=1	1	0.00383476	-0.43457	79.201	.......D..K..........	chloroplast	IARS:isoleucyl-tRNA synthetase [EC:6.1.1.5];
C7J4C1	_EHFDALK(hib)VYLLSR_	333	>tr|C7J4C1|C7J4C1_ORYSJ Os06g0645400 protein OS=Oryza sativa subsp. japonica GN=Os06g0645400 PE=4 SV=1;>tr|Q67WM1|Q67WM1_ORYSJ Isoleucyl-tRNA synthetase-like OS=Oryza sativa subsp. japonica GN=P0017B12.25-2 PE=4 SV=1	1	6.51036e-06	-1.2024	122.46	.......D..K..........	chloroplast	IARS:isoleucyl-tRNA synthetase [EC:6.1.1.5];
C7J4C1	_LDDIK(hib)VIR_	181	>tr|C7J4C1|C7J4C1_ORYSJ Os06g0645400 protein OS=Oryza sativa subsp. japonica GN=Os06g0645400 PE=4 SV=1;>tr|Q67WM1|Q67WM1_ORYSJ Isoleucyl-tRNA synthetase-like OS=Oryza sativa subsp. japonica GN=P0017B12.25-2 PE=4 SV=1	1	0.00329333	0.22015	119.29	.......D..K..........	chloroplast	IARS:isoleucyl-tRNA synthetase [EC:6.1.1.5];
C7J4X9	_VVFDK(hib)VTGR_	30	>tr|C7J4X9|C7J4X9_ORYSJ Os07g0516900 protein (Fragment) OS=Oryza sativa subsp. japonica GN=Os07g0516900 PE=4 SV=1;>tr|Q7EZ58|Q7EZ58_ORYSJ RNA Binding Protein-like OS=Oryza sativa subsp. japonica GN=OSJNBa0036M16.109-1 PE=4 SV=1	1	0.0168034	1.5267	60.398	.........DK..........	nuclear
C7J6V3	_(ac)MEATK(hib)ETQQQQQQR_	5	>tr|C7J6V3|C7J6V3_ORYSJ Os09g0482300 protein OS=Oryza sativa subsp. japonica GN=Os09g0482300 PE=4 SV=1	1	6.43971e-16	-0.77297	172.09		nuclear
C7J6V3	_KPDAGDTVQLPMDTSPYVQYK(hib)K_	35	>tr|C7J6V3|C7J6V3_ORYSJ Os09g0482300 protein OS=Oryza sativa subsp. japonica GN=Os09g0482300 PE=4 SV=1	1	0.0184259	0.24124	67.76	..........K..D.......	nuclear
C7J6V3	_KDDGLEDYK(hib)LR_	44	>tr|C7J6V3|C7J6V3_ORYSJ Os09g0482300 protein OS=Oryza sativa subsp. japonica GN=Os09g0482300 PE=4 SV=1	1	3.64667e-05	0.26175	102.05	........D.K..........	nuclear
C7J7W5	_K(hib)LVQENISSALDIVK_	124	>tr|C7J7W5|C7J7W5_ORYSJ Os10g0492000 protein (Fragment) OS=Oryza sativa subsp. japonica GN=Os10g0492000 PE=4 SV=1	1	0.000236475	-2.411	91.932		cytosol
C7J7W5	_LVQENISSALDIVK(hib)SR_	138	>tr|C7J7W5|C7J7W5_ORYSJ Os10g0492000 protein (Fragment) OS=Oryza sativa subsp. japonica GN=Os10g0492000 PE=4 SV=1	1	2.89262e-22	0.18167	178.03	.......D..K..........	cytosol
C7J9I3	_K(hib)VYVIGEDGILK_	130	>tr|C7J9I3|C7J9I3_ORYSJ Os12g0420000 protein OS=Oryza sativa subsp. japonica GN=Os12g0420000 PE=4 SV=1;>tr|Q7X7H3|Q7X7H3_ORYSJ OSJNBa0076N16.12 protein OS=Oryza sativa subsp. japonica GN=OSJNBa0084K20.14 PE=2 SV=2	1	0.0239776	0.4418	58.32	........D.K..........	chloroplast
C7J9W5	_LTVTDDDVIEK(hib)SNLSR_	106	>tr|C7J9W5|C7J9W5_ORYSJ Os12g0105950 protein (Fragment) OS=Oryza sativa subsp. japonica GN=Os12g0105950 PE=4 SV=1	1	1.01936e-24	-0.90462	186.75	.........EK..........	endoplasmic reticulum	UBE1:ubiquitin-activating enzyme E1 [EC:6.3.2.19];
C7JA48	_LYK(hib)QTFAGAGADER_	10	>tr|C7JA48|C7JA48_ORYSJ Os12g0478100 protein (Fragment) OS=Oryza sativa subsp. japonica GN=Os12g0478100 PE=4 SV=1	1	0.000236204	-2.331	94.717		chloroplast
C7JA48	_VAAAEPVTMK(hib)ESPPEK_	88	>tr|C7JA48|C7JA48_ORYSJ Os12g0478100 protein (Fragment) OS=Oryza sativa subsp. japonica GN=Os12g0478100 PE=4 SV=1	1	0.00111459	0.059195	75.911	..........KE.........	chloroplast
C7JA70	_TK(hib)QVDDFTSR_	80	>tr|C7JA70|C7JA70_ORYSJ Os12g0528400 protein (Fragment) OS=Oryza sativa subsp. japonica GN=Os12g0528400 PE=4 SV=1	1	0.00165698	-0.53696	86.014	..........K..D.......	cytosol	gshB:glutathione synthase [EC:6.3.2.3];gshB:glutathione synthase [EC:6.3.2.3];
C7JA70	_MMEINK(hib)EENIR_	101	>tr|C7JA70|C7JA70_ORYSJ Os12g0528400 protein (Fragment) OS=Oryza sativa subsp. japonica GN=Os12g0528400 PE=4 SV=1	1	0.000275696	-0.57163	94.767	..........KE.........	cytosol	gshB:glutathione synthase [EC:6.3.2.3];gshB:glutathione synthase [EC:6.3.2.3];
O04138	_AINGALECNGK(hib)NPGAVNAR_	256	>sp|O04138|CHI4_ORYSJ Chitinase 4 OS=Oryza sativa subsp. japonica GN=Cht4 PE=2 SV=2;>sp|Q7Y1Z0|CHI5_ORYSJ Chitinase 5 OS=Oryza sativa subsp. japonica GN=Cht5 PE=2 SV=1	1	2.55451e-12	0.61047	136.34		extracellular	E3.2.1.14:chitinase [EC:3.2.1.14];E3.2.1.14:chitinase [EC:3.2.1.14];
O04138	_NQAPNGCAGK(hib)SFYTR_	107	>sp|O04138|CHI4_ORYSJ Chitinase 4 OS=Oryza sativa subsp. japonica GN=Cht4 PE=2 SV=2	1	2.64348e-06	0.07589	121.99		extracellular	E3.2.1.14:chitinase [EC:3.2.1.14];E3.2.1.14:chitinase [EC:3.2.1.14];
O04138	_VNYYK(hib)DYCR_	269	>sp|O04138|CHI4_ORYSJ Chitinase 4 OS=Oryza sativa subsp. japonica GN=Cht4 PE=2 SV=2;>sp|Q7Y1Z0|CHI5_ORYSJ Chitinase 5 OS=Oryza sativa subsp. japonica GN=Cht5 PE=2 SV=1	1	2.08235e-06	0.050039	172.94	..........KD.........	extracellular	E3.2.1.14:chitinase [EC:3.2.1.14];E3.2.1.14:chitinase [EC:3.2.1.14];
O04138	_NIGFDGLRDPDK(hib)VAQDPTISFK_	212	>sp|O04138|CHI4_ORYSJ Chitinase 4 OS=Oryza sativa subsp. japonica GN=Cht4 PE=2 SV=2	1	7.10611e-08	0.52353	131.86	.......D..K..........	extracellular	E3.2.1.14:chitinase [EC:3.2.1.14];E3.2.1.14:chitinase [EC:3.2.1.14];
O04882	_MLDYNVLGGK(hib)CNR_	58	>tr|O04882|O04882_ORYSJ Farnesyl diphosphate synthase OS=Oryza sativa subsp. japonica GN=FPPS1 PE=2 SV=1	1	0.000111507	-0.79074	107.97		cytosol	FDPS:farnesyl diphosphate synthase [EC:2.5.1.1 2.5.1.10];FDPS:farnesyl diphosphate synthase [EC:2.5.1.1 2.5.1.10];FDPS:farnesyl diphosphate synthase [EC:2.5.1.1 2.5.1.10];
O04882	_SFLHK(hib)IYK_	347	>tr|O04882|O04882_ORYSJ Farnesyl diphosphate synthase OS=Oryza sativa subsp. japonica GN=FPPS1 PE=2 SV=1;>tr|Q5N9P6|Q5N9P6_ORYSJ Os01g0695300 protein OS=Oryza sativa subsp. japonica GN=P0431H09.30 PE=3 SV=1;>tr|Q65XM9|Q65XM9_ORYSJ Os05g0543400 protein OS=O	1	0.0163719	-1.0591	58.596		cytosol	FDPS:farnesyl diphosphate synthase [EC:2.5.1.1 2.5.1.10];FDPS:farnesyl diphosphate synthase [EC:2.5.1.1 2.5.1.10];FDPS:farnesyl diphosphate synthase [EC:2.5.1.1 2.5.1.10];
O80414	_YYSDIAGPEYAQK(hib)YK_	163	>tr|O80414|O80414_ORYSJ Mitochondrial phosphate transporter OS=Oryza sativa subsp. japonica GN=OJ1004_A11.29 PE=2 SV=1;>tr|Q69TX3|Q69TX3_ORYSJ Os06g0210500 protein OS=Oryza sativa subsp. japonica GN=P0021C04.12 PE=3 SV=1	1	4.52823e-05	-2.6255	101.3		extracellular
O80414	_SEGALGLYK(hib)GIVPLWGR_	222	>tr|O80414|O80414_ORYSJ Mitochondrial phosphate transporter OS=Oryza sativa subsp. japonica GN=OJ1004_A11.29 PE=2 SV=1;>tr|Q69TX3|Q69TX3_ORYSJ Os06g0210500 protein OS=Oryza sativa subsp. japonica GN=P0021C04.12 PE=3 SV=1	1	6.07692e-07	-0.25406	115.1		extracellular
O80414	_FGFYEFFK(hib)K_	149	>tr|O80414|O80414_ORYSJ Mitochondrial phosphate transporter OS=Oryza sativa subsp. japonica GN=OJ1004_A11.29 PE=2 SV=1;>tr|Q69TX3|Q69TX3_ORYSJ Os06g0210500 protein OS=Oryza sativa subsp. japonica GN=P0021C04.12 PE=3 SV=1;>tr|Q10NP7|Q10NP7_ORYSJ Os03g026340	1	0.0192048	2.8912	57.55	..........K....D.....	extracellular
O80414	_K(hib)YYSDIAGPEYAQK_	150	>tr|O80414|O80414_ORYSJ Mitochondrial phosphate transporter OS=Oryza sativa subsp. japonica GN=OJ1004_A11.29 PE=2 SV=1;>tr|Q69TX3|Q69TX3_ORYSJ Os06g0210500 protein OS=Oryza sativa subsp. japonica GN=P0021C04.12 PE=3 SV=1;>tr|Q10NP7|Q10NP7_ORYSJ Os03g026340	1	0.0015261	-2.6756	76.156	..........K...D......	extracellular
O80414	_SITSGFGVLLK(hib)EQGPR_	116	>tr|O80414|O80414_ORYSJ Mitochondrial phosphate transporter OS=Oryza sativa subsp. japonica GN=OJ1004_A11.29 PE=2 SV=1	1	6.33739e-08	2.8145	126.77	..........KE.........	extracellular
O80414	_GLSDGLPK(hib)FVR_	210	>tr|O80414|O80414_ORYSJ Mitochondrial phosphate transporter OS=Oryza sativa subsp. japonica GN=OJ1004_A11.29 PE=2 SV=1	1	8.39955e-05	-0.12351	112.85	......D...K..........	extracellular
O80414	_K(hib)LGLWGLFTR_	309	>tr|O80414|O80414_ORYSJ Mitochondrial phosphate transporter OS=Oryza sativa subsp. japonica GN=OJ1004_A11.29 PE=2 SV=1;>tr|Q69TX3|Q69TX3_ORYSJ Os06g0210500 protein OS=Oryza sativa subsp. japonica GN=P0021C04.12 PE=3 SV=1	1	2.70492e-06	-0.83486	152.54	......D...K..........	extracellular
O82143	_DLLASLHGQGEQEK(hib)K_	389	>tr|O82143|O82143_ORYSJ 26S proteasome regulatory particle OS=Oryza sativa subsp. japonica GN=Os03g0243300 PE=2 SV=1	1	7.44921e-10	2.8488	126.77	.........EK..........	nuclear	PSMD4:26S proteasome regulatory subunit N10;
P07730	_DFLLAGNK(hib)R_	210	>tr|Q0JJ36|Q0JJ36_ORYSJ Glutelin OS=Oryza sativa subsp. japonica GN=Os01g0762500 PE=2 SV=1;>sp|P07728|GLUA1_ORYSJ Glutelin type-A 1 OS=Oryza sativa subsp. japonica GN=GLUA1 PE=1 SV=2;>sp|P07730|GLUA2_ORYSJ Glutelin type-A 2 OS=Oryza sativa subsp. japonica	1	0.00179302	-0.0054318	122.52		vacuolar membrane
P07730	_EGCAYIAFK(hib)TNPNSMVSHIAGK_	431	>tr|Q0JJ36|Q0JJ36_ORYSJ Glutelin OS=Oryza sativa subsp. japonica GN=Os01g0762500 PE=2 SV=1;>sp|P07728|GLUA1_ORYSJ Glutelin type-A 1 OS=Oryza sativa subsp. japonica GN=GLUA1 PE=1 SV=2;>sp|P07730|GLUA2_ORYSJ Glutelin type-A 2 OS=Oryza sativa subsp. japonica	1	8.5716e-13	-1.1967	128.75		vacuolar membrane
P07730	_TNPNSMVSHIAGK(hib)SSIFR_	444	>tr|Q0JJ36|Q0JJ36_ORYSJ Glutelin OS=Oryza sativa subsp. japonica GN=Os01g0762500 PE=2 SV=1;>sp|P07728|GLUA1_ORYSJ Glutelin type-A 1 OS=Oryza sativa subsp. japonica GN=GLUA1 PE=1 SV=2;>sp|P07730|GLUA2_ORYSJ Glutelin type-A 2 OS=Oryza sativa subsp. japonica	1	1.65562e-32	-1.329	194.27		vacuolar membrane
P07730	_AQVQVVNNNGK(hib)TVFNGELR_	395	>sp|P07730|GLUA2_ORYSJ Glutelin type-A 2 OS=Oryza sativa subsp. japonica GN=GLUA2 PE=1 SV=1	1	1.60272e-46	-4.0028	214.5		vacuolar membrane
P07730	_RGQLLIVPQHYVVVK(hib)K_	418	>sp|P07730|GLUA2_ORYSJ Glutelin type-A 2 OS=Oryza sativa subsp. japonica GN=GLUA2 PE=1 SV=1	1	7.21519e-05	0.74259	112.02		vacuolar membrane
P07730	_GITGPTFPGCPETYQQQFQQSGQAQLTESQSQSHK(hib)FK_	147	>sp|P07730|GLUA2_ORYSJ Glutelin type-A 2 OS=Oryza sativa subsp. japonica GN=GLUA2 PE=1 SV=1	1	4.06003e-17	-1.2853	101.39	..........K..D.......	vacuolar membrane
P07730	_FK(hib)DEHQK_	149	>sp|P07730|GLUA2_ORYSJ Glutelin type-A 2 OS=Oryza sativa subsp. japonica GN=GLUA2 PE=1 SV=1	1	0.00719516	-1.4088	122.18	..........KD.........	vacuolar membrane
P07730	_FKDEHQK(hib)IHR_	154	>tr|Q0JJ36|Q0JJ36_ORYSJ Glutelin OS=Oryza sativa subsp. japonica GN=Os01g0762500 PE=2 SV=1;>sp|P07728|GLUA1_ORYSJ Glutelin type-A 1 OS=Oryza sativa subsp. japonica GN=GLUA1 PE=1 SV=2;>sp|P07730|GLUA2_ORYSJ Glutelin type-A 2 OS=Oryza sativa subsp. japonica	1	1.25187e-21	-2.265	235.06	......D...K..........	vacuolar membrane
P09229	_K(hib)ANSLLEFEK_	75	>sp|P09229|CYT1_ORYSJ Cysteine proteinase inhibitor 1 OS=Oryza sativa subsp. japonica GN=Os01g0803200 PE=1 SV=2	1	0.0028758	-0.69717	84.06		mitochondria
P09229	_ANSLLEFEK(hib)LVSVK_	84	>sp|P09229|CYT1_ORYSJ Cysteine proteinase inhibitor 1 OS=Oryza sativa subsp. japonica GN=Os01g0803200 PE=1 SV=2	1	0.000383902	-0.54225	86.497	.........EK..........	mitochondria
P09229	_VWEK(hib)PWMDFK_	120	>sp|P09229|CYT1_ORYSJ Cysteine proteinase inhibitor 1 OS=Oryza sativa subsp. japonica GN=Os01g0803200 PE=1 SV=2	1	0.00180295	-1.2279	81.017	.........EK..........	mitochondria
P0C0L1	_FEIELK(hib)HAANAGLVNALK_	98	>sp|P0C0L1|APX6_ORYSJ Probable L-ascorbate peroxidase 6, chloroplastic OS=Oryza sativa subsp. japonica GN=APX6 PE=2 SV=1	1	0.00303988	-1.4085	69.485		mitochondria	E1.11.1.11:L-ascorbate peroxidase [EC:1.11.1.11];E1.11.1.11:L-ascorbate peroxidase [EC:1.11.1.11];
P0C0L1	_QLLK(hib)STSCHPILVR_	55	>sp|P0C0L1|APX6_ORYSJ Probable L-ascorbate peroxidase 6, chloroplastic OS=Oryza sativa subsp. japonica GN=APX6 PE=2 SV=1	1	0.0466273	0.42984	41.621		mitochondria	E1.11.1.11:L-ascorbate peroxidase [EC:1.11.1.11];E1.11.1.11:L-ascorbate peroxidase [EC:1.11.1.11];
P0C0L1	_FDNSYFK(hib)DIK_	243	>sp|P0C0L1|APX6_ORYSJ Probable L-ascorbate peroxidase 6, chloroplastic OS=Oryza sativa subsp. japonica GN=APX6 PE=2 SV=1;>sp|Q69SV0|APX8_ORYSJ Probable L-ascorbate peroxidase 8, chloroplastic OS=Oryza sativa subsp. japonica GN=APX8 PE=2 SV=2;>tr|Q0E0G3|Q0E	1	0.000397055	0.24771	99.283	..........KD.........	mitochondria	E1.11.1.11:L-ascorbate peroxidase [EC:1.11.1.11];E1.11.1.11:L-ascorbate peroxidase [EC:1.11.1.11];
P0C0L1	_DK(hib)HAGVTYADLFQLASATAIEEAGGPK_	118	>sp|P0C0L1|APX6_ORYSJ Probable L-ascorbate peroxidase 6, chloroplastic OS=Oryza sativa subsp. japonica GN=APX6 PE=2 SV=1	1	1.42627e-09	-1.3818	99.873	.........DK..........	mitochondria	E1.11.1.11:L-ascorbate peroxidase [EC:1.11.1.11];E1.11.1.11:L-ascorbate peroxidase [EC:1.11.1.11];
P0C0L1	_IYAEK(hib)YAADQDAFFEDYAEAHAK_	274	>sp|P0C0L1|APX6_ORYSJ Probable L-ascorbate peroxidase 6, chloroplastic OS=Oryza sativa subsp. japonica GN=APX6 PE=2 SV=1	1	0.000764316	-0.028309	64.589	.........EK..........	mitochondria	E1.11.1.11:L-ascorbate peroxidase [EC:1.11.1.11];E1.11.1.11:L-ascorbate peroxidase [EC:1.11.1.11];
P0C1U4	_HDGFK(hib)DVR_	561	>sp|P0C1U4|GUN9_ORYSJ Endoglucanase 9 OS=Oryza sativa subsp. japonica GN=GLU1 PE=2 SV=1;>sp|Q84R49|GUN10_ORYSJ Endoglucanase 10 OS=Oryza sativa subsp. japonica GN=GLU2 PE=2 SV=1	1	0.00463504	-1.0544	99.136	.......D..K..........	endoplasmic reticulum
P0C361	_SHSVK(hib)IYDTCIGCTQCVR_	6	>sp|P0C361|PSAC_ORYSJ Photosystem I iron-sulfur center OS=Oryza sativa subsp. japonica GN=psaC PE=3 SV=1	1	0.000315052	-2.5547	79.565		chloroplast	psaC:photosystem I subunit VII;psaC:photosystem I subunit VII;
P0C361	_ACPTDVLEMIPWDGCK(hib)AK_	35	>sp|P0C361|PSAC_ORYSJ Photosystem I iron-sulfur center OS=Oryza sativa subsp. japonica GN=psaC PE=3 SV=1	1	0.0204917	-2.3673	53.255	.......D..K..........	chloroplast	psaC:photosystem I subunit VII;psaC:photosystem I subunit VII;
P0C512	_FEFEPVDK(hib)LDS_	474	>sp|P0C512|RBL_ORYSJ Ribulose bisphosphate carboxylase large chain OS=Oryza sativa subsp. japonica GN=rbcL PE=1 SV=1;>tr|Q8S6F2|Q8S6F2_ORYSJ Putative rbcL; RuBisCO large subunit from chromosome 10 chloroplast insertion OS=Oryza sativa subsp. japonica GN=OS	1	0.00869629	1.1138	63.694		cytosol	rbcL:ribulose-bisphosphate carboxylase large chain [EC:4.1.1.39];rbcL:ribulose-bisphosphate carboxylase large chain [EC:4.1.1.39];rbcL:ribulose-bisphosphate carboxylase large chain [EC:4.1.1.39];rbcL:ribulose-bisphosphate carboxylase large chain [EC:4.1.1.39];
P0C512	_FVFCAEAIYK(hib)SQAETGEIK_	227	>sp|P0C512|RBL_ORYSJ Ribulose bisphosphate carboxylase large chain OS=Oryza sativa subsp. japonica GN=rbcL PE=1 SV=1;>tr|Q0IPF7|Q0IPF7_ORYSJ Os12g0207600 protein OS=Oryza sativa subsp. japonica GN=Os12g0207600 PE=3 SV=1	1	2.87751e-25	-1.2353	158.45		cytosol	rbcL:ribulose-bisphosphate carboxylase large chain [EC:4.1.1.39];rbcL:ribulose-bisphosphate carboxylase large chain [EC:4.1.1.39];rbcL:ribulose-bisphosphate carboxylase large chain [EC:4.1.1.39];rbcL:ribulose-bisphosphate carboxylase large chain [EC:4.1.1.39];
P0C512	_IPPTYSK(hib)TFQGPPHGIQVER_	146	>sp|P0C512|RBL_ORYSJ Ribulose bisphosphate carboxylase large chain OS=Oryza sativa subsp. japonica GN=rbcL PE=1 SV=1;>tr|Q8S6F2|Q8S6F2_ORYSJ Putative rbcL; RuBisCO large subunit from chromosome 10 chloroplast insertion OS=Oryza sativa subsp. japonica GN=OS	1	4.36504e-37	0.85021	186.06		cytosol	rbcL:ribulose-bisphosphate carboxylase large chain [EC:4.1.1.39];rbcL:ribulose-bisphosphate carboxylase large chain [EC:4.1.1.39];rbcL:ribulose-bisphosphate carboxylase large chain [EC:4.1.1.39];rbcL:ribulose-bisphosphate carboxylase large chain [EC:4.1.1.39];
P0C512	_LGLSAK(hib)NYGR_	183	>sp|P0C512|RBL_ORYSJ Ribulose bisphosphate carboxylase large chain OS=Oryza sativa subsp. japonica GN=rbcL PE=1 SV=1;>tr|Q8S6F2|Q8S6F2_ORYSJ Putative rbcL; RuBisCO large subunit from chromosome 10 chloroplast insertion OS=Oryza sativa subsp. japonica GN=OS	1	0.00015108	-0.071188	123.86		cytosol	rbcL:ribulose-bisphosphate carboxylase large chain [EC:4.1.1.39];rbcL:ribulose-bisphosphate carboxylase large chain [EC:4.1.1.39];rbcL:ribulose-bisphosphate carboxylase large chain [EC:4.1.1.39];rbcL:ribulose-bisphosphate carboxylase large chain [EC:4.1.1.39];
P0C512	_M(ox)SGGDHIHAGTVVGK(hib)LEGER_	334	>sp|P0C512|RBL_ORYSJ Ribulose bisphosphate carboxylase large chain OS=Oryza sativa subsp. japonica GN=rbcL PE=1 SV=1;>tr|Q8S6F2|Q8S6F2_ORYSJ Putative rbcL; RuBisCO large subunit from chromosome 10 chloroplast insertion OS=Oryza sativa subsp. japonica GN=OS	1	2.2139e-26	-0.56311	171.39		cytosol	rbcL:ribulose-bisphosphate carboxylase large chain [EC:4.1.1.39];rbcL:ribulose-bisphosphate carboxylase large chain [EC:4.1.1.39];rbcL:ribulose-bisphosphate carboxylase large chain [EC:4.1.1.39];rbcL:ribulose-bisphosphate carboxylase large chain [EC:4.1.1.39];
P0C512	_PLLGCTIKPK(hib)LGLSAK_	177	>sp|P0C512|RBL_ORYSJ Ribulose bisphosphate carboxylase large chain OS=Oryza sativa subsp. japonica GN=rbcL PE=1 SV=1;>tr|Q8S6F2|Q8S6F2_ORYSJ Putative rbcL; RuBisCO large subunit from chromosome 10 chloroplast insertion OS=Oryza sativa subsp. japonica GN=OS	0.998553	6.18491e-15	0.9223	171.26		cytosol	rbcL:ribulose-bisphosphate carboxylase large chain [EC:4.1.1.39];rbcL:ribulose-bisphosphate carboxylase large chain [EC:4.1.1.39];rbcL:ribulose-bisphosphate carboxylase large chain [EC:4.1.1.39];rbcL:ribulose-bisphosphate carboxylase large chain [EC:4.1.1.39];
P0C512	_SACK(hib)WSPELAAACEIWK_	450	>sp|P0C512|RBL_ORYSJ Ribulose bisphosphate carboxylase large chain OS=Oryza sativa subsp. japonica GN=rbcL PE=1 SV=1;>tr|C7IXC7|C7IXC7_ORYSJ Os01g0791033 protein OS=Oryza sativa subsp. japonica GN=Os01g0791033 PE=3 SV=1	1	0.00183355	-2.816	66.152		cytosol	rbcL:ribulose-bisphosphate carboxylase large chain [EC:4.1.1.39];rbcL:ribulose-bisphosphate carboxylase large chain [EC:4.1.1.39];rbcL:ribulose-bisphosphate carboxylase large chain [EC:4.1.1.39];rbcL:ribulose-bisphosphate carboxylase large chain [EC:4.1.1.39];
P0C512	_WSPELAAACEIWK(hib)AIK_	463	>sp|P0C512|RBL_ORYSJ Ribulose bisphosphate carboxylase large chain OS=Oryza sativa subsp. japonica GN=rbcL PE=1 SV=1;>tr|C7IXC7|C7IXC7_ORYSJ Os01g0791033 protein OS=Oryza sativa subsp. japonica GN=Os01g0791033 PE=3 SV=1	1	0.000569321	0.23808	77.726		cytosol	rbcL:ribulose-bisphosphate carboxylase large chain [EC:4.1.1.39];rbcL:ribulose-bisphosphate carboxylase large chain [EC:4.1.1.39];rbcL:ribulose-bisphosphate carboxylase large chain [EC:4.1.1.39];rbcL:ribulose-bisphosphate carboxylase large chain [EC:4.1.1.39];
P0C512	_ASVGFK(hib)AGVK_	14	>tr|C7IWD0|C7IWD0_ORYSJ Os01g0791600 protein OS=Oryza sativa subsp. japonica GN=Os01g0791600 PE=3 SV=1;>sp|P0C512|RBL_ORYSJ Ribulose bisphosphate carboxylase large chain OS=Oryza sativa subsp. japonica GN=rbcL PE=1 SV=1;>tr|Q8S6F2|Q8S6F2_ORYSJ Putative rbc	1	0.00921405	-0.24008	71.614	..........K....D.....	cytosol	rbcL:ribulose-bisphosphate carboxylase large chain [EC:4.1.1.39];rbcL:ribulose-bisphosphate carboxylase large chain [EC:4.1.1.39];rbcL:ribulose-bisphosphate carboxylase large chain [EC:4.1.1.39];rbcL:ribulose-bisphosphate carboxylase large chain [EC:4.1.1.39];
P0C512	_LTYYTPEYETK(hib)DTDILAAFR_	32	>tr|C7IWD0|C7IWD0_ORYSJ Os01g0791600 protein OS=Oryza sativa subsp. japonica GN=Os01g0791600 PE=3 SV=1;>sp|P0C512|RBL_ORYSJ Ribulose bisphosphate carboxylase large chain OS=Oryza sativa subsp. japonica GN=rbcL PE=1 SV=1;>tr|Q8S6F2|Q8S6F2_ORYSJ Putative rbc	1	5.71285e-37	-1.6027	180.78	..........KD.........	cytosol	rbcL:ribulose-bisphosphate carboxylase large chain [EC:4.1.1.39];rbcL:ribulose-bisphosphate carboxylase large chain [EC:4.1.1.39];rbcL:ribulose-bisphosphate carboxylase large chain [EC:4.1.1.39];rbcL:ribulose-bisphosphate carboxylase large chain [EC:4.1.1.39];
P0C512	_DDFIEK(hib)DR_	356	>sp|P0C512|RBL_ORYSJ Ribulose bisphosphate carboxylase large chain OS=Oryza sativa subsp. japonica GN=rbcL PE=1 SV=1;>tr|Q8S6F2|Q8S6F2_ORYSJ Putative rbcL; RuBisCO large subunit from chromosome 10 chloroplast insertion OS=Oryza sativa subsp. japonica GN=OS	1	0.00922192	1.3985	77.732	.........EK..........	cytosol	rbcL:ribulose-bisphosphate carboxylase large chain [EC:4.1.1.39];rbcL:ribulose-bisphosphate carboxylase large chain [EC:4.1.1.39];rbcL:ribulose-bisphosphate carboxylase large chain [EC:4.1.1.39];rbcL:ribulose-bisphosphate carboxylase large chain [EC:4.1.1.39];
P0C512	_AIK(hib)FEFEPVDK_	466	>sp|P0C512|RBL_ORYSJ Ribulose bisphosphate carboxylase large chain OS=Oryza sativa subsp. japonica GN=rbcL PE=1 SV=1;>tr|Q8S6F2|Q8S6F2_ORYSJ Putative rbcL; RuBisCO large subunit from chromosome 10 chloroplast insertion OS=Oryza sativa subsp. japonica GN=OS	1	0.00316049	-0.36415	74.611	.........IK..........	cytosol	rbcL:ribulose-bisphosphate carboxylase large chain [EC:4.1.1.39];rbcL:ribulose-bisphosphate carboxylase large chain [EC:4.1.1.39];rbcL:ribulose-bisphosphate carboxylase large chain [EC:4.1.1.39];rbcL:ribulose-bisphosphate carboxylase large chain [EC:4.1.1.39];
P0C512	_SQAETGEIK(hib)GHYLNATAGTCEEMIK_	236	>sp|P0C512|RBL_ORYSJ Ribulose bisphosphate carboxylase large chain OS=Oryza sativa subsp. japonica GN=rbcL PE=1 SV=1;>tr|Q8S6F2|Q8S6F2_ORYSJ Putative rbcL; RuBisCO large subunit from chromosome 10 chloroplast insertion OS=Oryza sativa subsp. japonica GN=OS	1	1.48541e-62	-0.36008	204	.........IK..........	cytosol	rbcL:ribulose-bisphosphate carboxylase large chain [EC:4.1.1.39];rbcL:ribulose-bisphosphate carboxylase large chain [EC:4.1.1.39];rbcL:ribulose-bisphosphate carboxylase large chain [EC:4.1.1.39];rbcL:ribulose-bisphosphate carboxylase large chain [EC:4.1.1.39];
P0C512	_GHYLNATAGTCEEMIK(hib)R_	252	>sp|P0C512|RBL_ORYSJ Ribulose bisphosphate carboxylase large chain OS=Oryza sativa subsp. japonica GN=rbcL PE=1 SV=1;>tr|Q8S6F2|Q8S6F2_ORYSJ Putative rbcL; RuBisCO large subunit from chromosome 10 chloroplast insertion OS=Oryza sativa subsp. japonica GN=OS	1	2.42801e-69	-1.4225	252.17	.........IK..........	cytosol	rbcL:ribulose-bisphosphate carboxylase large chain [EC:4.1.1.39];rbcL:ribulose-bisphosphate carboxylase large chain [EC:4.1.1.39];rbcL:ribulose-bisphosphate carboxylase large chain [EC:4.1.1.39];rbcL:ribulose-bisphosphate carboxylase large chain [EC:4.1.1.39];
P0C512	_PLLGCTIK(hib)PK_	175	>sp|P0C512|RBL_ORYSJ Ribulose bisphosphate carboxylase large chain OS=Oryza sativa subsp. japonica GN=rbcL PE=1 SV=1;>tr|Q8S6F2|Q8S6F2_ORYSJ Putative rbcL; RuBisCO large subunit from chromosome 10 chloroplast insertion OS=Oryza sativa subsp. japonica GN=OS	1	0.0233014	0.59449	51.762	.........IK..........	cytosol	rbcL:ribulose-bisphosphate carboxylase large chain [EC:4.1.1.39];rbcL:ribulose-bisphosphate carboxylase large chain [EC:4.1.1.39];rbcL:ribulose-bisphosphate carboxylase large chain [EC:4.1.1.39];rbcL:ribulose-bisphosphate carboxylase large chain [EC:4.1.1.39];
P0C512	_DYK(hib)LTYYTPEYETK_	21	>tr|C7IWD0|C7IWD0_ORYSJ Os01g0791600 protein OS=Oryza sativa subsp. japonica GN=Os01g0791600 PE=3 SV=1;>sp|P0C512|RBL_ORYSJ Ribulose bisphosphate carboxylase large chain OS=Oryza sativa subsp. japonica GN=rbcL PE=1 SV=1;>tr|Q8S6F2|Q8S6F2_ORYSJ Putative rbc	1	6.93441e-08	-0.25121	125.97	........D.K..........	cytosol	rbcL:ribulose-bisphosphate carboxylase large chain [EC:4.1.1.39];rbcL:ribulose-bisphosphate carboxylase large chain [EC:4.1.1.39];rbcL:ribulose-bisphosphate carboxylase large chain [EC:4.1.1.39];rbcL:ribulose-bisphosphate carboxylase large chain [EC:4.1.1.39];
P0C512	_GGLDFTK(hib)DDENVNSQPFMR_	201	>sp|P0C512|RBL_ORYSJ Ribulose bisphosphate carboxylase large chain OS=Oryza sativa subsp. japonica GN=rbcL PE=1 SV=1;>tr|Q8S6F2|Q8S6F2_ORYSJ Putative rbcL; RuBisCO large subunit from chromosome 10 chloroplast insertion OS=Oryza sativa subsp. japonica GN=OS	1	1.53557e-20	-0.211	157.11	.......D..K..........	cytosol	rbcL:ribulose-bisphosphate carboxylase large chain [EC:4.1.1.39];rbcL:ribulose-bisphosphate carboxylase large chain [EC:4.1.1.39];rbcL:ribulose-bisphosphate carboxylase large chain [EC:4.1.1.39];rbcL:ribulose-bisphosphate carboxylase large chain [EC:4.1.1.39];
P0C512	_QK(hib)NHGMHFR_	305	>sp|P0C512|RBL_ORYSJ Ribulose bisphosphate carboxylase large chain OS=Oryza sativa subsp. japonica GN=rbcL PE=1 SV=1;>tr|Q8S6F2|Q8S6F2_ORYSJ Putative rbcL; RuBisCO large subunit from chromosome 10 chloroplast insertion OS=Oryza sativa subsp. japonica GN=OS	1	0.00937306	-1.6594	68.224	.......D..K..........	cytosol	rbcL:ribulose-bisphosphate carboxylase large chain [EC:4.1.1.39];rbcL:ribulose-bisphosphate carboxylase large chain [EC:4.1.1.39];rbcL:ribulose-bisphosphate carboxylase large chain [EC:4.1.1.39];rbcL:ribulose-bisphosphate carboxylase large chain [EC:4.1.1.39];
P0C522	_AILSTINPELLK(hib)SFNEK_	481	>sp|P0C522|ATPAM_ORYSJ ATP synthase subunit alpha, mitochondrial OS=Oryza sativa subsp. japonica GN=ATPA PE=1 SV=1;>tr|Q67TM4|Q67TM4_ORYSJ ATP synthase subunit alpha OS=Oryza sativa subsp. japonica GN=P0681H07.43 PE=3 SV=1	1	4.75984e-07	0.63071	114.27		cytosol	ATPeF1A:F-type H+-transporting ATPase subunit alpha;ATPeF1A:F-type H+-transporting ATPase subunit alpha;
P0C522	_GTNESETLYCVYVAIGQK(hib)R_	212	>sp|P0C522|ATPAM_ORYSJ ATP synthase subunit alpha, mitochondrial OS=Oryza sativa subsp. japonica GN=ATPA PE=1 SV=1;>tr|Q67TM4|Q67TM4_ORYSJ ATP synthase subunit alpha OS=Oryza sativa subsp. japonica GN=P0681H07.43 PE=3 SV=1	1	8.63086e-20	-0.78969	142.39		cytosol	ATPeF1A:F-type H+-transporting ATPase subunit alpha;ATPeF1A:F-type H+-transporting ATPase subunit alpha;
P0C522	_KIELDAFLK(hib)QTAK_	502	>sp|P0C522|ATPAM_ORYSJ ATP synthase subunit alpha, mitochondrial OS=Oryza sativa subsp. japonica GN=ATPA PE=1 SV=1	1	0.000257592	-0.52171	121.42		cytosol	ATPeF1A:F-type H+-transporting ATPase subunit alpha;ATPeF1A:F-type H+-transporting ATPase subunit alpha;
P0C522	_TAIAIDTILNQK(hib)QMNSR_	189	>sp|P0C522|ATPAM_ORYSJ ATP synthase subunit alpha, mitochondrial OS=Oryza sativa subsp. japonica GN=ATPA PE=1 SV=1;>tr|Q67TM4|Q67TM4_ORYSJ ATP synthase subunit alpha OS=Oryza sativa subsp. japonica GN=P0681H07.43 PE=3 SV=1	1	1.25401e-36	0.49027	205.68		cytosol	ATPeF1A:F-type H+-transporting ATPase subunit alpha;ATPeF1A:F-type H+-transporting ATPase subunit alpha;
P0C522	_QVCGSLK(hib)LELAQYR_	394	>sp|P0C522|ATPAM_ORYSJ ATP synthase subunit alpha, mitochondrial OS=Oryza sativa subsp. japonica GN=ATPA PE=1 SV=1	1	1.0471e-05	-1.3532	115.12		cytosol	ATPeF1A:F-type H+-transporting ATPase subunit alpha;ATPeF1A:F-type H+-transporting ATPase subunit alpha;
P0C522	_VEVK(hib)APGIIER_	134	>sp|P0C522|ATPAM_ORYSJ ATP synthase subunit alpha, mitochondrial OS=Oryza sativa subsp. japonica GN=ATPA PE=1 SV=1;>tr|Q67TM4|Q67TM4_ORYSJ ATP synthase subunit alpha OS=Oryza sativa subsp. japonica GN=P0681H07.43 PE=3 SV=1	1	3.45042e-06	-0.2563	143.94		cytosol	ATPeF1A:F-type H+-transporting ATPase subunit alpha;ATPeF1A:F-type H+-transporting ATPase subunit alpha;
P0C522	_K(hib)IELDAFLK_	494	>sp|P0C522|ATPAM_ORYSJ ATP synthase subunit alpha, mitochondrial OS=Oryza sativa subsp. japonica GN=ATPA PE=1 SV=1	1	0.0125968	1.0203	79.148	..........K...D......	cytosol	ATPeF1A:F-type H+-transporting ATPase subunit alpha;ATPeF1A:F-type H+-transporting ATPase subunit alpha;
P0C522	_SVHEPMQTGLK(hib)AVDSLVPIGR_	153	>sp|P0C522|ATPAM_ORYSJ ATP synthase subunit alpha, mitochondrial OS=Oryza sativa subsp. japonica GN=ATPA PE=1 SV=1;>tr|Q8HCP8|Q8HCP8_ORYSJ Ribosomal protein S2 OS=Oryza sativa subsp. japonica GN=rps2 PE=4 SV=2	1	9.01231e-46	0.21046	193.64	..........K..D.......	cytosol	ATPeF1A:F-type H+-transporting ATPase subunit alpha;ATPeF1A:F-type H+-transporting ATPase subunit alpha;
P0C522	_GIALNLENENVGIVVFGSDTAIK(hib)EGDLVK_	85	>sp|P0C522|ATPAM_ORYSJ ATP synthase subunit alpha, mitochondrial OS=Oryza sativa subsp. japonica GN=ATPA PE=1 SV=1;>tr|Q67TM4|Q67TM4_ORYSJ ATP synthase subunit alpha OS=Oryza sativa subsp. japonica GN=P0681H07.43 PE=3 SV=1	1	5.35983e-13	0.041291	111.72	..........KE.........	cytosol	ATPeF1A:F-type H+-transporting ATPase subunit alpha;ATPeF1A:F-type H+-transporting ATPase subunit alpha;
P0C522	_SFNEK(hib)GGLTNER_	486	>sp|P0C522|ATPAM_ORYSJ ATP synthase subunit alpha, mitochondrial OS=Oryza sativa subsp. japonica GN=ATPA PE=1 SV=1;>tr|Q67TM4|Q67TM4_ORYSJ ATP synthase subunit alpha OS=Oryza sativa subsp. japonica GN=P0681H07.43 PE=3 SV=1	1	1.52958e-06	0.018424	130.56	.........EK..........	cytosol	ATPeF1A:F-type H+-transporting ATPase subunit alpha;ATPeF1A:F-type H+-transporting ATPase subunit alpha;
P0C522	_ISQYEK(hib)AILSTINPELLK_	469	>sp|P0C522|ATPAM_ORYSJ ATP synthase subunit alpha, mitochondrial OS=Oryza sativa subsp. japonica GN=ATPA PE=1 SV=1;>tr|Q67TM4|Q67TM4_ORYSJ ATP synthase subunit alpha OS=Oryza sativa subsp. japonica GN=P0681H07.43 PE=3 SV=1	1	8.96095e-06	-0.4048	102.79	.........EK..........	cytosol	ATPeF1A:F-type H+-transporting ATPase subunit alpha;ATPeF1A:F-type H+-transporting ATPase subunit alpha;
P0C522	_VVDALGVPIDGK(hib)GALSDHER_	120	>sp|P0C522|ATPAM_ORYSJ ATP synthase subunit alpha, mitochondrial OS=Oryza sativa subsp. japonica GN=ATPA PE=1 SV=1	1	5.6288e-16	-0.75494	144.72	........D.K..........	cytosol	ATPeF1A:F-type H+-transporting ATPase subunit alpha;ATPeF1A:F-type H+-transporting ATPase subunit alpha;
P0C522	_EGDLVK(hib)R_	91	>sp|P0C522|ATPAM_ORYSJ ATP synthase subunit alpha, mitochondrial OS=Oryza sativa subsp. japonica GN=ATPA PE=1 SV=1;>tr|Q67TM4|Q67TM4_ORYSJ ATP synthase subunit alpha OS=Oryza sativa subsp. japonica GN=P0681H07.43 PE=3 SV=1	1	0.0271269	-0.032641	121.29	.......D..K..........	cytosol	ATPeF1A:F-type H+-transporting ATPase subunit alpha;ATPeF1A:F-type H+-transporting ATPase subunit alpha;
P0C522	_QTGK(hib)TAIAIDTILNQK_	177	>sp|P0C522|ATPAM_ORYSJ ATP synthase subunit alpha, mitochondrial OS=Oryza sativa subsp. japonica GN=ATPA PE=1 SV=1;>tr|Q67TM4|Q67TM4_ORYSJ ATP synthase subunit alpha OS=Oryza sativa subsp. japonica GN=P0681H07.43 PE=3 SV=1	1	3.30898e-05	-0.41125	103.6	.....D....K..........	cytosol	ATPeF1A:F-type H+-transporting ATPase subunit alpha;ATPeF1A:F-type H+-transporting ATPase subunit alpha;
P0C522	_TGSIVDVPAGK(hib)AMLGR_	103	>sp|P0C522|ATPAM_ORYSJ ATP synthase subunit alpha, mitochondrial OS=Oryza sativa subsp. japonica GN=ATPA PE=1 SV=1;>tr|Q67TM4|Q67TM4_ORYSJ ATP synthase subunit alpha OS=Oryza sativa subsp. japonica GN=P0681H07.43 PE=3 SV=1	1	9.08591e-05	-1.0462	99.927	.....D....K..........	cytosol	ATPeF1A:F-type H+-transporting ATPase subunit alpha;ATPeF1A:F-type H+-transporting ATPase subunit alpha;
P0C540	_AEYDESGPGIVHMK(hib)CF_	374	>sp|P0C540|ACT7_ORYSJ Actin-7 OS=Oryza sativa subsp. japonica GN=ACT7 PE=3 SV=1	1	0.000696046	0.29301	74.789		cytoskeleton
P0C540	_EK(hib)LAYVALDYEQELDTAR_	216	>sp|P0C540|ACT7_ORYSJ Actin-7 OS=Oryza sativa subsp. japonica GN=ACT7 PE=3 SV=1	1	5.34066e-42	3.4394	208.13		cytoskeleton
P0C540	_EITALAPGSMK(hib)IK_	327	>sp|P0C540|ACT7_ORYSJ Actin-7 OS=Oryza sativa subsp. japonica GN=ACT7 PE=3 SV=1	1	0.00176583	-0.85312	77.644		cytoskeleton
P0C540	_VAPEEHPVLLTEAPMNPK(hib)ANR_	114	>sp|P0C540|ACT7_ORYSJ Actin-7 OS=Oryza sativa subsp. japonica GN=ACT7 PE=3 SV=1;>tr|Q5N9D7|Q5N9D7_ORYSJ Actin-like protein OS=Oryza sativa subsp. japonica GN=P0505D12.32-1 PE=3 SV=1	1	1.61156e-06	1.2013	99.343		cytoskeleton
P0C540	_MSK(hib)EITALAPGSMK_	316	>sp|P0C540|ACT7_ORYSJ Actin-7 OS=Oryza sativa subsp. japonica GN=ACT7 PE=3 SV=1	1	0.00361191	-0.45589	79.652	..........KE.........	cytoskeleton
P0C540	_IK(hib)VVAPPER_	329	>sp|P0C540|ACT7_ORYSJ Actin-7 OS=Oryza sativa subsp. japonica GN=ACT7 PE=3 SV=1	1	0.00321303	0.85216	89.886	.........IK..........	cytoskeleton
P0C540	_DLTDNLMK(hib)ILTER_	192	>sp|P0C540|ACT7_ORYSJ Actin-7 OS=Oryza sativa subsp. japonica GN=ACT7 PE=3 SV=1	1	0.000223821	-3.9185	104.17	......D...K..........	cytoskeleton
P0C5A4	_TGSVLQQASEQVK(hib)STVVGAK_	155	>sp|P0C5A4|LEA3_ORYSJ Late embryogenesis abundant protein, group 3 OS=Oryza sativa subsp. japonica GN=LEA3 PE=2 SV=1	1	1.38697e-78	-0.4351	269.83		nuclear
P0C5A4	_QK(hib)TAETAQYTK_	124	>sp|P0C5A4|LEA3_ORYSJ Late embryogenesis abundant protein, group 3 OS=Oryza sativa subsp. japonica GN=LEA3 PE=2 SV=1	1	0.0587167	2.5535	66.267		nuclear
P0C5A4	_DKAAESK(hib)DQTGGFLGEK_	96	>sp|P0C5A4|LEA3_ORYSJ Late embryogenesis abundant protein, group 3 OS=Oryza sativa subsp. japonica GN=LEA3 PE=2 SV=1	1	7.35828e-25	-0.22656	185.28	..........KD.........	nuclear
P0C5A4	_DAVMSTLGMTEDEAGTDDGANK(hib)DTSATAAATETTAR_	184	>sp|P0C5A4|LEA3_ORYSJ Late embryogenesis abundant protein, group 3 OS=Oryza sativa subsp. japonica GN=LEA3 PE=2 SV=1	1	2.38821e-18	0.49983	123.51	..........KD.........	nuclear
P0C5A4	_STVVGAK(hib)DAVMSTLGMTEDEAGTDDGANK_	162	>sp|P0C5A4|LEA3_ORYSJ Late embryogenesis abundant protein, group 3 OS=Oryza sativa subsp. japonica GN=LEA3 PE=2 SV=1	1	7.1823e-22	-4.1374	131.93	..........KD.........	nuclear
P0C5A4	_DSAIAGK(hib)DK_	140	>sp|P0C5A4|LEA3_ORYSJ Late embryogenesis abundant protein, group 3 OS=Oryza sativa subsp. japonica GN=LEA3 PE=2 SV=1	1	0.00273597	-0.94464	94.692	..........KD.........	nuclear
P0C5A4	_TAETAQYTK(hib)DSAIAGK_	133	>sp|P0C5A4|LEA3_ORYSJ Late embryogenesis abundant protein, group 3 OS=Oryza sativa subsp. japonica GN=LEA3 PE=2 SV=1	1	3.4719e-11	1.0633	145.52	..........KD.........	nuclear
P0C5A4	_DK(hib)TGSVLQQASEQVK_	142	>sp|P0C5A4|LEA3_ORYSJ Late embryogenesis abundant protein, group 3 OS=Oryza sativa subsp. japonica GN=LEA3 PE=2 SV=1	1	3.361e-15	1.5853	158.93	.........DK..........	nuclear
P0C5A4	_DQTGGFLGEK(hib)TEQAK_	106	>sp|P0C5A4|LEA3_ORYSJ Late embryogenesis abundant protein, group 3 OS=Oryza sativa subsp. japonica GN=LEA3 PE=2 SV=1	1	5.98451e-19	0.031286	176.4	.........EK..........	nuclear
P0C5A4	_AHTEEK(hib)AGQVMGASK_	22	>sp|P0C5A4|LEA3_ORYSJ Late embryogenesis abundant protein, group 3 OS=Oryza sativa subsp. japonica GN=LEA3 PE=2 SV=1	1	1.0788e-25	0.45598	199.37	.........EK..........	nuclear
P0C5C9	_AVDALQTAAK(hib)HAVATPVNWKPGER_	168	>sp|P0C5C9|REHYA_ORYSJ 1-Cys peroxiredoxin A OS=Oryza sativa subsp. japonica GN=Os07g0638300 PE=2 SV=1	1	4.59106e-16	-0.24178	143.91		cytosol	PRDX6:peroxiredoxin 6, 1-Cys peroxiredoxin [EC:1.11.1.7 1.11.1.15 3.1.1.-];PRDX6:peroxiredoxin 6, 1-Cys peroxiredoxin [EC:1.11.1.7 1.11.1.15 3.1.1.-];PRDX6:peroxiredoxin 6, 1-Cys peroxiredoxin [EC:1.11.1.7 1.11.1.15 3.1.1.-];PRDX6:peroxiredoxin 6, 1-Cys peroxiredoxin [EC:1.11.1.7 1.11.1.15 3.1.1.-];
P0C5C9	_HAVATPVNWK(hib)PGER_	178	>sp|P0C5C9|REHYA_ORYSJ 1-Cys peroxiredoxin A OS=Oryza sativa subsp. japonica GN=Os07g0638300 PE=2 SV=1	1	1.04702e-10	-0.50993	139.86		cytosol	PRDX6:peroxiredoxin 6, 1-Cys peroxiredoxin [EC:1.11.1.7 1.11.1.15 3.1.1.-];PRDX6:peroxiredoxin 6, 1-Cys peroxiredoxin [EC:1.11.1.7 1.11.1.15 3.1.1.-];PRDX6:peroxiredoxin 6, 1-Cys peroxiredoxin [EC:1.11.1.7 1.11.1.15 3.1.1.-];PRDX6:peroxiredoxin 6, 1-Cys peroxiredoxin [EC:1.11.1.7 1.11.1.15 3.1.1.-];
P0C5C9	_FPQGFDTADLPSGK(hib)GYLR_	211	>sp|P0C5C9|REHYA_ORYSJ 1-Cys peroxiredoxin A OS=Oryza sativa subsp. japonica GN=Os07g0638300 PE=2 SV=1	1	3.29949e-29	1.0281	183.77		cytosol	PRDX6:peroxiredoxin 6, 1-Cys peroxiredoxin [EC:1.11.1.7 1.11.1.15 3.1.1.-];PRDX6:peroxiredoxin 6, 1-Cys peroxiredoxin [EC:1.11.1.7 1.11.1.15 3.1.1.-];PRDX6:peroxiredoxin 6, 1-Cys peroxiredoxin [EC:1.11.1.7 1.11.1.15 3.1.1.-];PRDX6:peroxiredoxin 6, 1-Cys peroxiredoxin [EC:1.11.1.7 1.11.1.15 3.1.1.-];
P0C5C9	_PGLTIGDTVPNLELDSTHGK(hib)IR_	21	>sp|P0C5C9|REHYA_ORYSJ 1-Cys peroxiredoxin A OS=Oryza sativa subsp. japonica GN=Os07g0638300 PE=2 SV=1	1	3.72346e-41	0.24125	188.04	..........K....D.....	cytosol	PRDX6:peroxiredoxin 6, 1-Cys peroxiredoxin [EC:1.11.1.7 1.11.1.15 3.1.1.-];PRDX6:peroxiredoxin 6, 1-Cys peroxiredoxin [EC:1.11.1.7 1.11.1.15 3.1.1.-];PRDX6:peroxiredoxin 6, 1-Cys peroxiredoxin [EC:1.11.1.7 1.11.1.15 3.1.1.-];PRDX6:peroxiredoxin 6, 1-Cys peroxiredoxin [EC:1.11.1.7 1.11.1.15 3.1.1.-];
P0C5C9	_LLGISCDDVQSHK(hib)DWIK_	79	>sp|P0C5C9|REHYA_ORYSJ 1-Cys peroxiredoxin A OS=Oryza sativa subsp. japonica GN=Os07g0638300 PE=2 SV=1	1	4.85304e-11	-0.16172	132.51	..........KD.........	cytosol	PRDX6:peroxiredoxin 6, 1-Cys peroxiredoxin [EC:1.11.1.7 1.11.1.15 3.1.1.-];PRDX6:peroxiredoxin 6, 1-Cys peroxiredoxin [EC:1.11.1.7 1.11.1.15 3.1.1.-];PRDX6:peroxiredoxin 6, 1-Cys peroxiredoxin [EC:1.11.1.7 1.11.1.15 3.1.1.-];PRDX6:peroxiredoxin 6, 1-Cys peroxiredoxin [EC:1.11.1.7 1.11.1.15 3.1.1.-];
P0C5C9	_ALHIVGPDK(hib)K_	137	>sp|P0C5C9|REHYA_ORYSJ 1-Cys peroxiredoxin A OS=Oryza sativa subsp. japonica GN=Os07g0638300 PE=2 SV=1;>sp|P0C5D1|REHYB_ORYSJ 1-Cys peroxiredoxin B OS=Oryza sativa subsp. japonica GN=Os07g0638400 PE=1 SV=1	1	0.00359905	-0.084621	81.263	.........DK..........	cytosol	PRDX6:peroxiredoxin 6, 1-Cys peroxiredoxin [EC:1.11.1.7 1.11.1.15 3.1.1.-];PRDX6:peroxiredoxin 6, 1-Cys peroxiredoxin [EC:1.11.1.7 1.11.1.15 3.1.1.-];PRDX6:peroxiredoxin 6, 1-Cys peroxiredoxin [EC:1.11.1.7 1.11.1.15 3.1.1.-];PRDX6:peroxiredoxin 6, 1-Cys peroxiredoxin [EC:1.11.1.7 1.11.1.15 3.1.1.-];
P0C5C9	_QLNMVDPDEK(hib)DSNGGHLPSR_	118	>sp|P0C5C9|REHYA_ORYSJ 1-Cys peroxiredoxin A OS=Oryza sativa subsp. japonica GN=Os07g0638300 PE=2 SV=1	1	5.57974e-05	-0.94846	99.496	.........EK..........	cytosol	PRDX6:peroxiredoxin 6, 1-Cys peroxiredoxin [EC:1.11.1.7 1.11.1.15 3.1.1.-];PRDX6:peroxiredoxin 6, 1-Cys peroxiredoxin [EC:1.11.1.7 1.11.1.15 3.1.1.-];PRDX6:peroxiredoxin 6, 1-Cys peroxiredoxin [EC:1.11.1.7 1.11.1.15 3.1.1.-];PRDX6:peroxiredoxin 6, 1-Cys peroxiredoxin [EC:1.11.1.7 1.11.1.15 3.1.1.-];
P0C5C9	_EK(hib)FPQGFDTADLPSGK_	197	>sp|P0C5C9|REHYA_ORYSJ 1-Cys peroxiredoxin A OS=Oryza sativa subsp. japonica GN=Os07g0638300 PE=2 SV=1	1	2.63454e-05	-0.028617	104.21	.........EK..........	cytosol	PRDX6:peroxiredoxin 6, 1-Cys peroxiredoxin [EC:1.11.1.7 1.11.1.15 3.1.1.-];PRDX6:peroxiredoxin 6, 1-Cys peroxiredoxin [EC:1.11.1.7 1.11.1.15 3.1.1.-];PRDX6:peroxiredoxin 6, 1-Cys peroxiredoxin [EC:1.11.1.7 1.11.1.15 3.1.1.-];PRDX6:peroxiredoxin 6, 1-Cys peroxiredoxin [EC:1.11.1.7 1.11.1.15 3.1.1.-];
P0C5C9	_EAIK(hib)QLNM(ox)VDPDEK_	108	>sp|P0C5C9|REHYA_ORYSJ 1-Cys peroxiredoxin A OS=Oryza sativa subsp. japonica GN=Os07g0638300 PE=2 SV=1	1	0.000112196	1.9392	104.97	.........IK..........	cytosol	PRDX6:peroxiredoxin 6, 1-Cys peroxiredoxin [EC:1.11.1.7 1.11.1.15 3.1.1.-];PRDX6:peroxiredoxin 6, 1-Cys peroxiredoxin [EC:1.11.1.7 1.11.1.15 3.1.1.-];PRDX6:peroxiredoxin 6, 1-Cys peroxiredoxin [EC:1.11.1.7 1.11.1.15 3.1.1.-];PRDX6:peroxiredoxin 6, 1-Cys peroxiredoxin [EC:1.11.1.7 1.11.1.15 3.1.1.-];
P0C5C9	_DWIK(hib)DIEAYKPGNR_	83	>sp|P0C5C9|REHYA_ORYSJ 1-Cys peroxiredoxin A OS=Oryza sativa subsp. japonica GN=Os07g0638300 PE=2 SV=1;>sp|P0C5D1|REHYB_ORYSJ 1-Cys peroxiredoxin B OS=Oryza sativa subsp. japonica GN=Os07g0638400 PE=1 SV=1	1	2.20573e-15	0.72447	174.72	.......D..K..........	cytosol	PRDX6:peroxiredoxin 6, 1-Cys peroxiredoxin [EC:1.11.1.7 1.11.1.15 3.1.1.-];PRDX6:peroxiredoxin 6, 1-Cys peroxiredoxin [EC:1.11.1.7 1.11.1.15 3.1.1.-];PRDX6:peroxiredoxin 6, 1-Cys peroxiredoxin [EC:1.11.1.7 1.11.1.15 3.1.1.-];PRDX6:peroxiredoxin 6, 1-Cys peroxiredoxin [EC:1.11.1.7 1.11.1.15 3.1.1.-];
P0C5C9	_VVIPPGVSDDEAK(hib)EK_	195	>sp|P0C5C9|REHYA_ORYSJ 1-Cys peroxiredoxin A OS=Oryza sativa subsp. japonica GN=Os07g0638300 PE=2 SV=1	1	2.99247e-05	-0.19706	110.55	.......D..K..........	cytosol	PRDX6:peroxiredoxin 6, 1-Cys peroxiredoxin [EC:1.11.1.7 1.11.1.15 3.1.1.-];PRDX6:peroxiredoxin 6, 1-Cys peroxiredoxin [EC:1.11.1.7 1.11.1.15 3.1.1.-];PRDX6:peroxiredoxin 6, 1-Cys peroxiredoxin [EC:1.11.1.7 1.11.1.15 3.1.1.-];PRDX6:peroxiredoxin 6, 1-Cys peroxiredoxin [EC:1.11.1.7 1.11.1.15 3.1.1.-];
P0C5C9	_VK(hib)LSFLYPACVGR_	140	>sp|P0C5C9|REHYA_ORYSJ 1-Cys peroxiredoxin A OS=Oryza sativa subsp. japonica GN=Os07g0638300 PE=2 SV=1	1	7.60293e-08	-0.6731	131.17	......D...K..........	cytosol	PRDX6:peroxiredoxin 6, 1-Cys peroxiredoxin [EC:1.11.1.7 1.11.1.15 3.1.1.-];PRDX6:peroxiredoxin 6, 1-Cys peroxiredoxin [EC:1.11.1.7 1.11.1.15 3.1.1.-];PRDX6:peroxiredoxin 6, 1-Cys peroxiredoxin [EC:1.11.1.7 1.11.1.15 3.1.1.-];PRDX6:peroxiredoxin 6, 1-Cys peroxiredoxin [EC:1.11.1.7 1.11.1.15 3.1.1.-];
P0C5C9	_DIEAYK(hib)PGNR_	89	>sp|P0C5C9|REHYA_ORYSJ 1-Cys peroxiredoxin A OS=Oryza sativa subsp. japonica GN=Os07g0638300 PE=2 SV=1;>sp|P0C5D1|REHYB_ORYSJ 1-Cys peroxiredoxin B OS=Oryza sativa subsp. japonica GN=Os07g0638400 PE=1 SV=1	1	0.00114135	0.6736	90.15	.....D....K..........	cytosol	PRDX6:peroxiredoxin 6, 1-Cys peroxiredoxin [EC:1.11.1.7 1.11.1.15 3.1.1.-];PRDX6:peroxiredoxin 6, 1-Cys peroxiredoxin [EC:1.11.1.7 1.11.1.15 3.1.1.-];PRDX6:peroxiredoxin 6, 1-Cys peroxiredoxin [EC:1.11.1.7 1.11.1.15 3.1.1.-];PRDX6:peroxiredoxin 6, 1-Cys peroxiredoxin [EC:1.11.1.7 1.11.1.15 3.1.1.-];
P0C5C9	_GVK(hib)LLGISCDDVQSHK_	66	>sp|P0C5C9|REHYA_ORYSJ 1-Cys peroxiredoxin A OS=Oryza sativa subsp. japonica GN=Os07g0638300 PE=2 SV=1	1	3.44401e-06	0.17643	113.52	.....D....K..........	cytosol	PRDX6:peroxiredoxin 6, 1-Cys peroxiredoxin [EC:1.11.1.7 1.11.1.15 3.1.1.-];PRDX6:peroxiredoxin 6, 1-Cys peroxiredoxin [EC:1.11.1.7 1.11.1.15 3.1.1.-];PRDX6:peroxiredoxin 6, 1-Cys peroxiredoxin [EC:1.11.1.7 1.11.1.15 3.1.1.-];PRDX6:peroxiredoxin 6, 1-Cys peroxiredoxin [EC:1.11.1.7 1.11.1.15 3.1.1.-];
P0C5D5	_AVSLSK(hib)FK_	93	>sp|P0C5D5|PRXQ_ORYSJ Peroxiredoxin Q, chloroplastic OS=Oryza sativa subsp. japonica GN=Os06g0196300 PE=1 SV=1	1	0.0141862	0.97991	65.246		chloroplast
P0C5D5	_VSK(hib)GSAAPNFTLR_	72	>sp|P0C5D5|PRXQ_ORYSJ Peroxiredoxin Q, chloroplastic OS=Oryza sativa subsp. japonica GN=Os06g0196300 PE=1 SV=1	1	0.00586995	2.5711	69.258		chloroplast
P0C5D5	_AGAEVIGISGDDAASHK(hib)EFK_	145	>sp|P0C5D5|PRXQ_ORYSJ Peroxiredoxin Q, chloroplastic OS=Oryza sativa subsp. japonica GN=Os06g0196300 PE=1 SV=1	1	0.00412031	1.4036	67.396	..........KE.........	chloroplast
P12085	_GLASK(hib)GIYPAVDPLDSTSTMLQPR_	359	>tr|C7IXC8|C7IXC8_ORYSJ Os01g0791150 protein OS=Oryza sativa subsp. japonica GN=Os01g0791150 PE=3 SV=1;>sp|P12085|ATPB_ORYSJ ATP synthase subunit beta, chloroplastic OS=Oryza sativa subsp. japonica GN=atpB PE=1 SV=2;>tr|Q0IPF8|Q0IPF8_ORYSJ ATP synthase sub	1	1.77829e-41	-2.1291	180.63		chloroplast	ATPF1B:F-type H+-transporting ATPase subunit beta [EC:3.6.3.14];ATPF1B:F-type H+-transporting ATPase subunit beta [EC:3.6.3.14];ATPF1B:F-type H+-transporting ATPase subunit beta [EC:3.6.3.14];
P12085	_AINLEEENK(hib)LK_	495	>sp|P12085|ATPB_ORYSJ ATP synthase subunit beta, chloroplastic OS=Oryza sativa subsp. japonica GN=atpB PE=1 SV=2;>tr|Q8S6F3|Q8S6F3_ORYSJ ATP synthase subunit beta OS=Oryza sativa subsp. japonica GN=OSJNBb0075K12.38 PE=3 SV=1	1	0.00116735	0.93383	84.479		chloroplast	ATPF1B:F-type H+-transporting ATPase subunit beta [EC:3.6.3.14];ATPF1B:F-type H+-transporting ATPase subunit beta [EC:3.6.3.14];ATPF1B:F-type H+-transporting ATPase subunit beta [EC:3.6.3.14];
P12085	_NLEESK(hib)VALVYGQMNEPPGAR_	231	>sp|P12085|ATPB_ORYSJ ATP synthase subunit beta, chloroplastic OS=Oryza sativa subsp. japonica GN=atpB PE=1 SV=2;>tr|Q8S6F3|Q8S6F3_ORYSJ ATP synthase subunit beta OS=Oryza sativa subsp. japonica GN=OSJNBb0075K12.38 PE=3 SV=1;>tr|Q0IPF8|Q0IPF8_ORYSJ ATP syn	1	0.000204644	-0.14478	80.016		chloroplast	ATPF1B:F-type H+-transporting ATPase subunit beta [EC:3.6.3.14];ATPF1B:F-type H+-transporting ATPase subunit beta [EC:3.6.3.14];ATPF1B:F-type H+-transporting ATPase subunit beta [EC:3.6.3.14];
P12085	_LPYIYNALVVK(hib)SR_	50	>sp|P12085|ATPB_ORYSJ ATP synthase subunit beta, chloroplastic OS=Oryza sativa subsp. japonica GN=atpB PE=1 SV=2;>tr|Q8S6F3|Q8S6F3_ORYSJ ATP synthase subunit beta OS=Oryza sativa subsp. japonica GN=OSJNBb0075K12.38 PE=3 SV=1;>tr|Q5ZAS4|Q5ZAS4_ORYSJ Putativ	1	0.00367411	1.0605	68.972	..........K..D.......	chloroplast	ATPF1B:F-type H+-transporting ATPase subunit beta [EC:3.6.3.14];ATPF1B:F-type H+-transporting ATPase subunit beta [EC:3.6.3.14];ATPF1B:F-type H+-transporting ATPase subunit beta [EC:3.6.3.14];
P12085	_LSIFETGIK(hib)VVDLLAPYR_	154	>sp|P12085|ATPB_ORYSJ ATP synthase subunit beta, chloroplastic OS=Oryza sativa subsp. japonica GN=atpB PE=1 SV=2;>tr|Q8S6F3|Q8S6F3_ORYSJ ATP synthase subunit beta OS=Oryza sativa subsp. japonica GN=OSJNBb0075K12.38 PE=3 SV=1;>tr|Q5ZAS4|Q5ZAS4_ORYSJ Putativ	1	9.16482e-29	-0.86357	179.97	..........K..D.......	chloroplast	ATPF1B:F-type H+-transporting ATPase subunit beta [EC:3.6.3.14];ATPF1B:F-type H+-transporting ATPase subunit beta [EC:3.6.3.14];ATPF1B:F-type H+-transporting ATPase subunit beta [EC:3.6.3.14];
P12085	_ESGVINEK(hib)NLEESK_	225	>sp|P12085|ATPB_ORYSJ ATP synthase subunit beta, chloroplastic OS=Oryza sativa subsp. japonica GN=atpB PE=1 SV=2;>tr|Q8S6F3|Q8S6F3_ORYSJ ATP synthase subunit beta OS=Oryza sativa subsp. japonica GN=OSJNBb0075K12.38 PE=3 SV=1;>tr|Q0IPF8|Q0IPF8_ORYSJ ATP syn	1	0.000180854	0.17456	98.865	.........EK..........	chloroplast	ATPF1B:F-type H+-transporting ATPase subunit beta [EC:3.6.3.14];ATPF1B:F-type H+-transporting ATPase subunit beta [EC:3.6.3.14];ATPF1B:F-type H+-transporting ATPase subunit beta [EC:3.6.3.14];
P12085	_TNPTTSRPGVSTIEEK(hib)STGR_	18	>sp|P12085|ATPB_ORYSJ ATP synthase subunit beta, chloroplastic OS=Oryza sativa subsp. japonica GN=atpB PE=1 SV=2;>tr|Q8S6F3|Q8S6F3_ORYSJ ATP synthase subunit beta OS=Oryza sativa subsp. japonica GN=OSJNBb0075K12.38 PE=3 SV=1	1	2.54308e-20	-0.27794	171.04	.........EK..........	chloroplast	ATPF1B:F-type H+-transporting ATPase subunit beta [EC:3.6.3.14];ATPF1B:F-type H+-transporting ATPase subunit beta [EC:3.6.3.14];ATPF1B:F-type H+-transporting ATPase subunit beta [EC:3.6.3.14];
P12085	_DTDGK(hib)QINVTCEVQQLLGNNR_	57	>sp|P12085|ATPB_ORYSJ ATP synthase subunit beta, chloroplastic OS=Oryza sativa subsp. japonica GN=atpB PE=1 SV=2;>tr|Q8S6F3|Q8S6F3_ORYSJ ATP synthase subunit beta OS=Oryza sativa subsp. japonica GN=OSJNBb0075K12.38 PE=3 SV=1	1	2.41706e-78	-2.2434	250.04	........D.K..........	chloroplast	ATPF1B:F-type H+-transporting ATPase subunit beta [EC:3.6.3.14];ATPF1B:F-type H+-transporting ATPase subunit beta [EC:3.6.3.14];ATPF1B:F-type H+-transporting ATPase subunit beta [EC:3.6.3.14];
P12085	_SAPAFIELDTK(hib)LSIFETGIK_	145	>sp|P12085|ATPB_ORYSJ ATP synthase subunit beta, chloroplastic OS=Oryza sativa subsp. japonica GN=atpB PE=1 SV=2;>tr|Q8S6F3|Q8S6F3_ORYSJ ATP synthase subunit beta OS=Oryza sativa subsp. japonica GN=OSJNBb0075K12.38 PE=3 SV=1;>tr|Q5ZAS4|Q5ZAS4_ORYSJ Putativ	1	1.44665e-16	1.7692	145.88	........D.K..........	chloroplast	ATPF1B:F-type H+-transporting ATPase subunit beta [EC:3.6.3.14];ATPF1B:F-type H+-transporting ATPase subunit beta [EC:3.6.3.14];ATPF1B:F-type H+-transporting ATPase subunit beta [EC:3.6.3.14];
P12123	_(ac)SK(hib)VYDWFEER_	3	>sp|P12123|CYB6_ORYSJ Cytochrome b6 OS=Oryza sativa subsp. japonica GN=petB PE=3 SV=1	1	0.000725499	0.073179	106.62		cytosol	petB:cytochrome b6;petB:cytochrome b6;
P15280	_AK(hib)PAVPLGANYR_	106	>sp|P15280|GLGS_ORYSJ Glucose-1-phosphate adenylyltransferase small subunit, chloroplastic/amyloplastic OS=Oryza sativa subsp. japonica GN=AGPS PE=2 SV=4;>tr|Q69T99|Q69T99_ORYSJ Glucose-1-phosphate adenylyltransferase OS=Oryza sativa subsp. japonica GN=P05	1	0.000511693	-1.8103	91.313		cytosol	glgC:glucose-1-phosphate adenylyltransferase [EC:2.7.7.27];glgC:glucose-1-phosphate adenylyltransferase [EC:2.7.7.27];glgC:glucose-1-phosphate adenylyltransferase [EC:2.7.7.27];glgC:glucose-1-phosphate adenylyltransferase [EC:2.7.7.27];
P15280	_ATAFGLMK(hib)IDEEGR_	248	>sp|P15280|GLGS_ORYSJ Glucose-1-phosphate adenylyltransferase small subunit, chloroplastic/amyloplastic OS=Oryza sativa subsp. japonica GN=AGPS PE=2 SV=4	1	6.27064e-15	0.7628	161.21		cytosol	glgC:glucose-1-phosphate adenylyltransferase [EC:2.7.7.27];glgC:glucose-1-phosphate adenylyltransferase [EC:2.7.7.27];glgC:glucose-1-phosphate adenylyltransferase [EC:2.7.7.27];glgC:glucose-1-phosphate adenylyltransferase [EC:2.7.7.27];
P15280	_GGIPIGIGK(hib)NCHIR_	456	>sp|P15280|GLGS_ORYSJ Glucose-1-phosphate adenylyltransferase small subunit, chloroplastic/amyloplastic OS=Oryza sativa subsp. japonica GN=AGPS PE=2 SV=4	1	5.77971e-06	2.1276	124.12		cytosol	glgC:glucose-1-phosphate adenylyltransferase [EC:2.7.7.27];glgC:glucose-1-phosphate adenylyltransferase [EC:2.7.7.27];glgC:glucose-1-phosphate adenylyltransferase [EC:2.7.7.27];glgC:glucose-1-phosphate adenylyltransferase [EC:2.7.7.27];
P15280	_IVEFAEKPK(hib)GEQLK_	263	>sp|P15280|GLGS_ORYSJ Glucose-1-phosphate adenylyltransferase small subunit, chloroplastic/amyloplastic OS=Oryza sativa subsp. japonica GN=AGPS PE=2 SV=4	0.998234	1.99145e-10	-0.29025	153.32		cytosol	glgC:glucose-1-phosphate adenylyltransferase [EC:2.7.7.27];glgC:glucose-1-phosphate adenylyltransferase [EC:2.7.7.27];glgC:glucose-1-phosphate adenylyltransferase [EC:2.7.7.27];glgC:glucose-1-phosphate adenylyltransferase [EC:2.7.7.27];
P15280	_LIDIPVSNCLNSNISK(hib)IYVLTQFNSASLNR_	132	>sp|P15280|GLGS_ORYSJ Glucose-1-phosphate adenylyltransferase small subunit, chloroplastic/amyloplastic OS=Oryza sativa subsp. japonica GN=AGPS PE=2 SV=4	1	1.79214e-28	2.6079	139.19		cytosol	glgC:glucose-1-phosphate adenylyltransferase [EC:2.7.7.27];glgC:glucose-1-phosphate adenylyltransferase [EC:2.7.7.27];glgC:glucose-1-phosphate adenylyltransferase [EC:2.7.7.27];glgC:glucose-1-phosphate adenylyltransferase [EC:2.7.7.27];
P15280	_LYPLTK(hib)K_	102	>sp|P15280|GLGS_ORYSJ Glucose-1-phosphate adenylyltransferase small subunit, chloroplastic/amyloplastic OS=Oryza sativa subsp. japonica GN=AGPS PE=2 SV=4;>tr|Q69T99|Q69T99_ORYSJ Glucose-1-phosphate adenylyltransferase OS=Oryza sativa subsp. japonica GN=P05	1	0.0542656	0.023412	73.616		cytosol	glgC:glucose-1-phosphate adenylyltransferase [EC:2.7.7.27];glgC:glucose-1-phosphate adenylyltransferase [EC:2.7.7.27];glgC:glucose-1-phosphate adenylyltransferase [EC:2.7.7.27];glgC:glucose-1-phosphate adenylyltransferase [EC:2.7.7.27];
P15280	_NCK(hib)IHHSVVGLR_	406	>sp|P15280|GLGS_ORYSJ Glucose-1-phosphate adenylyltransferase small subunit, chloroplastic/amyloplastic OS=Oryza sativa subsp. japonica GN=AGPS PE=2 SV=4	1	1.06052e-09	-1.3591	160.16		cytosol	glgC:glucose-1-phosphate adenylyltransferase [EC:2.7.7.27];glgC:glucose-1-phosphate adenylyltransferase [EC:2.7.7.27];glgC:glucose-1-phosphate adenylyltransferase [EC:2.7.7.27];glgC:glucose-1-phosphate adenylyltransferase [EC:2.7.7.27];
P15280	_GEQLK(hib)AMMVDTTILGLDDVR_	268	>sp|P15280|GLGS_ORYSJ Glucose-1-phosphate adenylyltransferase small subunit, chloroplastic/amyloplastic OS=Oryza sativa subsp. japonica GN=AGPS PE=2 SV=4	1	5.0672e-42	-0.032885	202.39	..........K....D.....	cytosol	glgC:glucose-1-phosphate adenylyltransferase [EC:2.7.7.27];glgC:glucose-1-phosphate adenylyltransferase [EC:2.7.7.27];glgC:glucose-1-phosphate adenylyltransferase [EC:2.7.7.27];glgC:glucose-1-phosphate adenylyltransferase [EC:2.7.7.27];
P15280	_K(hib)PVPDFSFYDR_	360	>sp|P15280|GLGS_ORYSJ Glucose-1-phosphate adenylyltransferase small subunit, chloroplastic/amyloplastic OS=Oryza sativa subsp. japonica GN=AGPS PE=2 SV=4;>tr|Q69T99|Q69T99_ORYSJ Glucose-1-phosphate adenylyltransferase OS=Oryza sativa subsp. japonica GN=P05	1	0.000260166	0.30929	100.93	..........K...D......	cytosol	glgC:glucose-1-phosphate adenylyltransferase [EC:2.7.7.27];glgC:glucose-1-phosphate adenylyltransferase [EC:2.7.7.27];glgC:glucose-1-phosphate adenylyltransferase [EC:2.7.7.27];glgC:glucose-1-phosphate adenylyltransferase [EC:2.7.7.27];
P15280	_HLPPSK(hib)VLDADVTDSVIGEGCVIK_	385	>sp|P15280|GLGS_ORYSJ Glucose-1-phosphate adenylyltransferase small subunit, chloroplastic/amyloplastic OS=Oryza sativa subsp. japonica GN=AGPS PE=2 SV=4	1	1.41185e-12	1.5652	123.29	..........K..D.......	cytosol	glgC:glucose-1-phosphate adenylyltransferase [EC:2.7.7.27];glgC:glucose-1-phosphate adenylyltransferase [EC:2.7.7.27];glgC:glucose-1-phosphate adenylyltransferase [EC:2.7.7.27];glgC:glucose-1-phosphate adenylyltransferase [EC:2.7.7.27];
P15280	_AK(hib)EMPYIASMGIYVISK_	285	>sp|P15280|GLGS_ORYSJ Glucose-1-phosphate adenylyltransferase small subunit, chloroplastic/amyloplastic OS=Oryza sativa subsp. japonica GN=AGPS PE=2 SV=4	1	0.0117438	3.5138	57.173	..........KE.........	cytosol	glgC:glucose-1-phosphate adenylyltransferase [EC:2.7.7.27];glgC:glucose-1-phosphate adenylyltransferase [EC:2.7.7.27];glgC:glucose-1-phosphate adenylyltransferase [EC:2.7.7.27];glgC:glucose-1-phosphate adenylyltransferase [EC:2.7.7.27];
P15280	_AIIDK(hib)NAR_	467	>sp|P15280|GLGS_ORYSJ Glucose-1-phosphate adenylyltransferase small subunit, chloroplastic/amyloplastic OS=Oryza sativa subsp. japonica GN=AGPS PE=2 SV=4;>tr|Q69T99|Q69T99_ORYSJ Glucose-1-phosphate adenylyltransferase OS=Oryza sativa subsp. japonica GN=P05	1	0.00164383	-0.036611	142.64	.........DK..........	cytosol	glgC:glucose-1-phosphate adenylyltransferase [EC:2.7.7.27];glgC:glucose-1-phosphate adenylyltransferase [EC:2.7.7.27];glgC:glucose-1-phosphate adenylyltransferase [EC:2.7.7.27];glgC:glucose-1-phosphate adenylyltransferase [EC:2.7.7.27];
P15280	_SCISEGAIIEDSLLMGADYYETEADK(hib)K_	441	>sp|P15280|GLGS_ORYSJ Glucose-1-phosphate adenylyltransferase small subunit, chloroplastic/amyloplastic OS=Oryza sativa subsp. japonica GN=AGPS PE=2 SV=4	1	5.35442e-59	-0.5822	176.1	.........DK..........	cytosol	glgC:glucose-1-phosphate adenylyltransferase [EC:2.7.7.27];glgC:glucose-1-phosphate adenylyltransferase [EC:2.7.7.27];glgC:glucose-1-phosphate adenylyltransferase [EC:2.7.7.27];glgC:glucose-1-phosphate adenylyltransferase [EC:2.7.7.27];
P15280	_ETDSDITVAALPMDEK(hib)R_	239	>sp|P15280|GLGS_ORYSJ Glucose-1-phosphate adenylyltransferase small subunit, chloroplastic/amyloplastic OS=Oryza sativa subsp. japonica GN=AGPS PE=2 SV=4	1	2.54435e-08	-0.95934	120.77	.........EK..........	cytosol	glgC:glucose-1-phosphate adenylyltransferase [EC:2.7.7.27];glgC:glucose-1-phosphate adenylyltransferase [EC:2.7.7.27];glgC:glucose-1-phosphate adenylyltransferase [EC:2.7.7.27];glgC:glucose-1-phosphate adenylyltransferase [EC:2.7.7.27];
P15280	_IVEFAEK(hib)PK_	261	>sp|P15280|GLGS_ORYSJ Glucose-1-phosphate adenylyltransferase small subunit, chloroplastic/amyloplastic OS=Oryza sativa subsp. japonica GN=AGPS PE=2 SV=4	1	0.00965634	-0.01985	70.028	.........EK..........	cytosol	glgC:glucose-1-phosphate adenylyltransferase [EC:2.7.7.27];glgC:glucose-1-phosphate adenylyltransferase [EC:2.7.7.27];glgC:glucose-1-phosphate adenylyltransferase [EC:2.7.7.27];glgC:glucose-1-phosphate adenylyltransferase [EC:2.7.7.27];
P15280	_LLGEK(hib)GGIPIGIGK_	447	>sp|P15280|GLGS_ORYSJ Glucose-1-phosphate adenylyltransferase small subunit, chloroplastic/amyloplastic OS=Oryza sativa subsp. japonica GN=AGPS PE=2 SV=4	1	0.000460023	-0.041328	88.282	.........EK..........	cytosol	glgC:glucose-1-phosphate adenylyltransferase [EC:2.7.7.27];glgC:glucose-1-phosphate adenylyltransferase [EC:2.7.7.27];glgC:glucose-1-phosphate adenylyltransferase [EC:2.7.7.27];glgC:glucose-1-phosphate adenylyltransferase [EC:2.7.7.27];
P15280	_MDYEK(hib)FIQAHR_	217	>sp|P15280|GLGS_ORYSJ Glucose-1-phosphate adenylyltransferase small subunit, chloroplastic/amyloplastic OS=Oryza sativa subsp. japonica GN=AGPS PE=2 SV=4	1	2.25997e-08	-0.291	152.54	.........EK..........	cytosol	glgC:glucose-1-phosphate adenylyltransferase [EC:2.7.7.27];glgC:glucose-1-phosphate adenylyltransferase [EC:2.7.7.27];glgC:glucose-1-phosphate adenylyltransferase [EC:2.7.7.27];glgC:glucose-1-phosphate adenylyltransferase [EC:2.7.7.27];
P15280	_VLDADVTDSVIGEGCVIK(hib)NCK_	403	>sp|P15280|GLGS_ORYSJ Glucose-1-phosphate adenylyltransferase small subunit, chloroplastic/amyloplastic OS=Oryza sativa subsp. japonica GN=AGPS PE=2 SV=4	1	2.22303e-40	0.84093	186.97	.........IK..........	cytosol	glgC:glucose-1-phosphate adenylyltransferase [EC:2.7.7.27];glgC:glucose-1-phosphate adenylyltransferase [EC:2.7.7.27];glgC:glucose-1-phosphate adenylyltransferase [EC:2.7.7.27];glgC:glucose-1-phosphate adenylyltransferase [EC:2.7.7.27];
P15280	_IGDNVK(hib)IINVDNVQEAAR_	476	>sp|P15280|GLGS_ORYSJ Glucose-1-phosphate adenylyltransferase small subunit, chloroplastic/amyloplastic OS=Oryza sativa subsp. japonica GN=AGPS PE=2 SV=4	1	7.75666e-13	3.5993	140.89	.......D..K..........	cytosol	glgC:glucose-1-phosphate adenylyltransferase [EC:2.7.7.27];glgC:glucose-1-phosphate adenylyltransferase [EC:2.7.7.27];glgC:glucose-1-phosphate adenylyltransferase [EC:2.7.7.27];glgC:glucose-1-phosphate adenylyltransferase [EC:2.7.7.27];
P15280	_ETDGYFIK(hib)SGIVTVIK_	496	>sp|P15280|GLGS_ORYSJ Glucose-1-phosphate adenylyltransferase small subunit, chloroplastic/amyloplastic OS=Oryza sativa subsp. japonica GN=AGPS PE=2 SV=4;>tr|Q69T99|Q69T99_ORYSJ Glucose-1-phosphate adenylyltransferase OS=Oryza sativa subsp. japonica GN=P05	1	0.000491533	0.30286	77.746	.....D....K..........	cytosol	glgC:glucose-1-phosphate adenylyltransferase [EC:2.7.7.27];glgC:glucose-1-phosphate adenylyltransferase [EC:2.7.7.27];glgC:glucose-1-phosphate adenylyltransferase [EC:2.7.7.27];glgC:glucose-1-phosphate adenylyltransferase [EC:2.7.7.27];
P17784	_ALNEHHVLLEGTLLK(hib)PNMVTPGSDAK_	225	>sp|P17784|ALF_ORYSJ Fructose-bisphosphate aldolase cytoplasmic isozyme OS=Oryza sativa subsp. japonica GN=FBA PE=1 SV=2;>tr|Q0DIB5|Q0DIB5_ORYSJ Fructose-bisphosphate aldolase OS=Oryza sativa subsp. japonica GN=Os05g0402700 PE=3 SV=1	1	1.57464e-16	-0.0061162	127.41		cytosol
P17784	_ALQQSTLK(hib)AWSGK_	306	>sp|P17784|ALF_ORYSJ Fructose-bisphosphate aldolase cytoplasmic isozyme OS=Oryza sativa subsp. japonica GN=FBA PE=1 SV=2	1	0.000408982	0.56632	91.62		cytosol
P17784	_AWSGK(hib)AENIEK_	311	>sp|P17784|ALF_ORYSJ Fructose-bisphosphate aldolase cytoplasmic isozyme OS=Oryza sativa subsp. japonica GN=FBA PE=1 SV=2	1	0.00674938	0.46176	67.997		cytosol
P17784	_ANSEATLGTYK(hib)GDAVLGEGASESLHVK_	338	>sp|P17784|ALF_ORYSJ Fructose-bisphosphate aldolase cytoplasmic isozyme OS=Oryza sativa subsp. japonica GN=FBA PE=1 SV=2	1	0.000753407	0.7527	75.82		cytosol
P17784	_GDAVLGEGASESLHVK(hib)DYK_	354	>sp|P17784|ALF_ORYSJ Fructose-bisphosphate aldolase cytoplasmic isozyme OS=Oryza sativa subsp. japonica GN=FBA PE=1 SV=2	1	1.41988e-05	-0.81116	103.9		cytosol
P17784	_AVLK(hib)IGPNEPSQLAIDLNAQGLAR_	148	>sp|P17784|ALF_ORYSJ Fructose-bisphosphate aldolase cytoplasmic isozyme OS=Oryza sativa subsp. japonica GN=FBA PE=1 SV=2;>tr|Q0DIB5|Q0DIB5_ORYSJ Fructose-bisphosphate aldolase OS=Oryza sativa subsp. japonica GN=Os05g0402700 PE=3 SV=1	1	2.14419e-21	-0.27815	140.48		cytosol
P17784	_CK(hib)ANSEATLGTYK_	327	>sp|P17784|ALF_ORYSJ Fructose-bisphosphate aldolase cytoplasmic isozyme OS=Oryza sativa subsp. japonica GN=FBA PE=1 SV=2	1	1.36121e-10	-0.20597	148.62		cytosol
P17784	_ETTTQGHDDLGK(hib)R_	128	>sp|P17784|ALF_ORYSJ Fructose-bisphosphate aldolase cytoplasmic isozyme OS=Oryza sativa subsp. japonica GN=FBA PE=1 SV=2;>tr|Q0DIB5|Q0DIB5_ORYSJ Fructose-bisphosphate aldolase OS=Oryza sativa subsp. japonica GN=Os05g0402700 PE=3 SV=1	1	1.44243e-20	1.3051	188.48		cytosol
P17784	_TK(hib)DGKPFVDVLK_	84	>sp|P17784|ALF_ORYSJ Fructose-bisphosphate aldolase cytoplasmic isozyme OS=Oryza sativa subsp. japonica GN=FBA PE=1 SV=2;>tr|Q0DIB5|Q0DIB5_ORYSJ Fructose-bisphosphate aldolase OS=Oryza sativa subsp. japonica GN=Os05g0402700 PE=3 SV=1	0.99998	1.01466e-05	0.31736	137.62		cytosol
P17784	_TVPAAVPAIVFLSGGQSEEEATLNLNAMNK(hib)LSTK_	283	>sp|P17784|ALF_ORYSJ Fructose-bisphosphate aldolase cytoplasmic isozyme OS=Oryza sativa subsp. japonica GN=FBA PE=1 SV=2;>tr|Q0DIB5|Q0DIB5_ORYSJ Fructose-bisphosphate aldolase OS=Oryza sativa subsp. japonica GN=Os05g0402700 PE=3 SV=1	1	0.0342059	1.0772	50.2		cytosol
P17784	_VDK(hib)GTIEVAGTEK_	106	>sp|P17784|ALF_ORYSJ Fructose-bisphosphate aldolase cytoplasmic isozyme OS=Oryza sativa subsp. japonica GN=FBA PE=1 SV=2;>tr|Q0DIB5|Q0DIB5_ORYSJ Fructose-bisphosphate aldolase OS=Oryza sativa subsp. japonica GN=Os05g0402700 PE=3 SV=1	1	2.81518e-06	0.030885	130.19	.........DK..........	cytosol
P17784	_VDKGTIEVAGTEK(hib)ETTTQGHDDLGK_	116	>sp|P17784|ALF_ORYSJ Fructose-bisphosphate aldolase cytoplasmic isozyme OS=Oryza sativa subsp. japonica GN=FBA PE=1 SV=2;>tr|Q0DIB5|Q0DIB5_ORYSJ Fructose-bisphosphate aldolase OS=Oryza sativa subsp. japonica GN=Os05g0402700 PE=3 SV=1	1	4.1228e-57	-0.40235	215.75	.........EK..........	cytosol
P17784	_K(hib)VSPEVIAEYTVR_	237	>sp|P17784|ALF_ORYSJ Fructose-bisphosphate aldolase cytoplasmic isozyme OS=Oryza sativa subsp. japonica GN=FBA PE=1 SV=2;>tr|Q0DIB5|Q0DIB5_ORYSJ Fructose-bisphosphate aldolase OS=Oryza sativa subsp. japonica GN=Os05g0402700 PE=3 SV=1	1	6.68541e-05	0.68505	107.2	.......D..K..........	cytosol
P25766	_TVK(hib)AQIWDTAGQER_	68	>sp|P25766|RLGP1_ORYSJ Ras-related protein RGP1 OS=Oryza sativa subsp. japonica GN=RGP1 PE=2 SV=2	1	0.00457654	2.3044	66.568	..........K....D.....	cytosol
P25776	_ASSGK(hib)CGIAVEPSYPLK_	333	>sp|P25776|ORYA_ORYSJ Oryzain alpha chain OS=Oryza sativa subsp. japonica GN=Os04g0650000 PE=1 SV=2	1	5.25888e-05	-0.070973	99.044		vacuolar membrane
P25776	_NAK(hib)VVTIDSYEDVTPNSETSLQK_	233	>sp|P25776|ORYA_ORYSJ Oryzain alpha chain OS=Oryza sativa subsp. japonica GN=Os04g0650000 PE=1 SV=2	1	0.00532527	-0.91299	58.324	..........K....D.....	vacuolar membrane
P27777	_AGLENGVLTVTVPK(hib)AEVK_	135	>sp|P27777|HS16A_ORYSJ 16.9 kDa class I heat shock protein 1 OS=Oryza sativa subsp. japonica GN=HSP16.9A PE=1 SV=1	1	0.000437363	-0.86956	81.735		cytosol	HSP20:HSP20 family protein;
P27777	_ETPESHVFK(hib)ADLPGVK_	57	>sp|P27777|HS16A_ORYSJ 16.9 kDa class I heat shock protein 1 OS=Oryza sativa subsp. japonica GN=HSP16.9A PE=1 SV=1;>sp|Q943E6|HS16B_ORYSJ 16.9 kDa class I heat shock protein 2 OS=Oryza sativa subsp. japonica GN=HSP16.9B PE=2 SV=1;>sp|Q943E7|HS16C_ORYSJ 16.	1	1.39754e-14	0.22797	149.22		cytosol	HSP20:HSP20 family protein;
P27777	_LPENAK(hib)VDQVK_	116	>sp|P27777|HS16A_ORYSJ 16.9 kDa class I heat shock protein 1 OS=Oryza sativa subsp. japonica GN=HSP16.9A PE=1 SV=1;>sp|Q943E6|HS16B_ORYSJ 16.9 kDa class I heat shock protein 2 OS=Oryza sativa subsp. japonica GN=HSP16.9B PE=2 SV=1;>sp|Q943E7|HS16C_ORYSJ 16.	1	8.92662e-09	0.54468	163.45		cytosol	HSP20:HSP20 family protein;
P27777	_KEEVK(hib)VEVEEGNVLVISGQR_	69	>sp|P27777|HS16A_ORYSJ 16.9 kDa class I heat shock protein 1 OS=Oryza sativa subsp. japonica GN=HSP16.9A PE=1 SV=1;>sp|Q943E6|HS16B_ORYSJ 16.9 kDa class I heat shock protein 2 OS=Oryza sativa subsp. japonica GN=HSP16.9B PE=2 SV=1;>sp|Q943E7|HS16C_ORYSJ 16.	0.878644	0.000387968	0.68578	92.034		cytosol	HSP20:HSP20 family protein;
P27777	_KPEVK(hib)AIEISG_	144	>sp|P27777|HS16A_ORYSJ 16.9 kDa class I heat shock protein 1 OS=Oryza sativa subsp. japonica GN=HSP16.9A PE=1 SV=1;>sp|Q943E6|HS16B_ORYSJ 16.9 kDa class I heat shock protein 2 OS=Oryza sativa subsp. japonica GN=HSP16.9B PE=2 SV=1;>sp|Q943E7|HS16C_ORYSJ 16.	0.993212	0.0325797	-0.3388	73.632		cytosol	HSP20:HSP20 family protein;
P27777	_IDWK(hib)ETPESHVFK_	48	>sp|P27777|HS16A_ORYSJ 16.9 kDa class I heat shock protein 1 OS=Oryza sativa subsp. japonica GN=HSP16.9A PE=1 SV=1;>sp|Q943E6|HS16B_ORYSJ 16.9 kDa class I heat shock protein 2 OS=Oryza sativa subsp. japonica GN=HSP16.9B PE=2 SV=1	1	0.000941373	0.51924	78.287	..........KE.........	cytosol	HSP20:HSP20 family protein;
P30298	_DREEQAEFK(hib)K_	622	>sp|P30298|SUS2_ORYSJ Sucrose synthase 2 OS=Oryza sativa subsp. japonica GN=SUS2 PE=1 SV=2	1	0.0254881	-0.39485	73.632		cytosol	E2.4.1.13:sucrose synthase [EC:2.4.1.13];E2.4.1.13:sucrose synthase [EC:2.4.1.13];
P30298	_K(hib)MYGLIDQYK_	623	>sp|P30298|SUS2_ORYSJ Sucrose synthase 2 OS=Oryza sativa subsp. japonica GN=SUS2 PE=1 SV=2	1	0.00100319	0.80641	93.477		cytosol	E2.4.1.13:sucrose synthase [EC:2.4.1.13];E2.4.1.13:sucrose synthase [EC:2.4.1.13];
P30298	_EMQAK(hib)PDLIIGNYSDGNLVATLLAHK_	402	>sp|P30298|SUS2_ORYSJ Sucrose synthase 2 OS=Oryza sativa subsp. japonica GN=SUS2 PE=1 SV=2	1	2.27674e-07	-0.42453	89.979		cytosol	E2.4.1.13:sucrose synthase [EC:2.4.1.13];E2.4.1.13:sucrose synthase [EC:2.4.1.13];
P30298	_ESLYPLLNFLK(hib)AHNHK_	180	>sp|P30298|SUS2_ORYSJ Sucrose synthase 2 OS=Oryza sativa subsp. japonica GN=SUS2 PE=1 SV=2	1	3.035e-08	0.92346	127.79		cytosol	E2.4.1.13:sucrose synthase [EC:2.4.1.13];E2.4.1.13:sucrose synthase [EC:2.4.1.13];
P30298	_K(hib)AEEYLMGIPQDTPYSEFNHR_	207	>sp|P30298|SUS2_ORYSJ Sucrose synthase 2 OS=Oryza sativa subsp. japonica GN=SUS2 PE=1 SV=2	1	3.23414e-16	-0.88241	118.37		cytosol	E2.4.1.13:sucrose synthase [EC:2.4.1.13];E2.4.1.13:sucrose synthase [EC:2.4.1.13];
P30298	_NMTGLVEMYGK(hib)NAHLR_	591	>sp|P30298|SUS2_ORYSJ Sucrose synthase 2 OS=Oryza sativa subsp. japonica GN=SUS2 PE=1 SV=2	1	1.01688e-49	0.54265	238.03		cytosol	E2.4.1.13:sucrose synthase [EC:2.4.1.13];E2.4.1.13:sucrose synthase [EC:2.4.1.13];
P30298	_VVHGIDVFDPK(hib)FNIVSPGADMSVYFPYTEADK_	515	>sp|P30298|SUS2_ORYSJ Sucrose synthase 2 OS=Oryza sativa subsp. japonica GN=SUS2 PE=1 SV=2	1	1.62966e-21	0.52521	123.31		cytosol	E2.4.1.13:sucrose synthase [EC:2.4.1.13];E2.4.1.13:sucrose synthase [EC:2.4.1.13];
P30298	_YVNQGK(hib)GMLQR_	38	>sp|P30298|SUS2_ORYSJ Sucrose synthase 2 OS=Oryza sativa subsp. japonica GN=SUS2 PE=1 SV=2	1	2.70158e-07	1.2967	142.43		cytosol	E2.4.1.13:sucrose synthase [EC:2.4.1.13];E2.4.1.13:sucrose synthase [EC:2.4.1.13];
P30298	_IK(hib)QQGLDITPK_	319	>sp|P30298|SUS2_ORYSJ Sucrose synthase 2 OS=Oryza sativa subsp. japonica GN=SUS2 PE=1 SV=2	1	6.76642e-05	-0.58079	113.22	..........K....D.....	cytosol	E2.4.1.13:sucrose synthase [EC:2.4.1.13];E2.4.1.13:sucrose synthase [EC:2.4.1.13];
P30298	_TK(hib)YPNSDIYLDK_	439	>sp|P30298|SUS2_ORYSJ Sucrose synthase 2 OS=Oryza sativa subsp. japonica GN=SUS2 PE=1 SV=2	1	0.000624869	1.032	84.892	..........K....D.....	cytosol	E2.4.1.13:sucrose synthase [EC:2.4.1.13];E2.4.1.13:sucrose synthase [EC:2.4.1.13];
P30298	_HLSSK(hib)LFQDK_	164	>sp|P30298|SUS2_ORYSJ Sucrose synthase 2 OS=Oryza sativa subsp. japonica GN=SUS2 PE=1 SV=2	1	0.000199206	-0.79664	117.94	..........K...D......	cytosol	E2.4.1.13:sucrose synthase [EC:2.4.1.13];E2.4.1.13:sucrose synthase [EC:2.4.1.13];
P30298	_DLANLVIVCGDHGNQSK(hib)DREEQAEFK_	613	>sp|P30298|SUS2_ORYSJ Sucrose synthase 2 OS=Oryza sativa subsp. japonica GN=SUS2 PE=1 SV=2	1	2.09747e-12	-0.622	123.65	..........KD.........	cytosol	E2.4.1.13:sucrose synthase [EC:2.4.1.13];E2.4.1.13:sucrose synthase [EC:2.4.1.13];
P30298	_LFQDK(hib)ESLYPLLNFLK_	169	>sp|P30298|SUS2_ORYSJ Sucrose synthase 2 OS=Oryza sativa subsp. japonica GN=SUS2 PE=1 SV=2	1	2.72039e-05	1.7948	98.328	..........KE.........	cytosol	E2.4.1.13:sucrose synthase [EC:2.4.1.13];E2.4.1.13:sucrose synthase [EC:2.4.1.13];
P30298	_HQLLAEFDALIEADK(hib)EK_	58	>sp|P30298|SUS2_ORYSJ Sucrose synthase 2 OS=Oryza sativa subsp. japonica GN=SUS2 PE=1 SV=2	1	1.01336e-14	2.0479	145.88	..........KE.........	cytosol	E2.4.1.13:sucrose synthase [EC:2.4.1.13];E2.4.1.13:sucrose synthase [EC:2.4.1.13];
P30298	_FNIVSPGADMSVYFPYTEADK(hib)R_	536	>sp|P30298|SUS2_ORYSJ Sucrose synthase 2 OS=Oryza sativa subsp. japonica GN=SUS2 PE=1 SV=2	1	1.13556e-08	-0.061829	103.92	.........DK..........	cytosol	E2.4.1.13:sucrose synthase [EC:2.4.1.13];E2.4.1.13:sucrose synthase [EC:2.4.1.13];
P30298	_AADILVNFFEK(hib)CK_	725	>sp|P30298|SUS2_ORYSJ Sucrose synthase 2 OS=Oryza sativa subsp. japonica GN=SUS2 PE=1 SV=2	1	6.39495e-06	-2.5632	120.87	.........EK..........	cytosol	E2.4.1.13:sucrose synthase [EC:2.4.1.13];E2.4.1.13:sucrose synthase [EC:2.4.1.13];
P30298	_EK(hib)YAPFEDILR_	60	>sp|P30298|SUS2_ORYSJ Sucrose synthase 2 OS=Oryza sativa subsp. japonica GN=SUS2 PE=1 SV=2	1	4.83018e-35	-2.6293	172.2	.........EK..........	cytosol	E2.4.1.13:sucrose synthase [EC:2.4.1.13];E2.4.1.13:sucrose synthase [EC:2.4.1.13];
P30298	_FQELGLEK(hib)GWGDCAK_	235	>sp|P30298|SUS2_ORYSJ Sucrose synthase 2 OS=Oryza sativa subsp. japonica GN=SUS2 PE=1 SV=2;>sp|P31924|SUS1_ORYSJ Sucrose synthase 1 OS=Oryza sativa subsp. japonica GN=SUS1 PE=1 SV=1	1	3.62098e-05	-1.4836	105.14	.........EK..........	cytosol	E2.4.1.13:sucrose synthase [EC:2.4.1.13];E2.4.1.13:sucrose synthase [EC:2.4.1.13];
P30298	_IYEK(hib)YTWK_	747	>sp|P30298|SUS2_ORYSJ Sucrose synthase 2 OS=Oryza sativa subsp. japonica GN=SUS2 PE=1 SV=2;>sp|Q10LP5|SUS4_ORYSJ Sucrose synthase 4 OS=Oryza sativa subsp. japonica GN=SUS4 PE=2 SV=1	1	0.0114737	-0.26785	68.224	.........EK..........	cytosol	E2.4.1.13:sucrose synthase [EC:2.4.1.13];E2.4.1.13:sucrose synthase [EC:2.4.1.13];
P30298	_LGVTQCTIAHALEK(hib)TK_	437	>sp|P30298|SUS2_ORYSJ Sucrose synthase 2 OS=Oryza sativa subsp. japonica GN=SUS2 PE=1 SV=2	1	1.16504e-19	0.20367	164.93	.........EK..........	cytosol	E2.4.1.13:sucrose synthase [EC:2.4.1.13];E2.4.1.13:sucrose synthase [EC:2.4.1.13];
P30298	_VEK(hib)VIGTEHTDILR_	350	>sp|P30298|SUS2_ORYSJ Sucrose synthase 2 OS=Oryza sativa subsp. japonica GN=SUS2 PE=1 SV=2	1	8.64776e-16	0.081453	164.88	.........EK..........	cytosol	E2.4.1.13:sucrose synthase [EC:2.4.1.13];E2.4.1.13:sucrose synthase [EC:2.4.1.13];
P30298	_GWGDCAK(hib)R_	242	>sp|P30298|SUS2_ORYSJ Sucrose synthase 2 OS=Oryza sativa subsp. japonica GN=SUS2 PE=1 SV=2;>sp|P31924|SUS1_ORYSJ Sucrose synthase 1 OS=Oryza sativa subsp. japonica GN=SUS1 PE=1 SV=1	1	0.013266	-0.15697	113.7	.......D..K..........	cytosol	E2.4.1.13:sucrose synthase [EC:2.4.1.13];E2.4.1.13:sucrose synthase [EC:2.4.1.13];
P30298	_MYGLIDQYK(hib)LK_	632	>sp|P30298|SUS2_ORYSJ Sucrose synthase 2 OS=Oryza sativa subsp. japonica GN=SUS2 PE=1 SV=2	1	6.52476e-05	-0.71431	110.38	.......D..K..........	cytosol	E2.4.1.13:sucrose synthase [EC:2.4.1.13];E2.4.1.13:sucrose synthase [EC:2.4.1.13];
P30298	_LTAFHPEIEELLYSEVENDEHK(hib)FVLK_	559	>sp|P30298|SUS2_ORYSJ Sucrose synthase 2 OS=Oryza sativa subsp. japonica GN=SUS2 PE=1 SV=2	1	1.0563e-21	-0.20376	132.72	.......D..K..........	cytosol	E2.4.1.13:sucrose synthase [EC:2.4.1.13];E2.4.1.13:sucrose synthase [EC:2.4.1.13];
P30298	_NK(hib)PIIFSM(ox)AR_	567	>sp|P30298|SUS2_ORYSJ Sucrose synthase 2 OS=Oryza sativa subsp. japonica GN=SUS2 PE=1 SV=2;>sp|Q7XNX6|SUS7_ORYSJ Sucrose synthase 7 OS=Oryza sativa subsp. japonica GN=SUS7 PE=2 SV=2;>sp|H6TFZ4|SUS5_ORYSJ Sucrose synthase 5 OS=Oryza sativa subsp. japonica G	1	0.00183373	-0.45027	85.355	.......D..K..........	cytosol	E2.4.1.13:sucrose synthase [EC:2.4.1.13];E2.4.1.13:sucrose synthase [EC:2.4.1.13];
P30298	_VK(hib)NMTGLVEMYGK_	580	>sp|P30298|SUS2_ORYSJ Sucrose synthase 2 OS=Oryza sativa subsp. japonica GN=SUS2 PE=1 SV=2	1	0.000263608	-1.3749	97.69	.......D..K..........	cytosol	E2.4.1.13:sucrose synthase [EC:2.4.1.13];E2.4.1.13:sucrose synthase [EC:2.4.1.13];
P31673	_LPENTK(hib)PEQIK_	120	>sp|P31673|HS174_ORYSJ 17.4 kDa class I heat shock protein OS=Oryza sativa subsp. japonica GN=HSP17.4 PE=2 SV=2;>sp|Q84Q72|HS181_ORYSJ 18.1 kDa class I heat shock protein OS=Oryza sativa subsp. japonica GN=HSP18.1 PE=2 SV=1;>sp|Q84J50|HS177_ORYSJ 17.7 kDa	1	3.85522e-08	0.22162	152.96		cytosol	HSP20:HSP20 family protein;
P31673	_ASMENGVLTVTVPK(hib)EEPK_	139	>sp|P31673|HS174_ORYSJ 17.4 kDa class I heat shock protein OS=Oryza sativa subsp. japonica GN=HSP17.4 PE=2 SV=2;>sp|Q84Q72|HS181_ORYSJ 18.1 kDa class I heat shock protein OS=Oryza sativa subsp. japonica GN=HSP18.1 PE=2 SV=1;>sp|Q84J50|HS177_ORYSJ 17.7 kDa	1	0.000970468	1.2372	73.138	..........KE.........	cytosol	HSP20:HSP20 family protein;
P31673	_LPENTKPEQIK(hib)ASMENGVLTVTVPK_	125	>sp|P31673|HS174_ORYSJ 17.4 kDa class I heat shock protein OS=Oryza sativa subsp. japonica GN=HSP17.4 PE=2 SV=2;>sp|Q84Q72|HS181_ORYSJ 18.1 kDa class I heat shock protein OS=Oryza sativa subsp. japonica GN=HSP18.1 PE=2 SV=1;>sp|Q84J50|HS177_ORYSJ 17.7 kDa	0.999906	1.26731e-05	0.74843	93.21	.........IK..........	cytosol	HSP20:HSP20 family protein;
P31924	_TK(hib)YPNSDLYWK_	447	>sp|P31924|SUS1_ORYSJ Sucrose synthase 1 OS=Oryza sativa subsp. japonica GN=SUS1 PE=1 SV=1	1	0.0118779	0.27291	58.172		cytosol	E2.4.1.13:sucrose synthase [EC:2.4.1.13];E2.4.1.13:sucrose synthase [EC:2.4.1.13];
P31924	_DKEEQAEFK(hib)K_	630	>sp|P31924|SUS1_ORYSJ Sucrose synthase 1 OS=Oryza sativa subsp. japonica GN=SUS1 PE=1 SV=1	1	2.14148e-31	0.63327	194.17	..........K...D......	cytosol	E2.4.1.13:sucrose synthase [EC:2.4.1.13];E2.4.1.13:sucrose synthase [EC:2.4.1.13];
P31924	_ASALLVEFFEK(hib)CQEDPSHWTK_	733	>sp|P31924|SUS1_ORYSJ Sucrose synthase 1 OS=Oryza sativa subsp. japonica GN=SUS1 PE=1 SV=1	1	0.000100763	-1.9737	80.236	.........EK..........	cytosol	E2.4.1.13:sucrose synthase [EC:2.4.1.13];E2.4.1.13:sucrose synthase [EC:2.4.1.13];
P35683	_GFK(hib)DQIYDIFQLLPSK_	201	>sp|P35683|IF4A1_ORYSJ Eukaryotic initiation factor 4A-1 OS=Oryza sativa subsp. japonica GN=Os06g0701100 PE=2 SV=2	1	1.98045e-05	-0.49464	105		cytosol	EIF4A:translation initiation factor 4A;
P35683	_K(hib)VDWLTDK_	292	>sp|P35683|IF4A1_ORYSJ Eukaryotic initiation factor 4A-1 OS=Oryza sativa subsp. japonica GN=Os06g0701100 PE=2 SV=2;>sp|Q6Z2Z4|IF4A3_ORYSJ Eukaryotic initiation factor 4A-3 OS=Oryza sativa subsp. japonica GN=Os02g0146600 PE=2 SV=1	1	0.019823	0.61816	91.867		cytosol	EIF4A:translation initiation factor 4A;
P35683	_VDWLTDK(hib)M(ox)R_	299	>sp|P35683|IF4A1_ORYSJ Eukaryotic initiation factor 4A-1 OS=Oryza sativa subsp. japonica GN=Os06g0701100 PE=2 SV=2;>sp|Q6Z2Z4|IF4A3_ORYSJ Eukaryotic initiation factor 4A-3 OS=Oryza sativa subsp. japonica GN=Os02g0146600 PE=2 SV=1	1	0.000323082	-0.16598	132.32	.........DK..........	cytosol	EIF4A:translation initiation factor 4A;
P35683	_QFYVNVEK(hib)EEWK_	263	>sp|P35683|IF4A1_ORYSJ Eukaryotic initiation factor 4A-1 OS=Oryza sativa subsp. japonica GN=Os06g0701100 PE=2 SV=2	1	0.00127541	-2.4216	76.326	.........EK..........	cytosol	EIF4A:translation initiation factor 4A;
P35683	_ELAQQIEK(hib)VMR_	127	>sp|P35683|IF4A1_ORYSJ Eukaryotic initiation factor 4A-1 OS=Oryza sativa subsp. japonica GN=Os06g0701100 PE=2 SV=2;>sp|Q6Z2Z4|IF4A3_ORYSJ Eukaryotic initiation factor 4A-3 OS=Oryza sativa subsp. japonica GN=Os02g0146600 PE=2 SV=1	1	5.11574e-09	0.34115	163.84	.........EK..........	cytosol	EIF4A:translation initiation factor 4A;
P35683	_GIYAYGFEK(hib)PSAIQQR_	63	>sp|P35683|IF4A1_ORYSJ Eukaryotic initiation factor 4A-1 OS=Oryza sativa subsp. japonica GN=Os06g0701100 PE=2 SV=2;>sp|Q5VNM3|RH2_ORYSJ DEAD-box ATP-dependent RNA helicase 2 OS=Oryza sativa subsp. japonica GN=Os01g0639100 PE=2 SV=1;>sp|Q10I26|RH34_ORYSJ DE	1	5.18589e-08	3.0773	125.22	.........EK..........	cytosol	EIF4A:translation initiation factor 4A;
P35683	_RDELTLEGIK(hib)QFYVNVEK_	255	>sp|P35683|IF4A1_ORYSJ Eukaryotic initiation factor 4A-1 OS=Oryza sativa subsp. japonica GN=Os06g0701100 PE=2 SV=2;>sp|Q6Z2Z4|IF4A3_ORYSJ Eukaryotic initiation factor 4A-3 OS=Oryza sativa subsp. japonica GN=Os02g0146600 PE=2 SV=1	1	7.19359e-12	-0.016868	144.08	.........IK..........	cytosol	EIF4A:translation initiation factor 4A;
P35683	_(ac)AGMAPEGSQFDAK(hib)HYDSK_	14	>sp|P35683|IF4A1_ORYSJ Eukaryotic initiation factor 4A-1 OS=Oryza sativa subsp. japonica GN=Os06g0701100 PE=2 SV=2;>sp|Q6Z2Z4|IF4A3_ORYSJ Eukaryotic initiation factor 4A-3 OS=Oryza sativa subsp. japonica GN=Os02g0146600 PE=2 SV=1	1	1.48638e-14	-0.83483	149.73	........D.K..........	cytosol	EIF4A:translation initiation factor 4A;
P35683	_QSLRPDYIK(hib)MFVLDEADEMLSR_	185	>sp|P35683|IF4A1_ORYSJ Eukaryotic initiation factor 4A-1 OS=Oryza sativa subsp. japonica GN=Os06g0701100 PE=2 SV=2	1	4.26636e-12	-1.3131	132.83	.......D..K..........	cytosol	EIF4A:translation initiation factor 4A;
P37833	_LSAK(hib)LIFGADSPAIQENR_	86	>sp|P37833|AATC_ORYSJ Aspartate aminotransferase, cytoplasmic OS=Oryza sativa subsp. japonica GN=Os01g0760600 PE=2 SV=1;>tr|Q0JJ47|Q0JJ47_ORYSJ Aspartate aminotransferase OS=Oryza sativa subsp. japonica GN=Os01g0760600 PE=2 SV=1	1	7.10148e-29	0.50622	181.72		cytosol
P37833	_MFVADGGELLMAQSYAK(hib)NMGLYGER_	253	>sp|P37833|AATC_ORYSJ Aspartate aminotransferase, cytoplasmic OS=Oryza sativa subsp. japonica GN=Os01g0760600 PE=2 SV=1;>tr|Q0JJ47|Q0JJ47_ORYSJ Aspartate aminotransferase OS=Oryza sativa subsp. japonica GN=Os01g0760600 PE=2 SV=1	1	5.55166e-42	-0.93803	177.03		cytosol
P37833	_SK(hib)ALLPFFDSAYQGFASGSLDQDAQSVR_	210	>sp|P37833|AATC_ORYSJ Aspartate aminotransferase, cytoplasmic OS=Oryza sativa subsp. japonica GN=Os01g0760600 PE=2 SV=1;>tr|Q0JJ47|Q0JJ47_ORYSJ Aspartate aminotransferase OS=Oryza sativa subsp. japonica GN=Os01g0760600 PE=2 SV=1	1	7.91979e-22	0.38145	133.15		cytosol
P37833	_TEEGK(hib)PLVLNVVR_	47	>sp|P37833|AATC_ORYSJ Aspartate aminotransferase, cytoplasmic OS=Oryza sativa subsp. japonica GN=Os01g0760600 PE=2 SV=1;>tr|Q0JJ47|Q0JJ47_ORYSJ Aspartate aminotransferase OS=Oryza sativa subsp. japonica GN=Os01g0760600 PE=2 SV=1	1	0.00046651	-0.69032	88.021		cytosol
P37833	_TIPHLADAIHAAVTK(hib)LK_	405	>sp|P37833|AATC_ORYSJ Aspartate aminotransferase, cytoplasmic OS=Oryza sativa subsp. japonica GN=Os01g0760600 PE=2 SV=1;>tr|Q0JJ47|Q0JJ47_ORYSJ Aspartate aminotransferase OS=Oryza sativa subsp. japonica GN=Os01g0760600 PE=2 SV=1	1	4.14554e-11	0.81793	138.77		cytosol
P37833	_VESQLK(hib)LVIR_	283	>sp|P37833|AATC_ORYSJ Aspartate aminotransferase, cytoplasmic OS=Oryza sativa subsp. japonica GN=Os01g0760600 PE=2 SV=1;>tr|Q0JJ47|Q0JJ47_ORYSJ Aspartate aminotransferase OS=Oryza sativa subsp. japonica GN=Os01g0760600 PE=2 SV=1	1	0.000109353	-0.61781	123.86		cytosol
P37833	_DSAMFNEWTVELK(hib)GMADR_	319	>sp|P37833|AATC_ORYSJ Aspartate aminotransferase, cytoplasmic OS=Oryza sativa subsp. japonica GN=Os01g0760600 PE=2 SV=1;>tr|Q0JJ47|Q0JJ47_ORYSJ Aspartate aminotransferase OS=Oryza sativa subsp. japonica GN=Os01g0760600 PE=2 SV=1	1	2.64549e-48	0.32468	227.4	..........K...D......	cytosol
P37833	_(ac)ASSSVFAGLAQAPEDPILGVTVAYNK(hib)DPSPVK_	27	>sp|P37833|AATC_ORYSJ Aspartate aminotransferase, cytoplasmic OS=Oryza sativa subsp. japonica GN=Os01g0760600 PE=2 SV=1;>tr|Q0JJ47|Q0JJ47_ORYSJ Aspartate aminotransferase OS=Oryza sativa subsp. japonica GN=Os01g0760600 PE=2 SV=1	1	2.55388e-11	-0.63308	114.06	..........KD.........	cytosol
P37833	_VK(hib)EYLPITGLADFNK_	69	>sp|P37833|AATC_ORYSJ Aspartate aminotransferase, cytoplasmic OS=Oryza sativa subsp. japonica GN=Os01g0760600 PE=2 SV=1;>tr|Q0JJ47|Q0JJ47_ORYSJ Aspartate aminotransferase OS=Oryza sativa subsp. japonica GN=Os01g0760600 PE=2 SV=1	1	1.71883e-05	1.3263	110.97	..........KE.........	cytosol
P37833	_EYLPITGLADFNK(hib)LSAK_	82	>sp|P37833|AATC_ORYSJ Aspartate aminotransferase, cytoplasmic OS=Oryza sativa subsp. japonica GN=Os01g0760600 PE=2 SV=1;>tr|Q0JJ47|Q0JJ47_ORYSJ Aspartate aminotransferase OS=Oryza sativa subsp. japonica GN=Os01g0760600 PE=2 SV=1	1	6.42636e-11	1.9209	133.28	.......D..K..........	cytosol
P37833	_QQLFDALK(hib)TR_	337	>sp|P37833|AATC_ORYSJ Aspartate aminotransferase, cytoplasmic OS=Oryza sativa subsp. japonica GN=Os01g0760600 PE=2 SV=1;>tr|Q0JJ47|Q0JJ47_ORYSJ Aspartate aminotransferase OS=Oryza sativa subsp. japonica GN=Os01g0760600 PE=2 SV=1	1	0.000289635	2.9371	108.47	.......D..K..........	cytosol
P37833	_DPSPVK(hib)VNLGVGAYR_	33	>sp|P37833|AATC_ORYSJ Aspartate aminotransferase, cytoplasmic OS=Oryza sativa subsp. japonica GN=Os01g0760600 PE=2 SV=1;>tr|Q0JJ47|Q0JJ47_ORYSJ Aspartate aminotransferase OS=Oryza sativa subsp. japonica GN=Os01g0760600 PE=2 SV=1	1	1.11539e-14	0.18501	155.39	.....D....K..........	cytosol
P48600	_(ac)AEVEAAPIAAAETPEVAAAEGAAAAK(hib)APHK_	27	>sp|P48600|IF4E2_ORYSJ Eukaryotic translation initiation factor isoform 4E-2 OS=Oryza sativa subsp. japonica GN=Os10g0467600 PE=2 SV=2	1	0.0149942	1.0049	74.516		cytosol	EIF4E:translation initiation factor 4E;
P48600	_TASNEAVQVNIGK(hib)K_	173	>sp|P48600|IF4E2_ORYSJ Eukaryotic translation initiation factor isoform 4E-2 OS=Oryza sativa subsp. japonica GN=Os10g0467600 PE=2 SV=2	1	1.35322e-07	-0.53218	127.78		cytosol	EIF4E:translation initiation factor 4E;
P48600	_WK(hib)EIVDYNDK_	176	>sp|P48600|IF4E2_ORYSJ Eukaryotic translation initiation factor isoform 4E-2 OS=Oryza sativa subsp. japonica GN=Os10g0467600 PE=2 SV=2	1	0.00534813	0.63506	70.321	..........KE.........	cytosol	EIF4E:translation initiation factor 4E;
P48600	_EIVDYNDK(hib)MVYSFHDDAK_	184	>sp|P48600|IF4E2_ORYSJ Eukaryotic translation initiation factor isoform 4E-2 OS=Oryza sativa subsp. japonica GN=Os10g0467600 PE=2 SV=2	1	0.0126397	0.55305	54.103	.........DK..........	cytosol	EIF4E:translation initiation factor 4E;
P48600	_GDK(hib)LALWTR_	154	>sp|P48600|IF4E2_ORYSJ Eukaryotic translation initiation factor isoform 4E-2 OS=Oryza sativa subsp. japonica GN=Os10g0467600 PE=2 SV=2	1	0.0104146	2.7358	68.847	.........DK..........	cytosol	EIF4E:translation initiation factor 4E;
P48600	_MVYSFHDDAK(hib)R_	194	>sp|P48600|IF4E2_ORYSJ Eukaryotic translation initiation factor isoform 4E-2 OS=Oryza sativa subsp. japonica GN=Os10g0467600 PE=2 SV=2	1	1.71088e-05	-0.26665	119.27	.......D..K..........	cytosol	EIF4E:translation initiation factor 4E;
P48600	_VTVNADFHLFK(hib)AGVEPK_	91	>sp|P48600|IF4E2_ORYSJ Eukaryotic translation initiation factor isoform 4E-2 OS=Oryza sativa subsp. japonica GN=Os10g0467600 PE=2 SV=2	1	0.0283389	0.43988	52.52	.....D....K..........	cytosol	EIF4E:translation initiation factor 4E;
P49027	_LWNTLGECK(hib)YTIGGDLGGGEGHNGWVSCVR_	151	>sp|P49027|GBLPA_ORYSJ Guanine nucleotide-binding protein subunit beta-like protein A OS=Oryza sativa subsp. japonica GN=RACK1A PE=1 SV=1	1	1.81862e-34	-0.82596	145.65		cytosol
P49027	_FVGHDK(hib)DVLSVAFSVDNR_	118	>sp|P49027|GBLPA_ORYSJ Guanine nucleotide-binding protein subunit beta-like protein A OS=Oryza sativa subsp. japonica GN=RACK1A PE=1 SV=1	1	5.39625e-42	-0.52365	210.98	..........KD.........	cytosol
P49027	_DK(hib)SLLVWDLTNPVQNVGEGAGASEYGVPFR_	41	>sp|P49027|GBLPA_ORYSJ Guanine nucleotide-binding protein subunit beta-like protein A OS=Oryza sativa subsp. japonica GN=RACK1A PE=1 SV=1	1	4.4067e-61	0.11292	182.89	.........DK..........	cytosol
P49027	_HIVQDLK(hib)PEIPVSK_	288	>sp|P49027|GBLPA_ORYSJ Guanine nucleotide-binding protein subunit beta-like protein A OS=Oryza sativa subsp. japonica GN=RACK1A PE=1 SV=1	1	6.53257e-05	0.41637	110.44	........D.K..........	cytosol
P49027	_YWLCAATQDSIK(hib)IWDLESK_	274	>sp|P49027|GBLPA_ORYSJ Guanine nucleotide-binding protein subunit beta-like protein A OS=Oryza sativa subsp. japonica GN=RACK1A PE=1 SV=1	1	7.34688e-16	0.32184	140.28	.......D..K..........	cytosol
P49027	_IWDLESK(hib)HIVQDLKPEIPVSK_	281	>sp|P49027|GBLPA_ORYSJ Guanine nucleotide-binding protein subunit beta-like protein A OS=Oryza sativa subsp. japonica GN=RACK1A PE=1 SV=1	0.999964	0.000563907	0.3215	84.371	......D...K..........	cytosol
P49027	_TIK(hib)LWNTLGECK_	142	>sp|P49027|GBLPA_ORYSJ Guanine nucleotide-binding protein subunit beta-like protein A OS=Oryza sativa subsp. japonica GN=RACK1A PE=1 SV=1	1	1.69491e-06	0.11362	127.56	......D...K..........	cytosol
P49027	_TVK(hib)VWNLTNCK_	192	>sp|P49027|GBLPA_ORYSJ Guanine nucleotide-binding protein subunit beta-like protein A OS=Oryza sativa subsp. japonica GN=RACK1A PE=1 SV=1	1	5.72053e-08	0.28604	147.91	......D...K..........	cytosol
P49027	_DGVTLLWDLAEGK(hib)R_	242	>sp|P49027|GBLPA_ORYSJ Guanine nucleotide-binding protein subunit beta-like protein A OS=Oryza sativa subsp. japonica GN=RACK1A PE=1 SV=1	1	3.64906e-20	-0.084478	176.25	.....D....K..........	cytosol
P51431	_HYCGK(hib)CGLTYVYNQK_	144	>sp|P51431|R27AB_ORYSJ Ubiquitin-40S ribosomal protein S27a-2 OS=Oryza sativa subsp. japonica GN=RPS27AB PE=2 SV=3;>tr|B7F573|B7F573_ORYSJ Os05g0160200 protein OS=Oryza sativa subsp. japonica GN=Os05g0160200 PE=2 SV=1	1	5.46144e-22	-0.32321	179.5		nuclear	RP-S27Ae:small subunit ribosomal protein S27Ae;
P52712	_FLQLK(hib)SVR_	282	>sp|P52712|CBPX_ORYSJ Serine carboxypeptidase-like OS=Oryza sativa subsp. japonica GN=CBP31 PE=2 SV=2;>tr|Q0D6H5|Q0D6H5_ORYSJ Os07g0479300 protein OS=Oryza sativa subsp. japonica GN=Os07g0479300 PE=4 SV=1	1	0.0229345	-1.0507	51.066		cytosol
P55142	_AK(hib)ETVASAPVVVYSK_	7	>sp|P55142|GRXC6_ORYSJ Glutaredoxin-C6 OS=Oryza sativa subsp. japonica GN=GRXC6 PE=1 SV=2	1	0.000106321	0.067999	97.235		chloroplast
P55142	_HIGGCDDTLALNNEGK(hib)LVPLLTEAGAIASSAK_	91	>sp|P55142|GRXC6_ORYSJ Glutaredoxin-C6 OS=Oryza sativa subsp. japonica GN=GRXC6 PE=1 SV=2	1	2.12473e-15	1.36	114.6		chloroplast
P55142	_K(hib)LFEQLGATFK_	31	>sp|P55142|GRXC6_ORYSJ Glutaredoxin-C6 OS=Oryza sativa subsp. japonica GN=GRXC6 PE=1 SV=2	1	0.000219961	-0.50184	105.03		chloroplast
P55142	_TVPNVFINGK(hib)HIGGCDDTLALNNEGK_	75	>sp|P55142|GRXC6_ORYSJ Glutaredoxin-C6 OS=Oryza sativa subsp. japonica GN=GRXC6 PE=1 SV=2	1	3.07012e-08	0.79466	97.94		chloroplast
P55857	_K(hib)LMNAYCDR_	45	>sp|P55857|SUMO1_ORYSJ Small ubiquitin-related modifier 1 OS=Oryza sativa subsp. japonica GN=SUMO1 PE=1 SV=1;>tr|Q8RZU9|Q8RZU9_ORYSJ Os01g0918200 protein OS=Oryza sativa subsp. japonica GN=P0413C03.33 PE=2 SV=1	1	0.00186985	-0.949	121.73		mitochondria	SUMO:small ubiquitin-related modifier;
P55857	_(ac)SAAGEEDK(hib)KPAGGEGGGAHINLK_	9	>sp|P55857|SUMO1_ORYSJ Small ubiquitin-related modifier 1 OS=Oryza sativa subsp. japonica GN=SUMO1 PE=1 SV=1	0.761931	0.0339929	0.03176	80.109		mitochondria	SUMO:small ubiquitin-related modifier;
P55857	_(ac)SAAGEEDKK(hib)PAGGEGGGAHINLK_	10	>sp|P55857|SUMO1_ORYSJ Small ubiquitin-related modifier 1 OS=Oryza sativa subsp. japonica GN=SUMO1 PE=1 SV=1	0.768064	0.00280095	-0.215	91.337		mitochondria	SUMO:small ubiquitin-related modifier;
P55857	_(ac)SAAGEEDKKPAGGEGGGAHINLK(hib)VK_	24	>sp|P55857|SUMO1_ORYSJ Small ubiquitin-related modifier 1 OS=Oryza sativa subsp. japonica GN=SUMO1 PE=1 SV=1	1	7.88571e-05	0.08879	125.31	..........K....D.....	mitochondria	SUMO:small ubiquitin-related modifier;
P55857	_VK(hib)GQDGNEVFFR_	26	>sp|P55857|SUMO1_ORYSJ Small ubiquitin-related modifier 1 OS=Oryza sativa subsp. japonica GN=SUMO1 PE=1 SV=1;>tr|Q8RZU9|Q8RZU9_ORYSJ Os01g0918200 protein OS=Oryza sativa subsp. japonica GN=P0413C03.33 PE=2 SV=1	1	5.80019e-08	4.4192	140.24	..........K..D.......	mitochondria	SUMO:small ubiquitin-related modifier;
P92683	_EAPAVIESYYNK(hib)R_	111	>tr|P92683|P92683_ORYSJ Cytochrome c oxidase subunit Vb OS=Oryza sativa subsp. japonica GN=coxVb PE=2 SV=1	1	1.17366e-07	0.31297	125.82		mitochondria	COX5B:cytochrome c oxidase subunit 5b;COX5B:cytochrome c oxidase subunit 5b;
P93431	_GK(hib)MCCLFINDLDAGAGR_	212	>sp|P93431|RCA_ORYSJ Ribulose bisphosphate carboxylase/oxygenase activase, chloroplastic OS=Oryza sativa subsp. japonica GN=RCA PE=1 SV=2	1	3.36723e-11	-0.52599	137.61		chloroplast
P93431	_GQGK(hib)SFQCELVFAK_	162	>sp|P93431|RCA_ORYSJ Ribulose bisphosphate carboxylase/oxygenase activase, chloroplastic OS=Oryza sativa subsp. japonica GN=RCA PE=1 SV=2	1	0.00741843	-0.081377	62.287		chloroplast
P93431	_WVSDTGVENIGK(hib)R_	362	>sp|P93431|RCA_ORYSJ Ribulose bisphosphate carboxylase/oxygenase activase, chloroplastic OS=Oryza sativa subsp. japonica GN=RCA PE=1 SV=2	1	0.00030703	0.38573	102.87		chloroplast
P93431	_VGVCK(hib)GIFR_	308	>sp|P93431|RCA_ORYSJ Ribulose bisphosphate carboxylase/oxygenase activase, chloroplastic OS=Oryza sativa subsp. japonica GN=RCA PE=1 SV=2	1	0.00143928	-0.38268	106.36		chloroplast
P93431	_VPLILGIWGGK(hib)GQGK_	158	>sp|P93431|RCA_ORYSJ Ribulose bisphosphate carboxylase/oxygenase activase, chloroplastic OS=Oryza sativa subsp. japonica GN=RCA PE=1 SV=2	1	0.000622444	0.6616	82.069		chloroplast
P93431	_GK(hib)GFVDSLFQAPTGDGTHEAVLSSYEYLSQGLR_	80	>sp|P93431|RCA_ORYSJ Ribulose bisphosphate carboxylase/oxygenase activase, chloroplastic OS=Oryza sativa subsp. japonica GN=RCA PE=1 SV=2	1	2.88218e-14	-1.5986	104.53	..........K...D......	chloroplast
P93431	_LMEYGYMLVK(hib)EQENVK_	393	>sp|P93431|RCA_ORYSJ Ribulose bisphosphate carboxylase/oxygenase activase, chloroplastic OS=Oryza sativa subsp. japonica GN=RCA PE=1 SV=2	1	0.0352811	-0.70135	44.454	..........KE.........	chloroplast
P93431	_M(ox)EK(hib)FYWAPTR_	293	>sp|P93431|RCA_ORYSJ Ribulose bisphosphate carboxylase/oxygenase activase, chloroplastic OS=Oryza sativa subsp. japonica GN=RCA PE=1 SV=2	1	0.0157591	-0.70817	69.721	.........EK..........	chloroplast
P93431	_WK(hib)GLAYDISDDQQDITR_	63	>sp|P93431|RCA_ORYSJ Ribulose bisphosphate carboxylase/oxygenase activase, chloroplastic OS=Oryza sativa subsp. japonica GN=RCA PE=1 SV=2;>tr|Q53MC3|Q53MC3_ORYSJ Expressed protein OS=Oryza sativa subsp. japonica GN=Os11g0707100 PE=4 SV=1	1	3.63062e-32	-1.6734	192.96	.......D..K..........	chloroplast
P93431	_K(hib)WVSDTGVENIGK_	350	>sp|P93431|RCA_ORYSJ Ribulose bisphosphate carboxylase/oxygenase activase, chloroplastic OS=Oryza sativa subsp. japonica GN=RCA PE=1 SV=2	1	0.00186244	-3.2246	79.875	......D...K..........	chloroplast
P93438	_VACETCTK(hib)TNMVMVFGEITTK_	49	>sp|P93438|METK2_ORYSJ S-adenosylmethionine synthase 2 OS=Oryza sativa subsp. japonica GN=SAM2 PE=1 SV=1;>tr|Q8LRJ3|Q8LRJ3_ORYSJ Os01g0207300 protein OS=Oryza sativa subsp. japonica GN=OSJNBa0016I09.10 PE=3 SV=1	1	0.00924963	0.03447	56.48		cytosol
P93438	_QAAK(hib)SIVASGLAR_	293	>sp|P93438|METK2_ORYSJ S-adenosylmethionine synthase 2 OS=Oryza sativa subsp. japonica GN=SAM2 PE=1 SV=1;>sp|Q0DKY4|METK1_ORYSJ S-adenosylmethionine synthase 1 OS=Oryza sativa subsp. japonica GN=SAM1 PE=2 SV=1	1	3.51881e-05	0.47964	121.56		cytosol
P93438	_RPEEIGAGDQGHMFGYATDETPELMPLSHVLATK(hib)LGAR_	149	>sp|P93438|METK2_ORYSJ S-adenosylmethionine synthase 2 OS=Oryza sativa subsp. japonica GN=SAM2 PE=1 SV=1;>sp|Q0DKY4|METK1_ORYSJ S-adenosylmethionine synthase 1 OS=Oryza sativa subsp. japonica GN=SAM1 PE=2 SV=1;>sp|Q9LGU6|METK3_ORYSJ S-adenosylmethionine sy	1	7.1031e-12	-1.7735	106.97		cytosol
P93438	_EHVIK(hib)PVIPDK_	218	>sp|P93438|METK2_ORYSJ S-adenosylmethionine synthase 2 OS=Oryza sativa subsp. japonica GN=SAM2 PE=1 SV=1	1	9.10426e-05	1.5721	110.08	..........K....D.....	cytosol
P93438	_IIIDTYGGWGAHGGGAFSGK(hib)DPTK_	275	>sp|P93438|METK2_ORYSJ S-adenosylmethionine synthase 2 OS=Oryza sativa subsp. japonica GN=SAM2 PE=1 SV=1;>sp|Q0DKY4|METK1_ORYSJ S-adenosylmethionine synthase 1 OS=Oryza sativa subsp. japonica GN=SAM1 PE=2 SV=1;>sp|Q9LGU6|METK3_ORYSJ S-adenosylmethionine sy	1	3.53891e-12	0.27888	124.08	..........KD.........	cytosol
P93438	_IVK(hib)ENFDFR_	340	>sp|P93438|METK2_ORYSJ S-adenosylmethionine synthase 2 OS=Oryza sativa subsp. japonica GN=SAM2 PE=1 SV=1;>sp|Q0DKY4|METK1_ORYSJ S-adenosylmethionine synthase 1 OS=Oryza sativa subsp. japonica GN=SAM1 PE=2 SV=1	1	0.000566805	0.84371	126.07	..........KE.........	cytosol
P93438	_EHVIKPVIPDK(hib)YLDEK_	224	>sp|P93438|METK2_ORYSJ S-adenosylmethionine synthase 2 OS=Oryza sativa subsp. japonica GN=SAM2 PE=1 SV=1	0.999998	5.52203e-05	-0.42825	113.47	.........DK..........	cytosol
P93438	_ATVDYEK(hib)IVR_	69	>sp|P93438|METK2_ORYSJ S-adenosylmethionine synthase 2 OS=Oryza sativa subsp. japonica GN=SAM2 PE=1 SV=1	1	0.000238188	1.391	115.78	.........EK..........	cytosol
P93438	_YLDEK(hib)TIFHLNPSGR_	229	>sp|P93438|METK2_ORYSJ S-adenosylmethionine synthase 2 OS=Oryza sativa subsp. japonica GN=SAM2 PE=1 SV=1	1	3.28692e-26	-0.09335	199.37	.........EK..........	cytosol
P93438	_FIK(hib)TAAYGHFGR_	365	>sp|P93438|METK2_ORYSJ S-adenosylmethionine synthase 2 OS=Oryza sativa subsp. japonica GN=SAM2 PE=1 SV=1	1	0.0192456	-1.8012	65.232	.........IK..........	cytosol
P93438	_LCDQVSDAVLDACLAQDPDSK(hib)VACETCTK_	41	>sp|P93438|METK2_ORYSJ S-adenosylmethionine synthase 2 OS=Oryza sativa subsp. japonica GN=SAM2 PE=1 SV=1	1	2.8174e-10	-2.0109	98.225	........D.K..........	cytosol
P93438	_IPDKEILK(hib)IVK_	337	>sp|P93438|METK2_ORYSJ S-adenosylmethionine synthase 2 OS=Oryza sativa subsp. japonica GN=SAM2 PE=1 SV=1;>sp|Q0DKY4|METK1_ORYSJ S-adenosylmethionine synthase 1 OS=Oryza sativa subsp. japonica GN=SAM1 PE=2 SV=1	1	0.000206971	0.18622	122.55	.....D....K..........	cytosol
Q06398	_VVLNLK(hib)SLPYEYVEENLGDK_	28	>sp|Q06398|GSTU6_ORYSJ Probable glutathione S-transferase GSTU6 OS=Oryza sativa subsp. japonica GN=GSTU6 PE=2 SV=2	1	2.27355e-20	1.0307	149.42		chloroplast	GST:glutathione S-transferase [EC:2.5.1.18];
Q06398	_ATDAAK(hib)GVVPDDADK_	210	>sp|Q06398|GSTU6_ORYSJ Probable glutathione S-transferase GSTU6 OS=Oryza sativa subsp. japonica GN=GSTU6 PE=2 SV=2	1	0.000201315	0.11172	93.106	.......D..K..........	chloroplast	GST:glutathione S-transferase [EC:2.5.1.18];
Q06398	_GVVPDDADK(hib)LLEFR_	219	>sp|Q06398|GSTU6_ORYSJ Probable glutathione S-transferase GSTU6 OS=Oryza sativa subsp. japonica GN=GSTU6 PE=2 SV=2	1	8.58641e-06	-1.5908	119.25	.......D..K..........	chloroplast	GST:glutathione S-transferase [EC:2.5.1.18];
Q07661	_GM(ox)K(hib)FMNVER_	36	>sp|Q07661|NDK1_ORYSJ Nucleoside diphosphate kinase 1 OS=Oryza sativa subsp. japonica GN=NDKR PE=1 SV=1	1	0.00325265	0.53467	103.55		cytosol	ndk:nucleoside-diphosphate kinase [EC:2.7.4.6];ndk:nucleoside-diphosphate kinase [EC:2.7.4.6];ndk:nucleoside-diphosphate kinase [EC:2.7.4.6];ndk:nucleoside-diphosphate kinase [EC:2.7.4.6];
Q07661	_(ac)MEQSFIMIK(hib)PDGVQR_	9	>sp|Q07661|NDK1_ORYSJ Nucleoside diphosphate kinase 1 OS=Oryza sativa subsp. japonica GN=NDKR PE=1 SV=1	1	1.32031e-16	1.0694	165.86		cytosol	ndk:nucleoside-diphosphate kinase [EC:2.7.4.6];ndk:nucleoside-diphosphate kinase [EC:2.7.4.6];ndk:nucleoside-diphosphate kinase [EC:2.7.4.6];ndk:nucleoside-diphosphate kinase [EC:2.7.4.6];
Q07661	_NVIHGSDSVDNGK(hib)K_	124	>sp|Q07661|NDK1_ORYSJ Nucleoside diphosphate kinase 1 OS=Oryza sativa subsp. japonica GN=NDKR PE=1 SV=1	1	5.60786e-68	2.8245	201.72	.......D..K..........	cytosol	ndk:nucleoside-diphosphate kinase [EC:2.7.4.6];ndk:nucleoside-diphosphate kinase [EC:2.7.4.6];ndk:nucleoside-diphosphate kinase [EC:2.7.4.6];ndk:nucleoside-diphosphate kinase [EC:2.7.4.6];
Q0D3E0	_GVILYGEPGTGK(hib)TLLAK_	240	>tr|Q0D3E0|Q0D3E0_ORYSJ Os07g0691800 protein OS=Oryza sativa subsp. japonica GN=Os07g0691800 PE=2 SV=1;>sp|P46466|PRS4_ORYSJ 26S protease regulatory subunit 4 homolog OS=Oryza sativa subsp. japonica GN=TBP2 PE=2 SV=2;>tr|Q8W422|Q8W422_ORYSJ 26S protease re	1	0.0076552	-0.54084	64.588		cytosol	PSMC1:26S proteasome regulatory subunit T2;
Q0D3E0	_VADELSPSIVFIDEIDAVGTK(hib)R_	301	>tr|Q0D3E0|Q0D3E0_ORYSJ Os07g0691800 protein OS=Oryza sativa subsp. japonica GN=Os07g0691800 PE=2 SV=1;>sp|P46466|PRS4_ORYSJ 26S protease regulatory subunit 4 homolog OS=Oryza sativa subsp. japonica GN=TBP2 PE=2 SV=2	1	1.72411e-16	0.41728	128.05		cytosol	PSMC1:26S proteasome regulatory subunit T2;
Q0D3E0	_IFQIHTSK(hib)MTLADDVNLEEFVMTK_	379	>tr|Q0D3E0|Q0D3E0_ORYSJ Os07g0691800 protein OS=Oryza sativa subsp. japonica GN=Os07g0691800 PE=2 SV=1;>sp|P46466|PRS4_ORYSJ 26S protease regulatory subunit 4 homolog OS=Oryza sativa subsp. japonica GN=TBP2 PE=2 SV=2;>tr|Q8W422|Q8W422_ORYSJ 26S protease re	1	8.07059e-07	-1.0924	88.239	..........K....D.....	cytosol	PSMC1:26S proteasome regulatory subunit T2;
Q0D3E0	_MTLADDVNLEEFVMTK(hib)DEFSGADIK_	395	>tr|Q0D3E0|Q0D3E0_ORYSJ Os07g0691800 protein OS=Oryza sativa subsp. japonica GN=Os07g0691800 PE=2 SV=1;>sp|P46466|PRS4_ORYSJ 26S protease regulatory subunit 4 homolog OS=Oryza sativa subsp. japonica GN=TBP2 PE=2 SV=2;>tr|Q8W422|Q8W422_ORYSJ 26S protease re	1	3.88072e-09	-0.14478	99.064	..........KD.........	cytosol	PSMC1:26S proteasome regulatory subunit T2;
Q0D3E0	_VK(hib)DYLLMEEEFVAAQER_	77	>tr|Q0D3E0|Q0D3E0_ORYSJ Os07g0691800 protein OS=Oryza sativa subsp. japonica GN=Os07g0691800 PE=2 SV=1;>sp|P46466|PRS4_ORYSJ 26S protease regulatory subunit 4 homolog OS=Oryza sativa subsp. japonica GN=TBP2 PE=2 SV=2	1	0.000210364	1.0665	85.362	..........KD.........	cytosol	PSMC1:26S proteasome regulatory subunit T2;
Q0D3E0	_DEFSGADIK(hib)AICTEAGLLALR_	404	>tr|Q0D3E0|Q0D3E0_ORYSJ Os07g0691800 protein OS=Oryza sativa subsp. japonica GN=Os07g0691800 PE=2 SV=1;>sp|P46466|PRS4_ORYSJ 26S protease regulatory subunit 4 homolog OS=Oryza sativa subsp. japonica GN=TBP2 PE=2 SV=2;>tr|Q8W422|Q8W422_ORYSJ 26S protease re	1	1.67502e-32	1.1795	170.38	........D.K..........	cytosol	PSMC1:26S proteasome regulatory subunit T2;
Q0D3E0	_GDVK(hib)VILATNR_	334	>tr|Q0D3E0|Q0D3E0_ORYSJ Os07g0691800 protein OS=Oryza sativa subsp. japonica GN=Os07g0691800 PE=2 SV=1;>sp|P46466|PRS4_ORYSJ 26S protease regulatory subunit 4 homolog OS=Oryza sativa subsp. japonica GN=TBP2 PE=2 SV=2;>tr|Q8W422|Q8W422_ORYSJ 26S protease re	1	3.09915e-05	0.63084	122.33	........D.K..........	cytosol	PSMC1:26S proteasome regulatory subunit T2;
Q0D3E0	_KIEFPLPDIK(hib)TR_	367	>tr|Q0D3E0|Q0D3E0_ORYSJ Os07g0691800 protein OS=Oryza sativa subsp. japonica GN=Os07g0691800 PE=2 SV=1;>sp|P46466|PRS4_ORYSJ 26S protease regulatory subunit 4 homolog OS=Oryza sativa subsp. japonica GN=TBP2 PE=2 SV=2;>tr|Q8W422|Q8W422_ORYSJ 26S protease re	1	0.00165781	0.50657	96.745	........D.K..........	cytosol	PSMC1:26S proteasome regulatory subunit T2;
Q0D3L5	_K(hib)TFFEKPEPEA_	51	>tr|Q0D3L5|Q0D3L5_ORYSJ Os07g0680300 protein OS=Oryza sativa subsp. japonica GN=Os07g0680300 PE=4 SV=1	0.999999	0.0393266	-0.87221	66.989	......D...K..........	chloroplast
Q0D3N0	_GFNVVDNIK(hib)TQVEAICSQTVSCADILAVAAR_	102	>sp|Q0D3N0|PER2_ORYSJ Peroxidase 2 OS=Oryza sativa subsp. japonica GN=PRX112 PE=2 SV=1	1	1.72441e-22	1.9509	124.82	.......D..K..........	chloroplast	E1.11.1.7:peroxidase [EC:1.11.1.7];E1.11.1.7:peroxidase [EC:1.11.1.7];E1.11.1.7:peroxidase [EC:1.11.1.7];E1.11.1.7:peroxidase [EC:1.11.1.7];
Q0D3U5	_GGHELSK(hib)TTGNAGGR_	134	>tr|Q0D3U5|Q0D3U5_ORYSJ Superoxide dismutase [Cu-Zn] OS=Oryza sativa subsp. japonica GN=Os07g0665200 PE=2 SV=1;>sp|P28757|SODC2_ORYSJ Superoxide dismutase [Cu-Zn] 2 OS=Oryza sativa subsp. japonica GN=SODCC2 PE=1 SV=2;>sp|Q0DRV6|SODC1_ORYSJ Superoxide dismu	1	0.00321632	-2.4487	72.898		cytosol	SOD1:superoxide dismutase, Cu-Zn family [EC:1.15.1.1];
Q0D3U5	_VK(hib)AVAVLASSEGVK_	3	>tr|Q0D3U5|Q0D3U5_ORYSJ Superoxide dismutase [Cu-Zn] OS=Oryza sativa subsp. japonica GN=Os07g0665200 PE=2 SV=1;>sp|P28757|SODC2_ORYSJ Superoxide dismutase [Cu-Zn] 2 OS=Oryza sativa subsp. japonica GN=SODCC2 PE=1 SV=2	1	0.000203789	0.35357	101.61		cytosol	SOD1:superoxide dismutase, Cu-Zn family [EC:1.15.1.1];
Q0D3U5	_AVVVHADPDDLGK(hib)GGHELSK_	127	>tr|Q0D3U5|Q0D3U5_ORYSJ Superoxide dismutase [Cu-Zn] OS=Oryza sativa subsp. japonica GN=Os07g0665200 PE=2 SV=1;>sp|P28757|SODC2_ORYSJ Superoxide dismutase [Cu-Zn] 2 OS=Oryza sativa subsp. japonica GN=SODCC2 PE=1 SV=2;>sp|Q0DRV6|SODC1_ORYSJ Superoxide dismu	1	5.76487e-33	0.20243	183.06	.......D..K..........	cytosol	SOD1:superoxide dismutase, Cu-Zn family [EC:1.15.1.1];
Q0D3W6	_ALEQHLSGK(hib)TYVSGNAISK_	24	>tr|Q0D3W6|Q0D3W6_ORYSJ Os07g0662500 protein OS=Oryza sativa subsp. japonica GN=Os07g0662500 PE=2 SV=1;>sp|P29545|EF1B_ORYSJ Elongation factor 1-beta OS=Oryza sativa subsp. japonica GN=Os07g0662500 PE=1 SV=3	1	2.54205e-65	0.09348	247.36		cytosol
Q0D3W6	_VFAAVPSK(hib)PGAEFPNAAR_	46	>tr|Q0D3W6|Q0D3W6_ORYSJ Os07g0662500 protein OS=Oryza sativa subsp. japonica GN=Os07g0662500 PE=2 SV=1;>sp|P29545|EF1B_ORYSJ Elongation factor 1-beta OS=Oryza sativa subsp. japonica GN=Os07g0662500 PE=1 SV=3	1	5.46116e-07	0.73173	117		cytosol
Q0D3W6	_ESGK(hib)SSVLLDVKPWDDETDMK_	135	>tr|Q0D3W6|Q0D3W6_ORYSJ Os07g0662500 protein OS=Oryza sativa subsp. japonica GN=Os07g0662500 PE=2 SV=1;>sp|P29545|EF1B_ORYSJ Elongation factor 1-beta OS=Oryza sativa subsp. japonica GN=Os07g0662500 PE=1 SV=3	0.999987	0.0142405	-0.64928	69.765		cytosol
Q0D3W6	_FPGK(hib)AVGVNLPGGGAASSAAAAAPAAK_	72	>tr|Q0D3W6|Q0D3W6_ORYSJ Os07g0662500 protein OS=Oryza sativa subsp. japonica GN=Os07g0662500 PE=2 SV=1;>sp|P29545|EF1B_ORYSJ Elongation factor 1-beta OS=Oryza sativa subsp. japonica GN=Os07g0662500 PE=1 SV=3	1	0.00162674	0.20741	79.408		cytosol
Q0D3W6	_TYVSGNAISK(hib)DDIK_	34	>tr|Q0D3W6|Q0D3W6_ORYSJ Os07g0662500 protein OS=Oryza sativa subsp. japonica GN=Os07g0662500 PE=2 SV=1;>sp|P29545|EF1B_ORYSJ Elongation factor 1-beta OS=Oryza sativa subsp. japonica GN=Os07g0662500 PE=1 SV=3	1	0.000161691	-0.99881	102.5	..........KD.........	cytosol
Q0D3W6	_LVPVGYGIK(hib)K_	181	>tr|Q0D3W6|Q0D3W6_ORYSJ Os07g0662500 protein OS=Oryza sativa subsp. japonica GN=Os07g0662500 PE=2 SV=1;>sp|P29545|EF1B_ORYSJ Elongation factor 1-beta OS=Oryza sativa subsp. japonica GN=Os07g0662500 PE=1 SV=3;>sp|Q40680|EF1D1_ORYSJ Elongation factor 1-delta	1	0.0628069	-0.023839	51.528	.........IK..........	cytosol
Q0D3W6	_SSVLLDVK(hib)PWDDETDMK_	143	>tr|Q0D3W6|Q0D3W6_ORYSJ Os07g0662500 protein OS=Oryza sativa subsp. japonica GN=Os07g0662500 PE=2 SV=1;>sp|P29545|EF1B_ORYSJ Elongation factor 1-beta OS=Oryza sativa subsp. japonica GN=Os07g0662500 PE=1 SV=3	1	1.28972e-05	-2.2051	101.9	........D.K..........	cytosol
Q0D3W6	_SSVLLDVKPWDDETDMK(hib)K_	152	>tr|Q0D3W6|Q0D3W6_ORYSJ Os07g0662500 protein OS=Oryza sativa subsp. japonica GN=Os07g0662500 PE=2 SV=1;>sp|P29545|EF1B_ORYSJ Elongation factor 1-beta OS=Oryza sativa subsp. japonica GN=Os07g0662500 PE=1 SV=3	1	1.85627e-05	2.4908	115.73	........D.K..........	cytosol
Q0D3W6	_(ac)AVTFTDLHTADGLK(hib)ALEQHLSGK_	15	>tr|Q0D3W6|Q0D3W6_ORYSJ Os07g0662500 protein OS=Oryza sativa subsp. japonica GN=Os07g0662500 PE=2 SV=1;>sp|P29545|EF1B_ORYSJ Elongation factor 1-beta OS=Oryza sativa subsp. japonica GN=Os07g0662500 PE=1 SV=3	1	2.20254e-98	-0.24502	266.46	.......D..K..........	cytosol
Q0D3W6	_DDIK(hib)VFAAVPSK_	38	>tr|Q0D3W6|Q0D3W6_ORYSJ Os07g0662500 protein OS=Oryza sativa subsp. japonica GN=Os07g0662500 PE=2 SV=1;>sp|P29545|EF1B_ORYSJ Elongation factor 1-beta OS=Oryza sativa subsp. japonica GN=Os07g0662500 PE=1 SV=3	1	1.2828e-08	-0.34198	126.04	.......D..K..........	cytosol
Q0D401	_VK(hib)SDGVSLYR_	81	>tr|Q0D401|Q0D401_ORYSJ Os07g0656900 protein (Fragment) OS=Oryza sativa subsp. japonica GN=Os07g0656900 PE=4 SV=1;>tr|Q8GTK2|Q8GTK2_ORYSJ Putative serine carboxypeptidase II-3 OS=Oryza sativa subsp. japonica GN=P0047B07.116 PE=4 SV=1	1	0.00252448	-0.091703	82.261		cytosol
Q0D4J5	_LIEILNPSNK(hib)PGR_	385	>tr|Q0D4J5|Q0D4J5_ORYSJ Os07g0622200 protein OS=Oryza sativa subsp. japonica GN=Os07g0622200 PE=2 SV=1;>sp|Q75W16|AROG_ORYSJ Phospho-2-dehydro-3-deoxyheptonate aldolase 2, chloroplastic OS=Oryza sativa subsp. japonica GN=DAHPS2 PE=2 SV=1;>sp|Q75LR2|AROF_OR	1	0.000172251	2.1684	105.13		chloroplast	E2.5.1.54:3-deoxy-7-phosphoheptulonate synthase [EC:2.5.1.54];E2.5.1.54:3-deoxy-7-phosphoheptulonate synthase [EC:2.5.1.54];E2.5.1.54:3-deoxy-7-phosphoheptulonate synthase [EC:2.5.1.54];E2.5.1.54:3-deoxy-7-phosphoheptulonate synthase [EC:2.5.1.54];
Q0D4J5	_APCGLK(hib)TRPFDSILAEVR_	437	>tr|Q0D4J5|Q0D4J5_ORYSJ Os07g0622200 protein OS=Oryza sativa subsp. japonica GN=Os07g0622200 PE=2 SV=1;>sp|Q75W16|AROG_ORYSJ Phospho-2-dehydro-3-deoxyheptonate aldolase 2, chloroplastic OS=Oryza sativa subsp. japonica GN=DAHPS2 PE=2 SV=1	1	0.0504236	-0.44752	58.427	..........K....D.....	chloroplast	E2.5.1.54:3-deoxy-7-phosphoheptulonate synthase [EC:2.5.1.54];E2.5.1.54:3-deoxy-7-phosphoheptulonate synthase [EC:2.5.1.54];E2.5.1.54:3-deoxy-7-phosphoheptulonate synthase [EC:2.5.1.54];E2.5.1.54:3-deoxy-7-phosphoheptulonate synthase [EC:2.5.1.54];
Q0D4J5	_GVANPLGIK(hib)VSDK_	363	>tr|Q0D4J5|Q0D4J5_ORYSJ Os07g0622200 protein OS=Oryza sativa subsp. japonica GN=Os07g0622200 PE=2 SV=1;>sp|Q75W16|AROG_ORYSJ Phospho-2-dehydro-3-deoxyheptonate aldolase 2, chloroplastic OS=Oryza sativa subsp. japonica GN=DAHPS2 PE=2 SV=1;>sp|Q75LR2|AROF_OR	1	0.00614894	0.28489	69.92	..........K..D.......	chloroplast	E2.5.1.54:3-deoxy-7-phosphoheptulonate synthase [EC:2.5.1.54];E2.5.1.54:3-deoxy-7-phosphoheptulonate synthase [EC:2.5.1.54];E2.5.1.54:3-deoxy-7-phosphoheptulonate synthase [EC:2.5.1.54];E2.5.1.54:3-deoxy-7-phosphoheptulonate synthase [EC:2.5.1.54];
Q0D4J5	_ASSPSTVAAPEK(hib)KPVGLGK_	70	>tr|Q0D4J5|Q0D4J5_ORYSJ Os07g0622200 protein OS=Oryza sativa subsp. japonica GN=Os07g0622200 PE=2 SV=1;>sp|Q75W16|AROG_ORYSJ Phospho-2-dehydro-3-deoxyheptonate aldolase 2, chloroplastic OS=Oryza sativa subsp. japonica GN=DAHPS2 PE=2 SV=1	0.82255	0.0583477	0.948	60.764	.........EK..........	chloroplast	E2.5.1.54:3-deoxy-7-phosphoheptulonate synthase [EC:2.5.1.54];E2.5.1.54:3-deoxy-7-phosphoheptulonate synthase [EC:2.5.1.54];E2.5.1.54:3-deoxy-7-phosphoheptulonate synthase [EC:2.5.1.54];E2.5.1.54:3-deoxy-7-phosphoheptulonate synthase [EC:2.5.1.54];
Q0D4J5	_DLVK(hib)LIEILNPSNKPGR_	375	>tr|Q0D4J5|Q0D4J5_ORYSJ Os07g0622200 protein OS=Oryza sativa subsp. japonica GN=Os07g0622200 PE=2 SV=1;>sp|Q75W16|AROG_ORYSJ Phospho-2-dehydro-3-deoxyheptonate aldolase 2, chloroplastic OS=Oryza sativa subsp. japonica GN=DAHPS2 PE=2 SV=1	1	0.000892747	0.33386	89.502	.......D..K..........	chloroplast	E2.5.1.54:3-deoxy-7-phosphoheptulonate synthase [EC:2.5.1.54];E2.5.1.54:3-deoxy-7-phosphoheptulonate synthase [EC:2.5.1.54];E2.5.1.54:3-deoxy-7-phosphoheptulonate synthase [EC:2.5.1.54];E2.5.1.54:3-deoxy-7-phosphoheptulonate synthase [EC:2.5.1.54];
Q0D4R5	_LQIK(hib)LNANR_	21	>tr|Q0D4R5|Q0D4R5_ORYSJ Os07g0608700 protein OS=Oryza sativa subsp. japonica GN=Os07g0608700 PE=4 SV=1;>tr|Q75K32|Q75K32_ORYSJ Os03g0410900 protein OS=Oryza sativa subsp. japonica GN=OSJNBb0108E08.21 PE=2 SV=1;>tr|Q6YTY0|Q6YTY0_ORYSJ Putative small nuclear	1	0.00169206	-0.87603	99.305	.........IK..........	chloroplast	SNRPG:small nuclear ribonucleoprotein G;
Q0D4Z3	_LLELAK(hib)SR_	135	>tr|Q0D4Z3|Q0D4Z3_ORYSJ Os07g0593400 protein OS=Oryza sativa subsp. japonica GN=Os07g0593400 PE=4 SV=2;>tr|Q7XIN7|Q7XIN7_ORYSJ Putative MFP1 attachment factor 1 OS=Oryza sativa subsp. japonica GN=OJ1710_H11.119 PE=4 SV=1	1	0.00693027	2.3201	87.639		nuclear
Q0D4Z6	_TPAAGAVK(hib)EGDVEK_	23	>sp|Q0D4Z6|GH38_ORYSJ Probable indole-3-acetic acid-amido synthetase GH3.8 OS=Oryza sativa subsp. japonica GN=GH3.8 PE=2 SV=1	1	4.13066e-08	0.65059	139.66	..........KE.........	chloroplast	GH3:auxin responsive GH3 gene family;
Q0D4Z6	_EGDVEK(hib)LR_	29	>sp|Q0D4Z6|GH38_ORYSJ Probable indole-3-acetic acid-amido synthetase GH3.8 OS=Oryza sativa subsp. japonica GN=GH3.8 PE=2 SV=1	1	0.0156792	1.0194	61.679	.........EK..........	chloroplast	GH3:auxin responsive GH3 gene family;
Q0D529	_SNESGTSK(hib)SDVFER_	218	>tr|Q0D529|Q0D529_ORYSJ Os07g0586500 protein OS=Oryza sativa subsp. japonica GN=Os07g0586500 PE=2 SV=1	1	3.54097e-06	0.93586	125.22		cytosol	UBLE1B:ubiquitin-like 1-activating enzyme E1 B [EC:6.3.2.19];
Q0D536	_HK(hib)ATVAEFLSK_	199	>tr|Q0D536|Q0D536_ORYSJ Os07g0585100 protein OS=Oryza sativa subsp. japonica GN=Os07g0585100 PE=2 SV=1	1	0.00125208	0.25816	85.536		chloroplast
Q0D536	_REEK(hib)MAELSK_	42	>tr|Q0D536|Q0D536_ORYSJ Os07g0585100 protein OS=Oryza sativa subsp. japonica GN=Os07g0585100 PE=2 SV=1	1	0.000154755	-0.87189	117.09	.........EK..........	chloroplast
Q0D5M9	_VTDAAAMAVVK(hib)AAR_	12	>tr|Q0D5M9|Q0D5M9_ORYSJ Os07g0548900 protein OS=Oryza sativa subsp. japonica GN=Os07g0548900 PE=4 SV=2;>tr|Q84ZC7|Q84ZC7_ORYSJ Proteasome inhibitor-like protein OS=Oryza sativa subsp. japonica GN=P0534A03.118 PE=4 SV=1	1	3.5157e-09	0.53967	143.76		chloroplast	PSMF1:proteasome inhibitor subunit 1 (PI31);
Q0D5P8	_K(hib)QWPFVR_	137	>sp|Q0D5P8|PSBQ_ORYSJ Oxygen-evolving enhancer protein 3, chloroplastic OS=Oryza sativa subsp. japonica GN=Os07g0544800 PE=2 SV=1	1	0.049253	0.40859	74.191		chloroplast	psbQ:photosystem II oxygen-evolving enhancer protein 3;psbQ:photosystem II oxygen-evolving enhancer protein 3;
Q0D5P8	_SALGDVLAK(hib)LG_	215	>sp|Q0D5P8|PSBQ_ORYSJ Oxygen-evolving enhancer protein 3, chloroplastic OS=Oryza sativa subsp. japonica GN=Os07g0544800 PE=2 SV=1	1	0.0248168	-1.2535	55.084		chloroplast	psbQ:photosystem II oxygen-evolving enhancer protein 3;psbQ:photosystem II oxygen-evolving enhancer protein 3;
Q0D5P8	_AK(hib)ESAQDIINLKPLIEK_	121	>sp|Q0D5P8|PSBQ_ORYSJ Oxygen-evolving enhancer protein 3, chloroplastic OS=Oryza sativa subsp. japonica GN=Os07g0544800 PE=2 SV=1	1	0.000351022	-1.5458	100.97	..........KE.........	chloroplast	psbQ:photosystem II oxygen-evolving enhancer protein 3;psbQ:photosystem II oxygen-evolving enhancer protein 3;
Q0D5P8	_ESAQDIINLKPLIEK(hib)K_	136	>sp|Q0D5P8|PSBQ_ORYSJ Oxygen-evolving enhancer protein 3, chloroplastic OS=Oryza sativa subsp. japonica GN=Os07g0544800 PE=2 SV=1	0.999956	0.0273574	0.11317	67.646	.........EK..........	chloroplast	psbQ:photosystem II oxygen-evolving enhancer protein 3;psbQ:photosystem II oxygen-evolving enhancer protein 3;
Q0D5P8	_SPEEAEK(hib)YYTLTK_	200	>sp|Q0D5P8|PSBQ_ORYSJ Oxygen-evolving enhancer protein 3, chloroplastic OS=Oryza sativa subsp. japonica GN=Os07g0544800 PE=2 SV=1	1	8.34224e-05	0.91715	110.14	.........EK..........	chloroplast	psbQ:photosystem II oxygen-evolving enhancer protein 3;psbQ:photosystem II oxygen-evolving enhancer protein 3;
Q0D5P8	_YDLK(hib)TVINSK_	158	>sp|Q0D5P8|PSBQ_ORYSJ Oxygen-evolving enhancer protein 3, chloroplastic OS=Oryza sativa subsp. japonica GN=Os07g0544800 PE=2 SV=1	1	0.012179	1.0924	62.466	........D.K..........	chloroplast	psbQ:photosystem II oxygen-evolving enhancer protein 3;psbQ:photosystem II oxygen-evolving enhancer protein 3;
Q0D5P8	_DLTGK(hib)LFATIDGLDHAAK_	178	>sp|Q0D5P8|PSBQ_ORYSJ Oxygen-evolving enhancer protein 3, chloroplastic OS=Oryza sativa subsp. japonica GN=Os07g0544800 PE=2 SV=1	1	1.06427e-08	-0.11064	124.62	......D...K..........	chloroplast	psbQ:photosystem II oxygen-evolving enhancer protein 3;psbQ:photosystem II oxygen-evolving enhancer protein 3;
Q0D5P8	_LFATIDGLDHAAK(hib)IK_	191	>sp|Q0D5P8|PSBQ_ORYSJ Oxygen-evolving enhancer protein 3, chloroplastic OS=Oryza sativa subsp. japonica GN=Os07g0544800 PE=2 SV=1	1	1.42814e-10	0.62633	140.31	......D...K..........	chloroplast	psbQ:photosystem II oxygen-evolving enhancer protein 3;psbQ:photosystem II oxygen-evolving enhancer protein 3;
Q0D5W6	_NVSNFLVQAGIVK(hib)K_	106	>sp|Q0D5W6|SUI1_ORYSJ Protein translation factor SUI1 homolog OS=Oryza sativa subsp. japonica GN=GOS2 PE=3 SV=1	1	0.00642654	1.0121	65.043		cytoskeleton	EIF1:translation initiation factor 1;
Q0D5W6	_SLTTVQGLK(hib)K_	53	>sp|Q0D5W6|SUI1_ORYSJ Protein translation factor SUI1 homolog OS=Oryza sativa subsp. japonica GN=GOS2 PE=3 SV=1;>tr|Q6L4U9|Q6L4U9_ORYSJ Os05g0498400 protein OS=Oryza sativa subsp. japonica GN=Os05g0498400 PE=2 SV=1;>tr|Q5ZBT6|Q5ZBT6_ORYSJ Os01g0794500 prot	1	0.00759152	0.054865	77.662		cytoskeleton	EIF1:translation initiation factor 1;
Q0D5W6	_K(hib)EFSYNK_	54	>sp|Q0D5W6|SUI1_ORYSJ Protein translation factor SUI1 homolog OS=Oryza sativa subsp. japonica GN=GOS2 PE=3 SV=1;>tr|Q6L4U9|Q6L4U9_ORYSJ Os05g0498400 protein OS=Oryza sativa subsp. japonica GN=Os05g0498400 PE=2 SV=1;>tr|Q5ZBT6|Q5ZBT6_ORYSJ Os01g0794500 prot	1	0.0493558	-0.43531	75.213	..........KE.........	cytoskeleton	EIF1:translation initiation factor 1;
Q0D5Z2	_HFEIGGDK(hib)K_	87	>tr|Q0D5Z2|Q0D5Z2_ORYSJ Os07g0523300 protein (Fragment) OS=Oryza sativa subsp. japonica GN=Os07g0523300 PE=3 SV=1;>tr|Q8H5N0|Q8H5N0_ORYSJ Os07g0450000 protein OS=Oryza sativa subsp. japonica GN=OJ1047_A06.130 PE=1 SV=1;>tr|Q0D5Z3|Q0D5Z3_ORYSJ Os07g0523100	1	0.00630596	0.75109	96.143		nuclear	RP-L44e:large subunit ribosomal protein L44e;
Q0D5Z2	_HTLHK(hib)VTQYK_	14	>tr|Q0D5Z2|Q0D5Z2_ORYSJ Os07g0523300 protein (Fragment) OS=Oryza sativa subsp. japonica GN=Os07g0523300 PE=3 SV=1;>tr|Q8H5N0|Q8H5N0_ORYSJ Os07g0450000 protein OS=Oryza sativa subsp. japonica GN=OJ1047_A06.130 PE=1 SV=1;>tr|Q0D5Z3|Q0D5Z3_ORYSJ Os07g0523100	1	0.000790006	1.5276	103.97		nuclear	RP-L44e:large subunit ribosomal protein L44e;
Q0D5Z2	_IVLK(hib)LQCQSCK_	61	>tr|Q0D5Z2|Q0D5Z2_ORYSJ Os07g0523300 protein (Fragment) OS=Oryza sativa subsp. japonica GN=Os07g0523300 PE=3 SV=1;>tr|Q8H5N0|Q8H5N0_ORYSJ Os07g0450000 protein OS=Oryza sativa subsp. japonica GN=OJ1047_A06.130 PE=1 SV=1;>tr|Q0D5Z3|Q0D5Z3_ORYSJ Os07g0523100	1	6.3783e-06	-0.19907	127.92		nuclear	RP-L44e:large subunit ribosomal protein L44e;
Q0D5Z2	_HYSQHPIK(hib)R_	76	>tr|Q0D5Z2|Q0D5Z2_ORYSJ Os07g0523300 protein (Fragment) OS=Oryza sativa subsp. japonica GN=Os07g0523300 PE=3 SV=1;>tr|Q8H5N0|Q8H5N0_ORYSJ Os07g0450000 protein OS=Oryza sativa subsp. japonica GN=OJ1047_A06.130 PE=1 SV=1;>tr|Q0D5Z3|Q0D5Z3_ORYSJ Os07g0523100	1	0.0189191	-1.6086	56.81	.........IK..........	nuclear	RP-L44e:large subunit ribosomal protein L44e;
Q0D634	_LGSK(hib)LSEAEVK_	420	>tr|Q0D634|Q0D634_ORYSJ Os07g0515100 protein OS=Oryza sativa subsp. japonica GN=Os07g0515100 PE=4 SV=1;>sp|P53683|CDPK2_ORYSJ Calcium-dependent protein kinase isoform 2 OS=Oryza sativa subsp. japonica GN=CPK2 PE=2 SV=2	1	0.005542	0.10622	72.29		chloroplast	CPK:calcium-dependent protein kinase [EC:2.7.11.1];
Q0D634	_MALK(hib)VIASNLNEEEIK_	376	>tr|Q0D634|Q0D634_ORYSJ Os07g0515100 protein OS=Oryza sativa subsp. japonica GN=Os07g0515100 PE=4 SV=1;>sp|P53683|CDPK2_ORYSJ Calcium-dependent protein kinase isoform 2 OS=Oryza sativa subsp. japonica GN=CPK2 PE=2 SV=2	1	0.000278473	-0.21221	83.54		chloroplast	CPK:calcium-dependent protein kinase [EC:2.7.11.1];
Q0D634	_DLKPENFLLATK(hib)EENAMLK_	220	>tr|Q0D634|Q0D634_ORYSJ Os07g0515100 protein OS=Oryza sativa subsp. japonica GN=Os07g0515100 PE=4 SV=1;>sp|P53683|CDPK2_ORYSJ Calcium-dependent protein kinase isoform 2 OS=Oryza sativa subsp. japonica GN=CPK2 PE=2 SV=2	1	0.000483975	-1.3409	92.093	..........KE.........	chloroplast	CPK:calcium-dependent protein kinase [EC:2.7.11.1];
Q0D634	_SVYSLGK(hib)ELGR_	89	>tr|Q0D634|Q0D634_ORYSJ Os07g0515100 protein OS=Oryza sativa subsp. japonica GN=Os07g0515100 PE=4 SV=1;>sp|P53683|CDPK2_ORYSJ Calcium-dependent protein kinase isoform 2 OS=Oryza sativa subsp. japonica GN=CPK2 PE=2 SV=2	1	0.00015326	0.2771	105.46	..........KE.........	chloroplast	CPK:calcium-dependent protein kinase [EC:2.7.11.1];
Q0D673	_DAFSSSGPETGK(hib)GK_	27	>sp|Q0D673|P2C62_ORYSJ Probable protein phosphatase 2C 62 OS=Oryza sativa subsp. japonica GN=Os07g0507000 PE=2 SV=1	1	0.0147569	1.0856	61.657		cytosol
Q0D6B1	_ISSTGLK(hib)VVR_	426	>tr|Q0D6B1|Q0D6B1_ORYSJ Os07g0495900 protein (Fragment) OS=Oryza sativa subsp. japonica GN=Os07g0495900 PE=4 SV=1;>tr|Q69VT5|Q69VT5_ORYSJ Putative type 1 RNA helicase OS=Oryza sativa subsp. japonica GN=OJ1457_D07.109-1 PE=4 SV=1	1	0.0116628	0.34811	66.056		nuclear	UPF1:regulator of nonsense transcripts 1 [EC:3.6.4.-];UPF1:regulator of nonsense transcripts 1 [EC:3.6.4.-];
Q0D6B1	_ESQSK(hib)DSLTVR_	213	>tr|Q0D6B1|Q0D6B1_ORYSJ Os07g0495900 protein (Fragment) OS=Oryza sativa subsp. japonica GN=Os07g0495900 PE=4 SV=1;>tr|Q69VT5|Q69VT5_ORYSJ Putative type 1 RNA helicase OS=Oryza sativa subsp. japonica GN=OJ1457_D07.109-1 PE=4 SV=1	1	0.01654	1.4388	57.175	..........KD.........	nuclear	UPF1:regulator of nonsense transcripts 1 [EC:3.6.4.-];UPF1:regulator of nonsense transcripts 1 [EC:3.6.4.-];
Q0D6X9	_STYEGMAK(hib)ANTEK_	28	>tr|Q0D6X9|Q0D6X9_ORYSJ Os07g0420700 protein OS=Oryza sativa subsp. japonica GN=Os07g0420700 PE=4 SV=2;>tr|Q69LM5|Q69LM5_ORYSJ Putative alpha-glucosidase II OS=Oryza sativa subsp. japonica GN=B1123E10.103 PE=4 SV=1	1	0.00499751	1.4042	68.972		nuclear
Q0D7H8	_FLTK(hib)AVEEAYR_	37	>tr|Q0D7H8|Q0D7H8_ORYSJ Os07g0245100 protein (Fragment) OS=Oryza sativa subsp. japonica GN=Os07g0245100 PE=4 SV=1	1	0.000154227	0.67236	102.53		cytosol
Q0D7Q0	_ADSQVFLFSNSK(hib)CK_	37	>tr|Q0D7Q0|Q0D7Q0_ORYSJ Os07g0224000 protein OS=Oryza sativa subsp. japonica GN=Os07g0224000 PE=4 SV=2;>tr|Q8L3Y6|Q8L3Y6_ORYSJ Putative 60S ribosomal protein L24 OS=Oryza sativa subsp. japonica GN=OJ1118_B03.114 PE=4 SV=1	1	7.99003e-11	-1.8606	140.82		cytosol	RP-L24e:large subunit ribosomal protein L24e;
Q0D7Q3	_NAAEITDK(hib)LGLHSLR_	9	>tr|Q0D7Q3|Q0D7Q3_ORYSJ Os07g0223100 protein OS=Oryza sativa subsp. japonica GN=Os07g0223100 PE=4 SV=1	1	0.0102699	-0.57515	63.682		mitochondria
Q0D7W3	_YDDLYDPYHDLDIK(hib)EALAR_	101	>tr|Q0D7W3|Q0D7W3_ORYSJ Os07g0205000 protein OS=Oryza sativa subsp. japonica GN=Os07g0205000 PE=4 SV=1	1	5.90642e-12	1.3144	123.55	..........KE.........	chloroplast	QCR7:ubiquinol-cytochrome c reductase subunit 7;QCR7:ubiquinol-cytochrome c reductase subunit 7;
Q0D7W3	_HQYLPADAQAK(hib)QTPFR_	139	>tr|Q0D7W3|Q0D7W3_ORYSJ Os07g0205000 protein OS=Oryza sativa subsp. japonica GN=Os07g0205000 PE=4 SV=1	1	4.9986e-05	0.016127	98.281	......D...K..........	chloroplast	QCR7:ubiquinol-cytochrome c reductase subunit 7;QCR7:ubiquinol-cytochrome c reductase subunit 7;
Q0D840	_KDDLQNTIVK(hib)HVGATAASASA_	111	>sp|Q0D840|TRXH1_ORYSJ Thioredoxin H1 OS=Oryza sativa subsp. japonica GN=TRXH PE=1 SV=1	1	2.39922e-26	-1.6742	182.22		cytosol
Q0D840	_FIAPVFAEYAK(hib)K_	55	>sp|Q0D840|TRXH1_ORYSJ Thioredoxin H1 OS=Oryza sativa subsp. japonica GN=TRXH PE=1 SV=1	1	0.0125404	-0.66515	63.091		cytosol
Q0D840	_K(hib)FPGAVFLK_	56	>sp|Q0D840|TRXH1_ORYSJ Thioredoxin H1 OS=Oryza sativa subsp. japonica GN=TRXH PE=1 SV=1	1	0.0458531	0.67382	59.35		cytosol
Q0D840	_FPGAVFLK(hib)VDVDELK_	64	>sp|Q0D840|TRXH1_ORYSJ Thioredoxin H1 OS=Oryza sativa subsp. japonica GN=TRXH PE=1 SV=1	1	0.0164702	4.3577	73.833	..........K...D......	cytosol
Q0D840	_(ac)AAEEGVVIACHNK(hib)DEFDAQMTK_	14	>sp|Q0D840|TRXH1_ORYSJ Thioredoxin H1 OS=Oryza sativa subsp. japonica GN=TRXH PE=1 SV=1	1	6.25635e-46	-0.91999	196.98	..........KD.........	cytosol
Q0D840	_YNVEAMPTFLFIK(hib)DGAEADK_	89	>sp|Q0D840|TRXH1_ORYSJ Thioredoxin H1 OS=Oryza sativa subsp. japonica GN=TRXH PE=1 SV=1	1	9.79049e-13	-1.0313	131.54	..........KD.........	cytosol
Q0D840	_K(hib)DDLQNTIVK_	102	>sp|Q0D840|TRXH1_ORYSJ Thioredoxin H1 OS=Oryza sativa subsp. japonica GN=TRXH PE=1 SV=1	1	0.000126426	0.48752	124.39	..........KD.........	cytosol
Q0D840	_DGAEADK(hib)VVGAR_	96	>sp|Q0D840|TRXH1_ORYSJ Thioredoxin H1 OS=Oryza sativa subsp. japonica GN=TRXH PE=1 SV=1	1	6.33769e-05	-0.192	117.86	.........DK..........	cytosol
Q0D840	_EVAEK(hib)YNVEAMPTFLFIK_	76	>sp|Q0D840|TRXH1_ORYSJ Thioredoxin H1 OS=Oryza sativa subsp. japonica GN=TRXH PE=1 SV=1	1	1.26941e-19	-1.1579	152.32	.........EK..........	cytosol
Q0D840	_VDVDELK(hib)EVAEK_	71	>sp|Q0D840|TRXH1_ORYSJ Thioredoxin H1 OS=Oryza sativa subsp. japonica GN=TRXH PE=1 SV=1	1	2.34448e-06	1.981	128.36	.......D..K..........	cytosol
Q0D840	_DEFDAQMTK(hib)AK_	23	>sp|Q0D840|TRXH1_ORYSJ Thioredoxin H1 OS=Oryza sativa subsp. japonica GN=TRXH PE=1 SV=1	1	7.08807e-12	-0.2937	136.64	.....D....K..........	cytosol
Q0D8E4	_EFGVSMDPSILVDHIK(hib)GR_	283	>tr|Q0D8E4|Q0D8E4_ORYSJ Os07g0165000 protein (Fragment) OS=Oryza sativa subsp. japonica GN=Os07g0165000 PE=3 SV=1;>tr|Q7XID8|Q7XID8_ORYSJ Putative prolyl-tRNA synthetase OS=Oryza sativa subsp. japonica GN=P0039H02.111 PE=3 SV=1	1	0.0171081	-2.4053	56.817	.......D..K..........	chloroplast	PARS:prolyl-tRNA synthetase [EC:6.1.1.15];
Q0D8I1	_AEQAVNDHADAAIAADK(hib)AK_	135	>tr|Q0D8I1|Q0D8I1_ORYSJ Os07g0158400 protein OS=Oryza sativa subsp. japonica GN=Os07g0158400 PE=4 SV=1;>tr|Q6Z128|Q6Z128_ORYSJ Putative uncharacterized protein P0455F03.24 OS=Oryza sativa subsp. japonica GN=P0455F03.24 PE=4 SV=1	1	0.000217054	0.77668	91.067	.........DK..........	chloroplast
Q0D8L9	_GESWEQK(hib)LSQLK_	363	>tr|Q0D8L9|Q0D8L9_ORYSJ Ferredoxin--NADP reductase OS=Oryza sativa subsp. japonica GN=Os07g0147900 PE=3 SV=1;>sp|O23877|FENR3_ORYSJ Ferredoxin--NADP reductase, embryo isozyme, chloroplastic OS=Oryza sativa subsp. japonica GN=Os07g0147900 PE=1 SV=1;>tr|Q10C	1	0.000429418	-0.98893	90.614		chloroplast	petH:ferredoxin--NADP+ reductase [EC:1.18.1.2];petH:ferredoxin--NADP+ reductase [EC:1.18.1.2];
Q0D8L9	_AVYYDPETGK(hib)EDPTK_	187	>tr|Q0D8L9|Q0D8L9_ORYSJ Ferredoxin--NADP reductase OS=Oryza sativa subsp. japonica GN=Os07g0147900 PE=3 SV=1;>sp|O23877|FENR3_ORYSJ Ferredoxin--NADP reductase, embryo isozyme, chloroplastic OS=Oryza sativa subsp. japonica GN=Os07g0147900 PE=1 SV=1	1	0.000377629	-2.6213	79.652	..........KE.........	chloroplast	petH:ferredoxin--NADP+ reductase [EC:1.18.1.2];petH:ferredoxin--NADP+ reductase [EC:1.18.1.2];
Q0D8L9	_MYVQDK(hib)IEEYSDEIFK_	315	>tr|Q0D8L9|Q0D8L9_ORYSJ Ferredoxin--NADP reductase OS=Oryza sativa subsp. japonica GN=Os07g0147900 PE=3 SV=1;>sp|O23877|FENR3_ORYSJ Ferredoxin--NADP reductase, embryo isozyme, chloroplastic OS=Oryza sativa subsp. japonica GN=Os07g0147900 PE=1 SV=1;>tr|Q10C	1	0.000114466	-2.0866	86.488	.........DK..........	chloroplast	petH:ferredoxin--NADP+ reductase [EC:1.18.1.2];petH:ferredoxin--NADP+ reductase [EC:1.18.1.2];
Q0D8L9	_YGDSFDGK(hib)TASLCVR_	169	>tr|Q0D8L9|Q0D8L9_ORYSJ Ferredoxin--NADP reductase OS=Oryza sativa subsp. japonica GN=Os07g0147900 PE=3 SV=1;>sp|O23877|FENR3_ORYSJ Ferredoxin--NADP reductase, embryo isozyme, chloroplastic OS=Oryza sativa subsp. japonica GN=Os07g0147900 PE=1 SV=1	1	2.20423e-05	-0.1159	110.44	........D.K..........	chloroplast	petH:ferredoxin--NADP+ reductase [EC:1.18.1.2];petH:ferredoxin--NADP+ reductase [EC:1.18.1.2];
Q0D8L9	_AVYYDPETGKEDPTK(hib)K_	192	>tr|Q0D8L9|Q0D8L9_ORYSJ Ferredoxin--NADP reductase OS=Oryza sativa subsp. japonica GN=Os07g0147900 PE=3 SV=1;>sp|O23877|FENR3_ORYSJ Ferredoxin--NADP reductase, embryo isozyme, chloroplastic OS=Oryza sativa subsp. japonica GN=Os07g0147900 PE=1 SV=1	0.999991	0.000874846	-0.054348	90.561	.......D..K..........	chloroplast	petH:ferredoxin--NADP+ reductase [EC:1.18.1.2];petH:ferredoxin--NADP+ reductase [EC:1.18.1.2];
Q0D8L9	_IEEYSDEIFK(hib)LLDGGAHIYFCGLK_	325	>tr|Q0D8L9|Q0D8L9_ORYSJ Ferredoxin--NADP reductase OS=Oryza sativa subsp. japonica GN=Os07g0147900 PE=3 SV=1;>sp|O23877|FENR3_ORYSJ Ferredoxin--NADP reductase, embryo isozyme, chloroplastic OS=Oryza sativa subsp. japonica GN=Os07g0147900 PE=1 SV=1;>tr|Q10C	1	0.0101883	0.078838	51.31	......D...K..........	chloroplast	petH:ferredoxin--NADP+ reductase [EC:1.18.1.2];petH:ferredoxin--NADP+ reductase [EC:1.18.1.2];
Q0D9C4	_GASAK(hib)GFFEVTHDISHLTCADFLR_	72	>sp|Q0D9C4|CATA2_ORYSJ Catalase isozyme B OS=Oryza sativa subsp. japonica GN=CATB PE=2 SV=1	1	1.33063e-08	0.54403	101.41		peroxisome	katE:catalase [EC:1.11.1.6];katE:catalase [EC:1.11.1.6];katE:catalase [EC:1.11.1.6];katE:catalase [EC:1.11.1.6];
Q0D9C4	_GPILLEDYHLIEK(hib)LAQFDR_	50	>sp|Q0D9C4|CATA2_ORYSJ Catalase isozyme B OS=Oryza sativa subsp. japonica GN=CATB PE=2 SV=1	1	4.53219e-09	-2.6675	115.57	.........EK..........	peroxisome	katE:catalase [EC:1.11.1.6];katE:catalase [EC:1.11.1.6];katE:catalase [EC:1.11.1.6];katE:catalase [EC:1.11.1.6];
Q0D9D0	_HEGGLEEFSK(hib)GYLK_	118	>tr|Q0D9D0|Q0D9D0_ORYSJ Os06g0726400 protein OS=Oryza sativa subsp. japonica GN=SBE1 PE=2 SV=1;>sp|Q01401|GLGB_ORYSJ 1,4-alpha-glucan-branching enzyme, chloroplastic/amyloplastic OS=Oryza sativa subsp. japonica GN=SBE1 PE=1 SV=2	1	1.62972e-24	-0.6645	198.23		chloroplast	glgB:1,4-alpha-glucan branching enzyme [EC:2.4.1.18];glgB:1,4-alpha-glucan branching enzyme [EC:2.4.1.18];glgB:1,4-alpha-glucan branching enzyme [EC:2.4.1.18];
Q0D9D0	_EWAPAAQEAQLIGEFNNWNGAK(hib)HK_	157	>tr|Q0D9D0|Q0D9D0_ORYSJ Os06g0726400 protein OS=Oryza sativa subsp. japonica GN=SBE1 PE=2 SV=1;>sp|Q01401|GLGB_ORYSJ 1,4-alpha-glucan-branching enzyme, chloroplastic/amyloplastic OS=Oryza sativa subsp. japonica GN=SBE1 PE=1 SV=2	1	0.000159153	-2.6866	70.452		chloroplast	glgB:1,4-alpha-glucan branching enzyme [EC:2.4.1.18];glgB:1,4-alpha-glucan branching enzyme [EC:2.4.1.18];glgB:1,4-alpha-glucan branching enzyme [EC:2.4.1.18];
Q0D9D0	_FDGVTSM(ox)LYHHHGINK(hib)GFTGNYK_	423	>tr|Q0D9D0|Q0D9D0_ORYSJ Os06g0726400 protein OS=Oryza sativa subsp. japonica GN=SBE1 PE=2 SV=1;>sp|Q01401|GLGB_ORYSJ 1,4-alpha-glucan-branching enzyme, chloroplastic/amyloplastic OS=Oryza sativa subsp. japonica GN=SBE1 PE=1 SV=2	1	4.35912e-16	-0.51333	127.01		chloroplast	glgB:1,4-alpha-glucan branching enzyme [EC:2.4.1.18];glgB:1,4-alpha-glucan branching enzyme [EC:2.4.1.18];glgB:1,4-alpha-glucan branching enzyme [EC:2.4.1.18];
Q0D9D0	_GDLVFVFNFHPNK(hib)TYK_	683	>tr|Q0D9D0|Q0D9D0_ORYSJ Os06g0726400 protein OS=Oryza sativa subsp. japonica GN=SBE1 PE=2 SV=1;>sp|Q01401|GLGB_ORYSJ 1,4-alpha-glucan-branching enzyme, chloroplastic/amyloplastic OS=Oryza sativa subsp. japonica GN=SBE1 PE=1 SV=2	1	4.39414e-09	0.47934	130.21		chloroplast	glgB:1,4-alpha-glucan branching enzyme [EC:2.4.1.18];glgB:1,4-alpha-glucan branching enzyme [EC:2.4.1.18];glgB:1,4-alpha-glucan branching enzyme [EC:2.4.1.18];
Q0D9D0	_GGAVASGK(hib)IVTEYIDVEATSGETISGGWK_	775	>tr|Q0D9D0|Q0D9D0_ORYSJ Os06g0726400 protein OS=Oryza sativa subsp. japonica GN=SBE1 PE=2 SV=1;>sp|Q01401|GLGB_ORYSJ 1,4-alpha-glucan-branching enzyme, chloroplastic/amyloplastic OS=Oryza sativa subsp. japonica GN=SBE1 PE=1 SV=2	1	0.000316833	1.5434	78.343		chloroplast	glgB:1,4-alpha-glucan branching enzyme [EC:2.4.1.18];glgB:1,4-alpha-glucan branching enzyme [EC:2.4.1.18];glgB:1,4-alpha-glucan branching enzyme [EC:2.4.1.18];
Q0D9D0	_GMK(hib)FVFR_	809	>tr|Q0D9D0|Q0D9D0_ORYSJ Os06g0726400 protein OS=Oryza sativa subsp. japonica GN=SBE1 PE=2 SV=1;>sp|Q01401|GLGB_ORYSJ 1,4-alpha-glucan-branching enzyme, chloroplastic/amyloplastic OS=Oryza sativa subsp. japonica GN=SBE1 PE=1 SV=2	1	0.0120501	0.19679	84.359		chloroplast	glgB:1,4-alpha-glucan branching enzyme [EC:2.4.1.18];glgB:1,4-alpha-glucan branching enzyme [EC:2.4.1.18];glgB:1,4-alpha-glucan branching enzyme [EC:2.4.1.18];
Q0D9D0	_GYLK(hib)FGINTVDGATIYR_	122	>tr|Q0D9D0|Q0D9D0_ORYSJ Os06g0726400 protein OS=Oryza sativa subsp. japonica GN=SBE1 PE=2 SV=1;>sp|Q01401|GLGB_ORYSJ 1,4-alpha-glucan-branching enzyme, chloroplastic/amyloplastic OS=Oryza sativa subsp. japonica GN=SBE1 PE=1 SV=2	1	3.30676e-25	-0.52936	169.37		chloroplast	glgB:1,4-alpha-glucan branching enzyme [EC:2.4.1.18];glgB:1,4-alpha-glucan branching enzyme [EC:2.4.1.18];glgB:1,4-alpha-glucan branching enzyme [EC:2.4.1.18];
Q0D9D0	_K(hib)NKTMVTVVEEVDHLPIYDLDPK_	62	>tr|Q0D9D0|Q0D9D0_ORYSJ Os06g0726400 protein OS=Oryza sativa subsp. japonica GN=SBE1 PE=2 SV=1;>sp|Q01401|GLGB_ORYSJ 1,4-alpha-glucan-branching enzyme, chloroplastic/amyloplastic OS=Oryza sativa subsp. japonica GN=SBE1 PE=1 SV=2	0.816142	1.2661e-05	-0.65588	100.14		chloroplast	glgB:1,4-alpha-glucan branching enzyme [EC:2.4.1.18];glgB:1,4-alpha-glucan branching enzyme [EC:2.4.1.18];glgB:1,4-alpha-glucan branching enzyme [EC:2.4.1.18];
Q0D9D0	_NK(hib)TMVTVVEEVDHLPIYDLDPK_	64	>tr|Q0D9D0|Q0D9D0_ORYSJ Os06g0726400 protein OS=Oryza sativa subsp. japonica GN=SBE1 PE=2 SV=1;>sp|Q01401|GLGB_ORYSJ 1,4-alpha-glucan-branching enzyme, chloroplastic/amyloplastic OS=Oryza sativa subsp. japonica GN=SBE1 PE=1 SV=2	1	1.84315e-16	-0.20502	130.52		chloroplast	glgB:1,4-alpha-glucan branching enzyme [EC:2.4.1.18];glgB:1,4-alpha-glucan branching enzyme [EC:2.4.1.18];glgB:1,4-alpha-glucan branching enzyme [EC:2.4.1.18];
Q0D9D0	_PAIPHNSK(hib)VK_	186	>tr|Q0D9D0|Q0D9D0_ORYSJ Os06g0726400 protein OS=Oryza sativa subsp. japonica GN=SBE1 PE=2 SV=1;>sp|Q01401|GLGB_ORYSJ 1,4-alpha-glucan-branching enzyme, chloroplastic/amyloplastic OS=Oryza sativa subsp. japonica GN=SBE1 PE=1 SV=2	1	0.000469496	0.079701	107.21		chloroplast	glgB:1,4-alpha-glucan branching enzyme [EC:2.4.1.18];glgB:1,4-alpha-glucan branching enzyme [EC:2.4.1.18];glgB:1,4-alpha-glucan branching enzyme [EC:2.4.1.18];
Q0D9D0	_VGHDVDHFTSPEGMPGVPETNFNNRPNSFK(hib)VLSPPR_	744	>tr|Q0D9D0|Q0D9D0_ORYSJ Os06g0726400 protein OS=Oryza sativa subsp. japonica GN=SBE1 PE=2 SV=1;>sp|Q01401|GLGB_ORYSJ 1,4-alpha-glucan-branching enzyme, chloroplastic/amyloplastic OS=Oryza sativa subsp. japonica GN=SBE1 PE=1 SV=2	1	5.7207e-18	-0.14605	123.51		chloroplast	glgB:1,4-alpha-glucan branching enzyme [EC:2.4.1.18];glgB:1,4-alpha-glucan branching enzyme [EC:2.4.1.18];glgB:1,4-alpha-glucan branching enzyme [EC:2.4.1.18];
Q0D9D0	_YVFK(hib)HPRPPKPDAPR_	236	>tr|Q0D9D0|Q0D9D0_ORYSJ Os06g0726400 protein OS=Oryza sativa subsp. japonica GN=SBE1 PE=2 SV=1;>sp|Q01401|GLGB_ORYSJ 1,4-alpha-glucan-branching enzyme, chloroplastic/amyloplastic OS=Oryza sativa subsp. japonica GN=SBE1 PE=1 SV=2	1	0.00234515	-0.065691	107.35		chloroplast	glgB:1,4-alpha-glucan branching enzyme [EC:2.4.1.18];glgB:1,4-alpha-glucan branching enzyme [EC:2.4.1.18];glgB:1,4-alpha-glucan branching enzyme [EC:2.4.1.18];
Q0D9D0	_IVTEYIDVEATSGETISGGWK(hib)GSEK_	796	>tr|Q0D9D0|Q0D9D0_ORYSJ Os06g0726400 protein OS=Oryza sativa subsp. japonica GN=SBE1 PE=2 SV=1;>sp|Q01401|GLGB_ORYSJ 1,4-alpha-glucan-branching enzyme, chloroplastic/amyloplastic OS=Oryza sativa subsp. japonica GN=SBE1 PE=1 SV=2	1	1.42549e-34	0.40682	165.13	..........K....D.....	chloroplast	glgB:1,4-alpha-glucan branching enzyme [EC:2.4.1.18];glgB:1,4-alpha-glucan branching enzyme [EC:2.4.1.18];glgB:1,4-alpha-glucan branching enzyme [EC:2.4.1.18];
Q0D9D0	_GYK(hib)VGCDLPGK_	689	>tr|Q0D9D0|Q0D9D0_ORYSJ Os06g0726400 protein OS=Oryza sativa subsp. japonica GN=SBE1 PE=2 SV=1;>sp|Q01401|GLGB_ORYSJ 1,4-alpha-glucan-branching enzyme, chloroplastic/amyloplastic OS=Oryza sativa subsp. japonica GN=SBE1 PE=1 SV=2	1	0.0159019	-0.81668	59.198	..........K...D......	chloroplast	glgB:1,4-alpha-glucan branching enzyme [EC:2.4.1.18];glgB:1,4-alpha-glucan branching enzyme [EC:2.4.1.18];glgB:1,4-alpha-glucan branching enzyme [EC:2.4.1.18];
Q0D9D0	_GYHK(hib)LWDSR_	372	>tr|Q0D9D0|Q0D9D0_ORYSJ Os06g0726400 protein OS=Oryza sativa subsp. japonica GN=SBE1 PE=2 SV=1;>sp|Q01401|GLGB_ORYSJ 1,4-alpha-glucan-branching enzyme, chloroplastic/amyloplastic OS=Oryza sativa subsp. japonica GN=SBE1 PE=1 SV=2	1	0.00116311	-0.056567	111.46	..........K..D.......	chloroplast	glgB:1,4-alpha-glucan branching enzyme [EC:2.4.1.18];glgB:1,4-alpha-glucan branching enzyme [EC:2.4.1.18];glgB:1,4-alpha-glucan branching enzyme [EC:2.4.1.18];
Q0D9D0	_LEEFK(hib)DHFNYR_	89	>tr|Q0D9D0|Q0D9D0_ORYSJ Os06g0726400 protein OS=Oryza sativa subsp. japonica GN=SBE1 PE=2 SV=1;>sp|Q01401|GLGB_ORYSJ 1,4-alpha-glucan-branching enzyme, chloroplastic/amyloplastic OS=Oryza sativa subsp. japonica GN=SBE1 PE=1 SV=2	1	7.74449e-11	-0.85722	172.8	..........KD.........	chloroplast	glgB:1,4-alpha-glucan branching enzyme [EC:2.4.1.18];glgB:1,4-alpha-glucan branching enzyme [EC:2.4.1.18];glgB:1,4-alpha-glucan branching enzyme [EC:2.4.1.18];
Q0D9D0	_TIAFLLMDK(hib)EMYTGMSDLQPASPTINR_	549	>tr|Q0D9D0|Q0D9D0_ORYSJ Os06g0726400 protein OS=Oryza sativa subsp. japonica GN=SBE1 PE=2 SV=1;>sp|Q01401|GLGB_ORYSJ 1,4-alpha-glucan-branching enzyme, chloroplastic/amyloplastic OS=Oryza sativa subsp. japonica GN=SBE1 PE=1 SV=2	1	1.61951e-59	-0.0014147	187.04	..........KE.........	chloroplast	glgB:1,4-alpha-glucan branching enzyme [EC:2.4.1.18];glgB:1,4-alpha-glucan branching enzyme [EC:2.4.1.18];glgB:1,4-alpha-glucan branching enzyme [EC:2.4.1.18];
Q0D9D0	_CIAYAESHDQSIVGDK(hib)TIAFLLMDK_	540	>tr|Q0D9D0|Q0D9D0_ORYSJ Os06g0726400 protein OS=Oryza sativa subsp. japonica GN=SBE1 PE=2 SV=1;>sp|Q01401|GLGB_ORYSJ 1,4-alpha-glucan-branching enzyme, chloroplastic/amyloplastic OS=Oryza sativa subsp. japonica GN=SBE1 PE=1 SV=2	1	3.52889e-09	-0.82597	99.838	.........DK..........	chloroplast	glgB:1,4-alpha-glucan branching enzyme [EC:2.4.1.18];glgB:1,4-alpha-glucan branching enzyme [EC:2.4.1.18];glgB:1,4-alpha-glucan branching enzyme [EC:2.4.1.18];
Q0D9D0	_DK(hib)FGIWSIK_	164	>tr|Q0D9D0|Q0D9D0_ORYSJ Os06g0726400 protein OS=Oryza sativa subsp. japonica GN=SBE1 PE=2 SV=1;>sp|Q01401|GLGB_ORYSJ 1,4-alpha-glucan-branching enzyme, chloroplastic/amyloplastic OS=Oryza sativa subsp. japonica GN=SBE1 PE=1 SV=2	1	0.00542471	-1.8294	79.489	.........DK..........	chloroplast	glgB:1,4-alpha-glucan branching enzyme [EC:2.4.1.18];glgB:1,4-alpha-glucan branching enzyme [EC:2.4.1.18];glgB:1,4-alpha-glucan branching enzyme [EC:2.4.1.18];
Q0D9D0	_DK(hib)VIVFER_	664	>tr|Q0D9D0|Q0D9D0_ORYSJ Os06g0726400 protein OS=Oryza sativa subsp. japonica GN=SBE1 PE=2 SV=1;>sp|Q01401|GLGB_ORYSJ 1,4-alpha-glucan-branching enzyme, chloroplastic/amyloplastic OS=Oryza sativa subsp. japonica GN=SBE1 PE=1 SV=2	1	0.00921606	2.3972	85.67	.........DK..........	chloroplast	glgB:1,4-alpha-glucan branching enzyme [EC:2.4.1.18];glgB:1,4-alpha-glucan branching enzyme [EC:2.4.1.18];glgB:1,4-alpha-glucan branching enzyme [EC:2.4.1.18];
Q0D9D0	_EGNNWSYDK(hib)CR_	614	>tr|Q0D9D0|Q0D9D0_ORYSJ Os06g0726400 protein OS=Oryza sativa subsp. japonica GN=SBE1 PE=2 SV=1;>sp|Q01401|GLGB_ORYSJ 1,4-alpha-glucan-branching enzyme, chloroplastic/amyloplastic OS=Oryza sativa subsp. japonica GN=SBE1 PE=1 SV=2	1	5.53685e-07	0.0063926	133.89	.........DK..........	chloroplast	glgB:1,4-alpha-glucan branching enzyme [EC:2.4.1.18];glgB:1,4-alpha-glucan branching enzyme [EC:2.4.1.18];glgB:1,4-alpha-glucan branching enzyme [EC:2.4.1.18];
Q0D9D0	_YLVDK(hib)AHSLGLR_	324	>tr|Q0D9D0|Q0D9D0_ORYSJ Os06g0726400 protein OS=Oryza sativa subsp. japonica GN=SBE1 PE=2 SV=1;>sp|Q01401|GLGB_ORYSJ 1,4-alpha-glucan-branching enzyme, chloroplastic/amyloplastic OS=Oryza sativa subsp. japonica GN=SBE1 PE=1 SV=2	1	7.50245e-05	0.30515	115.29	.........DK..........	chloroplast	glgB:1,4-alpha-glucan branching enzyme [EC:2.4.1.18];glgB:1,4-alpha-glucan branching enzyme [EC:2.4.1.18];glgB:1,4-alpha-glucan branching enzyme [EC:2.4.1.18];
Q0D9D0	_CLIEK(hib)HEGGLEEFSK_	108	>tr|Q0D9D0|Q0D9D0_ORYSJ Os06g0726400 protein OS=Oryza sativa subsp. japonica GN=SBE1 PE=2 SV=1;>sp|Q01401|GLGB_ORYSJ 1,4-alpha-glucan-branching enzyme, chloroplastic/amyloplastic OS=Oryza sativa subsp. japonica GN=SBE1 PE=1 SV=2	1	6.69167e-18	-2.638	167.61	.........EK..........	chloroplast	glgB:1,4-alpha-glucan branching enzyme [EC:2.4.1.18];glgB:1,4-alpha-glucan branching enzyme [EC:2.4.1.18];glgB:1,4-alpha-glucan branching enzyme [EC:2.4.1.18];
Q0D9D0	_QIVSDM(ox)NEK(hib)DK_	662	>tr|Q0D9D0|Q0D9D0_ORYSJ Os06g0726400 protein OS=Oryza sativa subsp. japonica GN=SBE1 PE=2 SV=1;>sp|Q01401|GLGB_ORYSJ 1,4-alpha-glucan-branching enzyme, chloroplastic/amyloplastic OS=Oryza sativa subsp. japonica GN=SBE1 PE=1 SV=2	1	7.51827e-08	-0.61131	145.91	.........EK..........	chloroplast	glgB:1,4-alpha-glucan branching enzyme [EC:2.4.1.18];glgB:1,4-alpha-glucan branching enzyme [EC:2.4.1.18];glgB:1,4-alpha-glucan branching enzyme [EC:2.4.1.18];
Q0D9D0	_YTEK(hib)CIAYAESHDQSIVGDK_	524	>tr|Q0D9D0|Q0D9D0_ORYSJ Os06g0726400 protein OS=Oryza sativa subsp. japonica GN=SBE1 PE=2 SV=1;>sp|Q01401|GLGB_ORYSJ 1,4-alpha-glucan-branching enzyme, chloroplastic/amyloplastic OS=Oryza sativa subsp. japonica GN=SBE1 PE=1 SV=2	1	7.65197e-21	-0.4532	156.23	.........EK..........	chloroplast	glgB:1,4-alpha-glucan branching enzyme [EC:2.4.1.18];glgB:1,4-alpha-glucan branching enzyme [EC:2.4.1.18];glgB:1,4-alpha-glucan branching enzyme [EC:2.4.1.18];
Q0D9D0	_FGIWSIK(hib)ISHVNGK_	171	>tr|Q0D9D0|Q0D9D0_ORYSJ Os06g0726400 protein OS=Oryza sativa subsp. japonica GN=SBE1 PE=2 SV=1;>sp|Q01401|GLGB_ORYSJ 1,4-alpha-glucan-branching enzyme, chloroplastic/amyloplastic OS=Oryza sativa subsp. japonica GN=SBE1 PE=1 SV=2	1	0.040753	-0.52705	48.527	.........IK..........	chloroplast	glgB:1,4-alpha-glucan branching enzyme [EC:2.4.1.18];glgB:1,4-alpha-glucan branching enzyme [EC:2.4.1.18];glgB:1,4-alpha-glucan branching enzyme [EC:2.4.1.18];
Q0D9D0	_TMVTVVEEVDHLPIYDLDPK(hib)LEEFK_	84	>tr|Q0D9D0|Q0D9D0_ORYSJ Os06g0726400 protein OS=Oryza sativa subsp. japonica GN=SBE1 PE=2 SV=1;>sp|Q01401|GLGB_ORYSJ 1,4-alpha-glucan-branching enzyme, chloroplastic/amyloplastic OS=Oryza sativa subsp. japonica GN=SBE1 PE=1 SV=2	1	2.62534e-12	0.63359	110.26	........D.K..........	chloroplast	glgB:1,4-alpha-glucan branching enzyme [EC:2.4.1.18];glgB:1,4-alpha-glucan branching enzyme [EC:2.4.1.18];glgB:1,4-alpha-glucan branching enzyme [EC:2.4.1.18];
Q0D9D0	_K(hib)WSMSEIVQTLTNR_	506	>tr|Q0D9D0|Q0D9D0_ORYSJ Os06g0726400 protein OS=Oryza sativa subsp. japonica GN=SBE1 PE=2 SV=1;>sp|Q01401|GLGB_ORYSJ 1,4-alpha-glucan-branching enzyme, chloroplastic/amyloplastic OS=Oryza sativa subsp. japonica GN=SBE1 PE=1 SV=2	1	8.94359e-28	-0.34575	195.87	........D.K..........	chloroplast	glgB:1,4-alpha-glucan branching enzyme [EC:2.4.1.18];glgB:1,4-alpha-glucan branching enzyme [EC:2.4.1.18];glgB:1,4-alpha-glucan branching enzyme [EC:2.4.1.18];
Q0D9D0	_SGTPEDLK(hib)YLVDK_	319	>tr|Q0D9D0|Q0D9D0_ORYSJ Os06g0726400 protein OS=Oryza sativa subsp. japonica GN=SBE1 PE=2 SV=1;>sp|Q01401|GLGB_ORYSJ 1,4-alpha-glucan-branching enzyme, chloroplastic/amyloplastic OS=Oryza sativa subsp. japonica GN=SBE1 PE=1 SV=2	1	0.000459488	-0.61983	88.092	........D.K..........	chloroplast	glgB:1,4-alpha-glucan branching enzyme [EC:2.4.1.18];glgB:1,4-alpha-glucan branching enzyme [EC:2.4.1.18];glgB:1,4-alpha-glucan branching enzyme [EC:2.4.1.18];
Q0D9D0	_YLDQK(hib)CLIEK_	103	>tr|Q0D9D0|Q0D9D0_ORYSJ Os06g0726400 protein OS=Oryza sativa subsp. japonica GN=SBE1 PE=2 SV=1;>sp|Q01401|GLGB_ORYSJ 1,4-alpha-glucan-branching enzyme, chloroplastic/amyloplastic OS=Oryza sativa subsp. japonica GN=SBE1 PE=1 SV=2	1	0.000275977	0.34075	108.7	........D.K..........	chloroplast	glgB:1,4-alpha-glucan branching enzyme [EC:2.4.1.18];glgB:1,4-alpha-glucan branching enzyme [EC:2.4.1.18];glgB:1,4-alpha-glucan branching enzyme [EC:2.4.1.18];
Q0D9D0	_WIDYLK(hib)NK_	500	>tr|Q0D9D0|Q0D9D0_ORYSJ Os06g0726400 protein OS=Oryza sativa subsp. japonica GN=SBE1 PE=2 SV=1;>sp|Q01401|GLGB_ORYSJ 1,4-alpha-glucan-branching enzyme, chloroplastic/amyloplastic OS=Oryza sativa subsp. japonica GN=SBE1 PE=1 SV=2	1	0.000343229	0.10604	75.416	.......D..K..........	chloroplast	glgB:1,4-alpha-glucan branching enzyme [EC:2.4.1.18];glgB:1,4-alpha-glucan branching enzyme [EC:2.4.1.18];glgB:1,4-alpha-glucan branching enzyme [EC:2.4.1.18];
Q0D9D0	_YATFDASK(hib)FGAPYDGVHWDPPACER_	215	>tr|Q0D9D0|Q0D9D0_ORYSJ Os06g0726400 protein OS=Oryza sativa subsp. japonica GN=SBE1 PE=2 SV=1;>sp|Q01401|GLGB_ORYSJ 1,4-alpha-glucan-branching enzyme, chloroplastic/amyloplastic OS=Oryza sativa subsp. japonica GN=SBE1 PE=1 SV=2	1	5.12759e-09	0.18185	97.152	.......D..K..........	chloroplast	glgB:1,4-alpha-glucan branching enzyme [EC:2.4.1.18];glgB:1,4-alpha-glucan branching enzyme [EC:2.4.1.18];glgB:1,4-alpha-glucan branching enzyme [EC:2.4.1.18];
Q0D9D0	_VGCDLPGK(hib)YR_	697	>tr|Q0D9D0|Q0D9D0_ORYSJ Os06g0726400 protein OS=Oryza sativa subsp. japonica GN=SBE1 PE=2 SV=1;>sp|Q01401|GLGB_ORYSJ 1,4-alpha-glucan-branching enzyme, chloroplastic/amyloplastic OS=Oryza sativa subsp. japonica GN=SBE1 PE=1 SV=2	1	0.000544467	-0.24325	98.048	......D...K..........	chloroplast	glgB:1,4-alpha-glucan branching enzyme [EC:2.4.1.18];glgB:1,4-alpha-glucan branching enzyme [EC:2.4.1.18];glgB:1,4-alpha-glucan branching enzyme [EC:2.4.1.18];
Q0D9E5	_DYFSK(hib)EGR_	87	>tr|Q0D9E5|Q0D9E5_ORYSJ Os06g0724600 protein OS=Oryza sativa subsp. japonica GN=Os06g0724600 PE=2 SV=1;>tr|Q5Z990|Q5Z990_ORYSJ Putative transformer-SR ribonucleoprotein OS=Oryza sativa subsp. japonica GN=P0548E04.4-1 PE=2 SV=1	1	0.00731167	-0.02596	84.498	..........KE.........	nuclear	TRA2:transformer-2 protein;
Q0D9G9	_APHDLYESYYNSNK(hib)SNLK_	413	>tr|Q0D9G9|Q0D9G9_ORYSJ Os06g0716700 protein OS=Oryza sativa subsp. japonica GN=Os06g0716700 PE=3 SV=1;>tr|Q5Z9N8|Q5Z9N8_ORYSJ 90 kDa heat shock protein OS=Oryza sativa subsp. japonica GN=P0481E08.35 PE=2 SV=1	1	0.000135467	-0.84726	88.427		endoplasmic reticulum	HSP90B:heat shock protein 90kDa beta;HSP90B:heat shock protein 90kDa beta;
Q0D9G9	_SNLK(hib)LYVR_	417	>tr|Q0D9G9|Q0D9G9_ORYSJ Os06g0716700 protein OS=Oryza sativa subsp. japonica GN=Os06g0716700 PE=3 SV=1;>tr|Q5Z9N8|Q5Z9N8_ORYSJ 90 kDa heat shock protein OS=Oryza sativa subsp. japonica GN=P0481E08.35 PE=2 SV=1	1	0.00617655	-0.19974	89.752		endoplasmic reticulum	HSP90B:heat shock protein 90kDa beta;HSP90B:heat shock protein 90kDa beta;
Q0D9G9	_VAQDSESESLK(hib)QTAK_	733	>tr|Q0D9G9|Q0D9G9_ORYSJ Os06g0716700 protein OS=Oryza sativa subsp. japonica GN=Os06g0716700 PE=3 SV=1;>tr|Q5Z9N8|Q5Z9N8_ORYSJ 90 kDa heat shock protein OS=Oryza sativa subsp. japonica GN=P0481E08.35 PE=2 SV=1	1	4.21897e-22	0.56664	187.97		endoplasmic reticulum	HSP90B:heat shock protein 90kDa beta;HSP90B:heat shock protein 90kDa beta;
Q0D9G9	_NLGTIAK(hib)SGTSAFVEK_	173	>tr|Q0D9G9|Q0D9G9_ORYSJ Os06g0716700 protein OS=Oryza sativa subsp. japonica GN=Os06g0716700 PE=3 SV=1;>tr|Q5Z9N8|Q5Z9N8_ORYSJ 90 kDa heat shock protein OS=Oryza sativa subsp. japonica GN=P0481E08.35 PE=2 SV=1	1	3.04018e-05	0.9883	105.39		endoplasmic reticulum	HSP90B:heat shock protein 90kDa beta;HSP90B:heat shock protein 90kDa beta;
Q0D9G9	_EMLQQHSSLK(hib)TIK_	465	>tr|Q0D9G9|Q0D9G9_ORYSJ Os06g0716700 protein OS=Oryza sativa subsp. japonica GN=Os06g0716700 PE=3 SV=1;>tr|Q5Z9N8|Q5Z9N8_ORYSJ 90 kDa heat shock protein OS=Oryza sativa subsp. japonica GN=P0481E08.35 PE=2 SV=1	1	1.78083e-11	1.6938	151.3		endoplasmic reticulum	HSP90B:heat shock protein 90kDa beta;HSP90B:heat shock protein 90kDa beta;
Q0D9G9	_EVTEEEYTK(hib)FYHSLAK_	362	>tr|Q0D9G9|Q0D9G9_ORYSJ Os06g0716700 protein OS=Oryza sativa subsp. japonica GN=Os06g0716700 PE=3 SV=1;>tr|Q5Z9N8|Q5Z9N8_ORYSJ 90 kDa heat shock protein OS=Oryza sativa subsp. japonica GN=P0481E08.35 PE=2 SV=1	1	2.74075e-08	2.4163	125.5		endoplasmic reticulum	HSP90B:heat shock protein 90kDa beta;HSP90B:heat shock protein 90kDa beta;
Q0D9G9	_FWNEFGK(hib)SVK_	519	>tr|Q0D9G9|Q0D9G9_ORYSJ Os06g0716700 protein OS=Oryza sativa subsp. japonica GN=Os06g0716700 PE=3 SV=1;>tr|Q5Z9N8|Q5Z9N8_ORYSJ 90 kDa heat shock protein OS=Oryza sativa subsp. japonica GN=P0481E08.35 PE=2 SV=1	1	0.0180139	-1.2916	54.198		endoplasmic reticulum	HSP90B:heat shock protein 90kDa beta;HSP90B:heat shock protein 90kDa beta;
Q0D9G9	_SVK(hib)LGIIEDATNR_	522	>tr|Q0D9G9|Q0D9G9_ORYSJ Os06g0716700 protein OS=Oryza sativa subsp. japonica GN=Os06g0716700 PE=3 SV=1;>tr|Q5Z9N8|Q5Z9N8_ORYSJ 90 kDa heat shock protein OS=Oryza sativa subsp. japonica GN=P0481E08.35 PE=2 SV=1	1	4.01477e-08	-0.69658	138.02		endoplasmic reticulum	HSP90B:heat shock protein 90kDa beta;HSP90B:heat shock protein 90kDa beta;
Q0D9G9	_QHVWESK(hib)ADGSFAISEDTWNEPLGR_	226	>tr|Q0D9G9|Q0D9G9_ORYSJ Os06g0716700 protein OS=Oryza sativa subsp. japonica GN=Os06g0716700 PE=3 SV=1;>tr|Q5Z9N8|Q5Z9N8_ORYSJ 90 kDa heat shock protein OS=Oryza sativa subsp. japonica GN=P0481E08.35 PE=2 SV=1	1	7.18833e-59	-0.96755	198.84		endoplasmic reticulum	HSP90B:heat shock protein 90kDa beta;HSP90B:heat shock protein 90kDa beta;
Q0D9G9	_SEGK(hib)LASLDEYISR_	549	>tr|Q0D9G9|Q0D9G9_ORYSJ Os06g0716700 protein OS=Oryza sativa subsp. japonica GN=Os06g0716700 PE=3 SV=1;>tr|Q5Z9N8|Q5Z9N8_ORYSJ 90 kDa heat shock protein OS=Oryza sativa subsp. japonica GN=P0481E08.35 PE=2 SV=1	1	0.00051453	0.24545	82.529	..........K....D.....	endoplasmic reticulum	HSP90B:heat shock protein 90kDa beta;HSP90B:heat shock protein 90kDa beta;
Q0D9G9	_YLSFLK(hib)GLVDSDTLPLNVSR_	441	>tr|Q0D9G9|Q0D9G9_ORYSJ Os06g0716700 protein OS=Oryza sativa subsp. japonica GN=Os06g0716700 PE=3 SV=1;>tr|Q5Z9N8|Q5Z9N8_ORYSJ 90 kDa heat shock protein OS=Oryza sativa subsp. japonica GN=P0481E08.35 PE=2 SV=1	1	3.6854e-41	0.99643	195.96	..........K...D......	endoplasmic reticulum	HSP90B:heat shock protein 90kDa beta;HSP90B:heat shock protein 90kDa beta;
Q0D9G9	_LMDIIINSLYSNK(hib)DIFLR_	100	>tr|Q0D9G9|Q0D9G9_ORYSJ Os06g0716700 protein OS=Oryza sativa subsp. japonica GN=Os06g0716700 PE=3 SV=1;>tr|Q5Z9N8|Q5Z9N8_ORYSJ 90 kDa heat shock protein OS=Oryza sativa subsp. japonica GN=P0481E08.35 PE=2 SV=1	1	3.86274e-05	1.3328	91.518	..........KD.........	endoplasmic reticulum	HSP90B:heat shock protein 90kDa beta;HSP90B:heat shock protein 90kDa beta;
Q0D9G9	_MKPGQK(hib)DIFYITGSSK_	565	>tr|Q0D9G9|Q0D9G9_ORYSJ Os06g0716700 protein OS=Oryza sativa subsp. japonica GN=Os06g0716700 PE=3 SV=1;>tr|Q5Z9N8|Q5Z9N8_ORYSJ 90 kDa heat shock protein OS=Oryza sativa subsp. japonica GN=P0481E08.35 PE=2 SV=1	0.987144	0.0129132	2.5282	76.378	..........KD.........	endoplasmic reticulum	HSP90B:heat shock protein 90kDa beta;HSP90B:heat shock protein 90kDa beta;
Q0D9G9	_DIFYITGSSK(hib)EQLEK_	575	>tr|Q0D9G9|Q0D9G9_ORYSJ Os06g0716700 protein OS=Oryza sativa subsp. japonica GN=Os06g0716700 PE=3 SV=1;>tr|Q5Z9N8|Q5Z9N8_ORYSJ 90 kDa heat shock protein OS=Oryza sativa subsp. japonica GN=P0481E08.35 PE=2 SV=1	1	9.98528e-07	0.91911	122.33	..........KE.........	endoplasmic reticulum	HSP90B:heat shock protein 90kDa beta;HSP90B:heat shock protein 90kDa beta;
Q0D9G9	_ESFK(hib)ELTDWWK_	641	>tr|Q0D9G9|Q0D9G9_ORYSJ Os06g0716700 protein OS=Oryza sativa subsp. japonica GN=Os06g0716700 PE=3 SV=1;>tr|Q5Z9N8|Q5Z9N8_ORYSJ 90 kDa heat shock protein OS=Oryza sativa subsp. japonica GN=P0481E08.35 PE=2 SV=1	1	0.00184214	-1.9187	75.474	..........KE.........	endoplasmic reticulum	HSP90B:heat shock protein 90kDa beta;HSP90B:heat shock protein 90kDa beta;
Q0D9G9	_FLALTDK(hib)EVLGEGDTAK_	126	>tr|Q0D9G9|Q0D9G9_ORYSJ Os06g0716700 protein OS=Oryza sativa subsp. japonica GN=Os06g0716700 PE=3 SV=1;>tr|Q5Z9N8|Q5Z9N8_ORYSJ 90 kDa heat shock protein OS=Oryza sativa subsp. japonica GN=P0481E08.35 PE=2 SV=1	1	1.15264e-08	1.8794	127.83	..........KE.........	endoplasmic reticulum	HSP90B:heat shock protein 90kDa beta;HSP90B:heat shock protein 90kDa beta;
Q0D9G9	_FQNVSK(hib)EGLK_	622	>tr|Q0D9G9|Q0D9G9_ORYSJ Os06g0716700 protein OS=Oryza sativa subsp. japonica GN=Os06g0716700 PE=3 SV=1;>tr|Q5Z9N8|Q5Z9N8_ORYSJ 90 kDa heat shock protein OS=Oryza sativa subsp. japonica GN=P0481E08.35 PE=2 SV=1	1	0.00509132	-0.18177	74.841	..........KE.........	endoplasmic reticulum	HSP90B:heat shock protein 90kDa beta;HSP90B:heat shock protein 90kDa beta;
Q0D9G9	_GIGMTK(hib)EDLIK_	161	>tr|Q0D9G9|Q0D9G9_ORYSJ Os06g0716700 protein OS=Oryza sativa subsp. japonica GN=Os06g0716700 PE=3 SV=1;>tr|Q5Z9N8|Q5Z9N8_ORYSJ 90 kDa heat shock protein OS=Oryza sativa subsp. japonica GN=P0481E08.35 PE=2 SV=1	1	0.000285265	-1.098	99.283	..........KE.........	endoplasmic reticulum	HSP90B:heat shock protein 90kDa beta;HSP90B:heat shock protein 90kDa beta;
Q0D9G9	_HPIIK(hib)ELR_	717	>tr|Q0D9G9|Q0D9G9_ORYSJ Os06g0716700 protein OS=Oryza sativa subsp. japonica GN=Os06g0716700 PE=3 SV=1;>tr|Q5Z9N8|Q5Z9N8_ORYSJ 90 kDa heat shock protein OS=Oryza sativa subsp. japonica GN=P0481E08.35 PE=2 SV=1	1	0.0119359	-0.40653	69.998	..........KE.........	endoplasmic reticulum	HSP90B:heat shock protein 90kDa beta;HSP90B:heat shock protein 90kDa beta;
Q0D9G9	_LKDLK(hib)ESFK_	637	>tr|Q0D9G9|Q0D9G9_ORYSJ Os06g0716700 protein OS=Oryza sativa subsp. japonica GN=Os06g0716700 PE=3 SV=1;>tr|Q5Z9N8|Q5Z9N8_ORYSJ 90 kDa heat shock protein OS=Oryza sativa subsp. japonica GN=P0481E08.35 PE=2 SV=1	0.999964	0.00421783	-0.1779	105.98	..........KE.........	endoplasmic reticulum	HSP90B:heat shock protein 90kDa beta;HSP90B:heat shock protein 90kDa beta;
Q0D9G9	_TVK(hib)ETTTEWELLNDVK_	332	>tr|Q0D9G9|Q0D9G9_ORYSJ Os06g0716700 protein OS=Oryza sativa subsp. japonica GN=Os06g0716700 PE=3 SV=1;>tr|Q5Z9N8|Q5Z9N8_ORYSJ 90 kDa heat shock protein OS=Oryza sativa subsp. japonica GN=P0481E08.35 PE=2 SV=1	1	0.00452218	-0.58827	62.813	..........KE.........	endoplasmic reticulum	HSP90B:heat shock protein 90kDa beta;HSP90B:heat shock protein 90kDa beta;
Q0D9G9	_ELISNASDALDK(hib)IR_	117	>tr|Q0D9G9|Q0D9G9_ORYSJ Os06g0716700 protein OS=Oryza sativa subsp. japonica GN=Os06g0716700 PE=3 SV=1;>tr|Q5Z9N8|Q5Z9N8_ORYSJ 90 kDa heat shock protein OS=Oryza sativa subsp. japonica GN=P0481E08.35 PE=2 SV=1	1	2.94274e-18	0.81327	182.89	.........DK..........	endoplasmic reticulum	HSP90B:heat shock protein 90kDa beta;HSP90B:heat shock protein 90kDa beta;
Q0D9G9	_EYVEEDK(hib)LK_	264	>tr|Q0D9G9|Q0D9G9_ORYSJ Os06g0716700 protein OS=Oryza sativa subsp. japonica GN=Os06g0716700 PE=3 SV=1;>tr|Q5Z9N8|Q5Z9N8_ORYSJ 90 kDa heat shock protein OS=Oryza sativa subsp. japonica GN=P0481E08.35 PE=2 SV=1	1	0.0125529	2.6759	63.216	.........DK..........	endoplasmic reticulum	HSP90B:heat shock protein 90kDa beta;HSP90B:heat shock protein 90kDa beta;
Q0D9G9	_HNDDK(hib)QHVWESK_	219	>tr|Q0D9G9|Q0D9G9_ORYSJ Os06g0716700 protein OS=Oryza sativa subsp. japonica GN=Os06g0716700 PE=3 SV=1;>tr|Q5Z9N8|Q5Z9N8_ORYSJ 90 kDa heat shock protein OS=Oryza sativa subsp. japonica GN=P0481E08.35 PE=2 SV=1	1	0.00721184	-1.8069	61.11	.........DK..........	endoplasmic reticulum	HSP90B:heat shock protein 90kDa beta;HSP90B:heat shock protein 90kDa beta;
Q0D9G9	_EQLEK(hib)SPFLER_	580	>tr|Q0D9G9|Q0D9G9_ORYSJ Os06g0716700 protein OS=Oryza sativa subsp. japonica GN=Os06g0716700 PE=3 SV=1;>tr|Q5Z9N8|Q5Z9N8_ORYSJ 90 kDa heat shock protein OS=Oryza sativa subsp. japonica GN=P0481E08.35 PE=2 SV=1	1	0.000133312	2.5771	103.44	.........EK..........	endoplasmic reticulum	HSP90B:heat shock protein 90kDa beta;HSP90B:heat shock protein 90kDa beta;
Q0D9G9	_SSAEK(hib)FEFQAEVSR_	78	>tr|Q0D9G9|Q0D9G9_ORYSJ Os06g0716700 protein OS=Oryza sativa subsp. japonica GN=Os06g0716700 PE=3 SV=1;>tr|Q5Z9N8|Q5Z9N8_ORYSJ 90 kDa heat shock protein OS=Oryza sativa subsp. japonica GN=P0481E08.35 PE=2 SV=1	1	0.0019221	0.043244	80.507	.........EK..........	endoplasmic reticulum	HSP90B:heat shock protein 90kDa beta;HSP90B:heat shock protein 90kDa beta;
Q0D9G9	_LEIQIK(hib)LDK_	142	>tr|Q0D9G9|Q0D9G9_ORYSJ Os06g0716700 protein OS=Oryza sativa subsp. japonica GN=Os06g0716700 PE=3 SV=1;>tr|Q5Z9N8|Q5Z9N8_ORYSJ 90 kDa heat shock protein OS=Oryza sativa subsp. japonica GN=P0481E08.35 PE=2 SV=1	1	0.00400689	4.4888	83.862	.........IK..........	endoplasmic reticulum	HSP90B:heat shock protein 90kDa beta;HSP90B:heat shock protein 90kDa beta;
Q0D9G9	_ALDTESVDSVK(hib)ISNR_	660	>tr|Q0D9G9|Q0D9G9_ORYSJ Os06g0716700 protein OS=Oryza sativa subsp. japonica GN=Os06g0716700 PE=3 SV=1;>tr|Q5Z9N8|Q5Z9N8_ORYSJ 90 kDa heat shock protein OS=Oryza sativa subsp. japonica GN=P0481E08.35 PE=2 SV=1	1	1.33169e-29	-0.053098	208.15	.......D..K..........	endoplasmic reticulum	HSP90B:heat shock protein 90kDa beta;HSP90B:heat shock protein 90kDa beta;
Q0D9G9	_EDLIK(hib)NLGTIAK_	166	>tr|Q0D9G9|Q0D9G9_ORYSJ Os06g0716700 protein OS=Oryza sativa subsp. japonica GN=Os06g0716700 PE=3 SV=1;>tr|Q5Z9N8|Q5Z9N8_ORYSJ 90 kDa heat shock protein OS=Oryza sativa subsp. japonica GN=P0481E08.35 PE=2 SV=1	1	0.000483614	0.47271	91.123	.......D..K..........	endoplasmic reticulum	HSP90B:heat shock protein 90kDa beta;HSP90B:heat shock protein 90kDa beta;
Q0D9G9	_ELTDWWK(hib)K_	648	>tr|Q0D9G9|Q0D9G9_ORYSJ Os06g0716700 protein OS=Oryza sativa subsp. japonica GN=Os06g0716700 PE=3 SV=1;>tr|Q5Z9N8|Q5Z9N8_ORYSJ 90 kDa heat shock protein OS=Oryza sativa subsp. japonica GN=P0481E08.35 PE=2 SV=1	1	0.0283475	0.45054	75.213	.......D..K..........	endoplasmic reticulum	HSP90B:heat shock protein 90kDa beta;HSP90B:heat shock protein 90kDa beta;
Q0D9G9	_EVLGEGDTAK(hib)LEIQIK_	136	>tr|Q0D9G9|Q0D9G9_ORYSJ Os06g0716700 protein OS=Oryza sativa subsp. japonica GN=Os06g0716700 PE=3 SV=1;>tr|Q5Z9N8|Q5Z9N8_ORYSJ 90 kDa heat shock protein OS=Oryza sativa subsp. japonica GN=P0481E08.35 PE=2 SV=1	1	0.000662438	-0.77225	77.324	.......D..K..........	endoplasmic reticulum	HSP90B:heat shock protein 90kDa beta;HSP90B:heat shock protein 90kDa beta;
Q0D9G9	_EYVEEDKLK(hib)DLVK_	266	>tr|Q0D9G9|Q0D9G9_ORYSJ Os06g0716700 protein OS=Oryza sativa subsp. japonica GN=Os06g0716700 PE=3 SV=1;>tr|Q5Z9N8|Q5Z9N8_ORYSJ 90 kDa heat shock protein OS=Oryza sativa subsp. japonica GN=P0481E08.35 PE=2 SV=1	0.998763	1.47644e-07	1.8426	143.31	.......D..K..........	endoplasmic reticulum	HSP90B:heat shock protein 90kDa beta;HSP90B:heat shock protein 90kDa beta;
Q0D9G9	_K(hib)ALDTESVDSVK_	649	>tr|Q0D9G9|Q0D9G9_ORYSJ Os06g0716700 protein OS=Oryza sativa subsp. japonica GN=Os06g0716700 PE=3 SV=1;>tr|Q5Z9N8|Q5Z9N8_ORYSJ 90 kDa heat shock protein OS=Oryza sativa subsp. japonica GN=P0481E08.35 PE=2 SV=1	1	0.00107437	1.0851	91.62	......D...K..........	endoplasmic reticulum	HSP90B:heat shock protein 90kDa beta;HSP90B:heat shock protein 90kDa beta;
Q0D9S5	_QLK(hib)GELEASAATPYELQR_	21	>tr|Q0D9S5|Q0D9S5_ORYSJ Os06g0701400 protein OS=Oryza sativa subsp. japonica GN=Os06g0701400 PE=2 SV=1;>sp|P56724|RLA3_ORYSJ 60S acidic ribosomal protein P3 OS=Oryza sativa subsp. japonica GN=Os06g0701400 PE=3 SV=3	1	5.77713e-26	-1.5986	172.57		nuclear	RP-LP1:large subunit ribosomal protein LP1;
Q0D9S5	_SSGDEWTAK(hib)QLK_	18	>tr|Q0D9S5|Q0D9S5_ORYSJ Os06g0701400 protein OS=Oryza sativa subsp. japonica GN=Os06g0701400 PE=2 SV=1;>sp|P56724|RLA3_ORYSJ 60S acidic ribosomal protein P3 OS=Oryza sativa subsp. japonica GN=Os06g0701400 PE=3 SV=3	1	0.000208525	0.62409	103.21	.....D....K..........	nuclear	RP-LP1:large subunit ribosomal protein LP1;
Q0D9U8	_FDYVMHGK(hib)LYK_	58	>tr|Q0D9U8|Q0D9U8_ORYSJ Os06g0697400 protein OS=Oryza sativa subsp. japonica GN=Os06g0697400 PE=4 SV=2;>tr|Q5Z6G3|Q5Z6G3_ORYSJ Putative RNA polymerase I, II and III 16.5 kDa subunit OS=Oryza sativa subsp. japonica GN=P0028E05.28-1 PE=4 SV=1	1	0.00380214	-0.76281	71.066		mitochondria	RPB8:DNA-directed RNA polymerases I, II, and III subunit RPABC3;RPB8:DNA-directed RNA polymerases I, II, and III subunit RPABC3;RPB8:DNA-directed RNA polymerases I, II, and III subunit RPABC3;RPB8:DNA-directed RNA polymerases I, II, and III subunit RPABC3;
Q0D9U8	_LYK(hib)ISEDSSSGQATK_	61	>tr|Q0D9U8|Q0D9U8_ORYSJ Os06g0697400 protein OS=Oryza sativa subsp. japonica GN=Os06g0697400 PE=4 SV=2;>tr|Q5Z6G3|Q5Z6G3_ORYSJ Putative RNA polymerase I, II and III 16.5 kDa subunit OS=Oryza sativa subsp. japonica GN=P0028E05.28-1 PE=4 SV=1	1	0.000309352	0.75371	85.006	..........K...D......	mitochondria	RPB8:DNA-directed RNA polymerases I, II, and III subunit RPABC3;RPB8:DNA-directed RNA polymerases I, II, and III subunit RPABC3;RPB8:DNA-directed RNA polymerases I, II, and III subunit RPABC3;RPB8:DNA-directed RNA polymerases I, II, and III subunit RPABC3;
Q0DA75	_EAENCDCLQGFQVCHSLGGGTGSGMGTLLISK(hib)IR_	154	>tr|Q0DA75|Q0DA75_ORYSJ Os06g0671900 protein OS=Oryza sativa subsp. japonica GN=Os06g0671900 PE=3 SV=1;>sp|Q40665|TBB3_ORYSJ Tubulin beta-3 chain OS=Oryza sativa subsp. japonica GN=TUBB3 PE=1 SV=2;>tr|Q0E3L8|Q0E3L8_ORYSJ Os02g0167300 protein OS=Oryza sativ	1	1.38871e-19	-2.1315	112.64		cytosol	TUBB:tubulin beta;
Q0DA75	_K(hib)EAENCDCLQGFQVCHSLGGGTGSGMGTLLISK_	122	>tr|Q0DA75|Q0DA75_ORYSJ Os06g0671900 protein OS=Oryza sativa subsp. japonica GN=Os06g0671900 PE=3 SV=1;>sp|Q40665|TBB3_ORYSJ Tubulin beta-3 chain OS=Oryza sativa subsp. japonica GN=TUBB3 PE=1 SV=2;>tr|Q0E3L8|Q0E3L8_ORYSJ Os02g0167300 protein OS=Oryza sativ	1	1.21722e-06	-1.4027	76.979	..........KE.........	cytosol	TUBB:tubulin beta;
Q0DA75	_K(hib)LAVNLIPFPR_	252	>tr|Q0DA75|Q0DA75_ORYSJ Os06g0671900 protein OS=Oryza sativa subsp. japonica GN=Os06g0671900 PE=3 SV=1;>sp|Q40665|TBB3_ORYSJ Tubulin beta-3 chain OS=Oryza sativa subsp. japonica GN=TUBB3 PE=1 SV=2;>tr|Q0E3L8|Q0E3L8_ORYSJ Os02g0167300 protein OS=Oryza sativ	1	6.07959e-06	0.18766	123.79	.......D..K..........	cytosol	TUBB:tubulin beta;
Q0DA75	_FWEVICDEHGIDHTGK(hib)YSGDSDLQLER_	35	>tr|Q0DA75|Q0DA75_ORYSJ Os06g0671900 protein OS=Oryza sativa subsp. japonica GN=Os06g0671900 PE=3 SV=1;>sp|Q40665|TBB3_ORYSJ Tubulin beta-3 chain OS=Oryza sativa subsp. japonica GN=TUBB3 PE=1 SV=2;>tr|Q0E3L8|Q0E3L8_ORYSJ Os02g0167300 protein OS=Oryza sativ	1	1.73757e-34	0.14563	149.99	......D...K..........	cytosol	TUBB:tubulin beta;
Q0DA88	_GVLLVGPPGTGK(hib)TLLAK_	193	>tr|Q0DA88|Q0DA88_ORYSJ Os06g0669400 protein (Fragment) OS=Oryza sativa subsp. japonica GN=Os06g0669400 PE=1 SV=1;>sp|Q655S1|FTSH2_ORYSJ ATP-dependent zinc metalloprotease FTSH 2, chloroplastic OS=Oryza sativa subsp. japonica GN=FTSH2 PE=3 SV=1;>tr|C7J3P4|	1	0.0333655	-0.37935	45.618		chloroplast
Q0DA88	_TAISSK(hib)EIDDSIDR_	378	>tr|Q0DA88|Q0DA88_ORYSJ Os06g0669400 protein (Fragment) OS=Oryza sativa subsp. japonica GN=Os06g0669400 PE=1 SV=1;>sp|Q655S1|FTSH2_ORYSJ ATP-dependent zinc metalloprotease FTSH 2, chloroplastic OS=Oryza sativa subsp. japonica GN=FTSH2 PE=3 SV=1	1	6.39573e-06	-0.1733	122.1	..........KE.........	chloroplast
Q0DA88	_LAEDIDTAVK(hib)R_	544	>tr|Q0DA88|Q0DA88_ORYSJ Os06g0669400 protein (Fragment) OS=Oryza sativa subsp. japonica GN=Os06g0669400 PE=1 SV=1;>sp|Q655S1|FTSH2_ORYSJ ATP-dependent zinc metalloprotease FTSH 2, chloroplastic OS=Oryza sativa subsp. japonica GN=FTSH2 PE=3 SV=1	1	1.90741e-06	3.326	130.01	......D...K..........	chloroplast
Q0DA95	_DINPQAPVHVLVIPK(hib)IR_	20	>tr|Q0DA95|Q0DA95_ORYSJ Os06g0667500 protein (Fragment) OS=Oryza sativa subsp. japonica GN=Os06g0667500 PE=4 SV=1	1	0.0322066	-0.6043	49.595	..........K..D.......	cytosol
Q0DA95	_IVAEK(hib)EGIAEGYR_	52	>tr|Q0DA95|Q0DA95_ORYSJ Os06g0667500 protein (Fragment) OS=Oryza sativa subsp. japonica GN=Os06g0667500 PE=4 SV=1	1	0.000355268	0.91943	93.766	.........EK..........	cytosol
Q0DAE4	_HLGGSDDTVEAYESGK(hib)LAK_	123	>sp|Q0DAE4|GRXC8_ORYSJ Glutaredoxin-C8 OS=Oryza sativa subsp. japonica GN=GRXC8 PE=2 SV=2	1	6.27315e-32	-0.40314	176.21		chloroplast
Q0DAE4	_TVPQVFVHGK(hib)HLGGSDDTVEAYESGK_	107	>sp|Q0DAE4|GRXC8_ORYSJ Glutaredoxin-C8 OS=Oryza sativa subsp. japonica GN=GRXC8 PE=2 SV=2	1	3.91499e-06	-0.00039363	85.849		chloroplast
Q0DAE4	_LAK(hib)LLNIDVK_	126	>sp|Q0DAE4|GRXC8_ORYSJ Glutaredoxin-C8 OS=Oryza sativa subsp. japonica GN=GRXC8 PE=2 SV=2	1	0.022027	0.032079	53.013	..........K....D.....	chloroplast
Q0DAE4	_STVK(hib)AHDVVIFSK_	41	>sp|Q0DAE4|GRXC8_ORYSJ Glutaredoxin-C8 OS=Oryza sativa subsp. japonica GN=GRXC8 PE=2 SV=2	1	0.000717251	0.47299	84.58	..........K..D.......	chloroplast
Q0DAE4	_K(hib)EPYVVELDQR_	70	>sp|Q0DAE4|GRXC8_ORYSJ Glutaredoxin-C8 OS=Oryza sativa subsp. japonica GN=GRXC8 PE=2 SV=2	1	0.000238114	1.1389	101.89	..........KE.........	chloroplast
Q0DAG1	_NVAQADASLK(hib)AGK_	194	>tr|Q0DAG1|Q0DAG1_ORYSJ Os06g0655100 protein OS=Oryza sativa subsp. japonica GN=Os06g0655100 PE=3 SV=1	1	0.00148037	0.25257	82.069	......D...K..........	chloroplast	serA:D-3-phosphoglycerate dehydrogenase [EC:1.1.1.95];serA:D-3-phosphoglycerate dehydrogenase [EC:1.1.1.95];serA:D-3-phosphoglycerate dehydrogenase [EC:1.1.1.95];serA:D-3-phosphoglycerate dehydrogenase [EC:1.1.1.95];
Q0DAU7	_TLLMK(hib)HEAETK_	743	>tr|Q0DAU7|Q0DAU7_ORYSJ Os06g0625400 protein (Fragment) OS=Oryza sativa subsp. japonica GN=Os06g0625400 PE=3 SV=1;>tr|Q69TY5|Q69TY5_ORYSJ Putative metalloendopeptidase OS=Oryza sativa subsp. japonica GN=OSJNBa0029G06.38-1 PE=3 SV=1	1	5.56168e-06	-0.27158	130.44		chloroplast
Q0DAU7	_YK(hib)SSNPPFTSVELDHSDSGR_	119	>tr|Q0DAU7|Q0DAU7_ORYSJ Os06g0625400 protein (Fragment) OS=Oryza sativa subsp. japonica GN=Os06g0625400 PE=3 SV=1;>tr|Q69TY5|Q69TY5_ORYSJ Putative metalloendopeptidase OS=Oryza sativa subsp. japonica GN=OSJNBa0029G06.38-1 PE=3 SV=1	1	0.00048633	0.41189	75.912		chloroplast
Q0DAU7	_IPVNQVQTYK(hib)DLR_	95	>tr|Q0DAU7|Q0DAU7_ORYSJ Os06g0625400 protein (Fragment) OS=Oryza sativa subsp. japonica GN=Os06g0625400 PE=3 SV=1;>tr|Q69TY5|Q69TY5_ORYSJ Putative metalloendopeptidase OS=Oryza sativa subsp. japonica GN=OSJNBa0029G06.38-1 PE=3 SV=1	1	1.40162e-10	-0.23703	145.29	..........KD.........	chloroplast
Q0DAU7	_LK(hib)EFGVTMGEMTR_	169	>tr|Q0DAU7|Q0DAU7_ORYSJ Os06g0625400 protein (Fragment) OS=Oryza sativa subsp. japonica GN=Os06g0625400 PE=3 SV=1;>tr|Q69TY5|Q69TY5_ORYSJ Putative metalloendopeptidase OS=Oryza sativa subsp. japonica GN=OSJNBa0029G06.38-1 PE=3 SV=1	1	0.00219353	-0.28617	86.944	..........KE.........	chloroplast
Q0DB42	_IVNK(hib)IEAGER_	565	>tr|Q0DB42|Q0DB42_ORYSJ Phospholipase D OS=Oryza sativa subsp. japonica GN=Os06g0604400 PE=3 SV=1;>sp|P93844|PLDA2_ORYSJ Phospholipase D alpha 2 OS=Oryza sativa subsp. japonica GN=PLD2 PE=2 SV=2	1	0.00653449	4.0309	71.524		chloroplast	PLD1_2:phospholipase D1/2 [EC:3.1.4.4];PLD1_2:phospholipase D1/2 [EC:3.1.4.4];PLD1_2:phospholipase D1/2 [EC:3.1.4.4];PLD1_2:phospholipase D1/2 [EC:3.1.4.4];
Q0DB62	_IVQTLETK(hib)APVTSAEVSQDSR_	187	>tr|Q0DB62|Q0DB62_ORYSJ Os06g0598900 protein OS=Oryza sativa subsp. japonica GN=Os06g0598900 PE=4 SV=1;>tr|Q69X61|Q69X61_ORYSJ Putative WD-40 repeat protein OS=Oryza sativa subsp. japonica GN=P0642B07.48-1 PE=4 SV=1	1	3.95876e-05	1.2445	92.289		cytosol	STRAP:serine-threonine kinase receptor-associated protein;
Q0DB62	_VWDALTGDELHSFEHK(hib)HIVR_	102	>tr|Q0DB62|Q0DB62_ORYSJ Os06g0598900 protein OS=Oryza sativa subsp. japonica GN=Os06g0598900 PE=4 SV=1;>tr|Q69X61|Q69X61_ORYSJ Putative WD-40 repeat protein OS=Oryza sativa subsp. japonica GN=P0642B07.48-1 PE=4 SV=1	1	9.0912e-09	0.14973	109.72		cytosol	STRAP:serine-threonine kinase receptor-associated protein;
Q0DB62	_FITTADGSSVK(hib)FWDANHFGLVK_	211	>tr|Q0DB62|Q0DB62_ORYSJ Os06g0598900 protein OS=Oryza sativa subsp. japonica GN=Os06g0598900 PE=4 SV=1;>tr|Q69X61|Q69X61_ORYSJ Putative WD-40 repeat protein OS=Oryza sativa subsp. japonica GN=P0642B07.48-1 PE=4 SV=1	1	0.026716	-0.11283	48.616	..........K..D.......	cytosol	STRAP:serine-threonine kinase receptor-associated protein;
Q0DBI0	_SLEIEEK(hib)INK_	127	>tr|Q0DBI0|Q0DBI0_ORYSJ Serine/threonine-protein phosphatase 2A 55 kDa regulatory subunit B OS=Oryza sativa subsp. japonica GN=Os06g0563300 PE=3 SV=1;>sp|Q0E2P1|2ABB_ORYSJ Serine/threonine protein phosphatase 2A 55 kDa regulatory subunit B beta isoform OS=	1	0.00430407	1.9967	75.652	.........EK..........	nuclear	PPP2R2:serine/threonine-protein phosphatase 2A regulatory subunit B;
Q0DBM2	_DDVSAVK(hib)K_	210	>tr|Q0DBM2|Q0DBM2_ORYSJ Os06g0551400 protein OS=Oryza sativa subsp. japonica GN=Os06g0551400 PE=2 SV=1;>sp|P40393|RIC2_ORYSJ Ras-related protein RIC2 OS=Oryza sativa subsp. japonica GN=RIC2 PE=2 SV=2;>tr|Q6K2P6|Q6K2P6_ORYSJ Os09g0327100 protein OS=Oryza sa	1	0.0251662	0.069809	84.498		cytosol	RAB11A:Ras-related protein Rab-11A;
Q0DBM2	_DHTDPNIVVM(ox)LVGNK(hib)SDLR_	128	>tr|Q0DBM2|Q0DBM2_ORYSJ Os06g0551400 protein OS=Oryza sativa subsp. japonica GN=Os06g0551400 PE=2 SV=1;>sp|P40393|RIC2_ORYSJ Ras-related protein RIC2 OS=Oryza sativa subsp. japonica GN=RIC2 PE=2 SV=2	1	0.0514784	-0.41755	53.359		cytosol	RAB11A:Ras-related protein Rab-11A;
Q0DBM2	_VVK(hib)AQIWDTAGQER_	64	>tr|Q0DBM2|Q0DBM2_ORYSJ Os06g0551400 protein OS=Oryza sativa subsp. japonica GN=Os06g0551400 PE=2 SV=1;>sp|P40393|RIC2_ORYSJ Ras-related protein RIC2 OS=Oryza sativa subsp. japonica GN=RIC2 PE=2 SV=2;>tr|Q6K2P6|Q6K2P6_ORYSJ Os09g0327100 protein OS=Oryza sa	1	8.66658e-06	-0.14297	118.52	..........K....D.....	cytosol	RAB11A:Ras-related protein Rab-11A;
Q0DBM2	_HLVAVQTDEGK(hib)AFAER_	143	>tr|Q0DBM2|Q0DBM2_ORYSJ Os06g0551400 protein OS=Oryza sativa subsp. japonica GN=Os06g0551400 PE=2 SV=1;>sp|P40393|RIC2_ORYSJ Ras-related protein RIC2 OS=Oryza sativa subsp. japonica GN=RIC2 PE=2 SV=2	1	2.79105e-08	0.98367	130.29	.......D..K..........	cytosol	RAB11A:Ras-related protein Rab-11A;
Q0DBM2	_AEDDYDYLFK(hib)VVLIGDSGVGK_	16	>tr|Q0DBM2|Q0DBM2_ORYSJ Os06g0551400 protein OS=Oryza sativa subsp. japonica GN=Os06g0551400 PE=2 SV=1;>sp|P40393|RIC2_ORYSJ Ras-related protein RIC2 OS=Oryza sativa subsp. japonica GN=RIC2 PE=2 SV=2;>tr|Q6K2P6|Q6K2P6_ORYSJ Os09g0327100 protein OS=Oryza sa	1	5.445e-07	-0.1247	106.86	......D...K..........	cytosol	RAB11A:Ras-related protein Rab-11A;
Q0DBM2	_VVLIGDSGVGK(hib)SNLLSR_	27	>tr|Q0DBM2|Q0DBM2_ORYSJ Os06g0551400 protein OS=Oryza sativa subsp. japonica GN=Os06g0551400 PE=2 SV=1;>sp|P40393|RIC2_ORYSJ Ras-related protein RIC2 OS=Oryza sativa subsp. japonica GN=RIC2 PE=2 SV=2;>tr|Q6K2P6|Q6K2P6_ORYSJ Os09g0327100 protein OS=Oryza sa	1	3.97634e-20	-0.049808	168.41	.....D....K..........	cytosol	RAB11A:Ras-related protein Rab-11A;
Q0DBR2	_K(hib)ATVTNPATEEAK_	836	>tr|Q0DBR2|Q0DBR2_ORYSJ Os06g0538200 protein (Fragment) OS=Oryza sativa subsp. japonica GN=Os06g0538200 PE=4 SV=1;>tr|Q5Z6U3|Q5Z6U3_ORYSJ Putative uncharacterized protein P0551A03.32 OS=Oryza sativa subsp. japonica GN=P0551A03.32 PE=4 SV=1	1	2.64624e-05	0.473	115.12		nuclear
Q0DBR2	_ASMFYEQK(hib)ER_	676	>tr|Q0DBR2|Q0DBR2_ORYSJ Os06g0538200 protein (Fragment) OS=Oryza sativa subsp. japonica GN=Os06g0538200 PE=4 SV=1;>tr|Q5Z6U3|Q5Z6U3_ORYSJ Putative uncharacterized protein P0551A03.32 OS=Oryza sativa subsp. japonica GN=P0551A03.32 PE=4 SV=1	1	0.000676827	-0.063584	91.549	..........KE.........	nuclear
Q0DBY0	_DVPFTTSAGVCK(hib)VK_	717	>tr|Q0DBY0|Q0DBY0_ORYSJ Os06g0508700 protein OS=Oryza sativa subsp. japonica GN=Os06g0508700 PE=4 SV=2;>sp|Q9ZTS1|SYM_ORYSJ Probable methionine--tRNA ligase OS=Oryza sativa subsp. japonica GN=Os06g0508700 PE=2 SV=2	1	0.00386593	0.12007	69.92		cytosol	MARS:methionyl-tRNA synthetase [EC:6.1.1.10];MARS:methionyl-tRNA synthetase [EC:6.1.1.10];
Q0DBY0	_VK(hib)SIASGEIR_	719	>tr|Q0DBY0|Q0DBY0_ORYSJ Os06g0508700 protein OS=Oryza sativa subsp. japonica GN=Os06g0508700 PE=4 SV=2;>sp|Q9ZTS1|SYM_ORYSJ Probable methionine--tRNA ligase OS=Oryza sativa subsp. japonica GN=Os06g0508700 PE=2 SV=2	1	0.0013079	0.78945	91.549		cytosol	MARS:methionyl-tRNA synthetase [EC:6.1.1.10];MARS:methionyl-tRNA synthetase [EC:6.1.1.10];
Q0DBY0	_FSK(hib)SHGIGVFGNDAK_	276	>tr|Q0DBY0|Q0DBY0_ORYSJ Os06g0508700 protein OS=Oryza sativa subsp. japonica GN=Os06g0508700 PE=4 SV=2;>sp|Q9ZTS1|SYM_ORYSJ Probable methionine--tRNA ligase OS=Oryza sativa subsp. japonica GN=Os06g0508700 PE=2 SV=2	1	1.86649e-14	-1.1581	151.1		cytosol	MARS:methionyl-tRNA synthetase [EC:6.1.1.10];MARS:methionyl-tRNA synthetase [EC:6.1.1.10];
Q0DBY0	_LVEGK(hib)CPTEGCNYEAAR_	82	>tr|Q0DBY0|Q0DBY0_ORYSJ Os06g0508700 protein OS=Oryza sativa subsp. japonica GN=Os06g0508700 PE=4 SV=2;>sp|Q9ZTS1|SYM_ORYSJ Probable methionine--tRNA ligase OS=Oryza sativa subsp. japonica GN=Os06g0508700 PE=2 SV=2	1	2.82398e-19	-0.99854	153.72		cytosol	MARS:methionyl-tRNA synthetase [EC:6.1.1.10];MARS:methionyl-tRNA synthetase [EC:6.1.1.10];
Q0DBY0	_VTFAGYSGEPEASLNAK(hib)SK_	683	>tr|Q0DBY0|Q0DBY0_ORYSJ Os06g0508700 protein OS=Oryza sativa subsp. japonica GN=Os06g0508700 PE=4 SV=2;>sp|Q9ZTS1|SYM_ORYSJ Probable methionine--tRNA ligase OS=Oryza sativa subsp. japonica GN=Os06g0508700 PE=2 SV=2	1	0.0147139	0.78984	57.41		cytosol	MARS:methionyl-tRNA synthetase [EC:6.1.1.10];MARS:methionyl-tRNA synthetase [EC:6.1.1.10];
Q0DBY0	_AQK(hib)HPDADSLYVEEIDVGEEAPR_	581	>tr|Q0DBY0|Q0DBY0_ORYSJ Os06g0508700 protein OS=Oryza sativa subsp. japonica GN=Os06g0508700 PE=4 SV=2;>sp|Q9ZTS1|SYM_ORYSJ Probable methionine--tRNA ligase OS=Oryza sativa subsp. japonica GN=Os06g0508700 PE=2 SV=2	1	3.86755e-16	-0.66122	129.43	..........K..D.......	cytosol	MARS:methionyl-tRNA synthetase [EC:6.1.1.10];MARS:methionyl-tRNA synthetase [EC:6.1.1.10];
Q0DBY0	_YHAVHSEVYK(hib)WFDIK_	23	>tr|Q0DBY0|Q0DBY0_ORYSJ Os06g0508700 protein OS=Oryza sativa subsp. japonica GN=Os06g0508700 PE=4 SV=2;>sp|Q9ZTS1|SYM_ORYSJ Probable methionine--tRNA ligase OS=Oryza sativa subsp. japonica GN=Os06g0508700 PE=2 SV=2	1	0.000158666	0.73405	88.282	..........K..D.......	cytosol	MARS:methionyl-tRNA synthetase [EC:6.1.1.10];MARS:methionyl-tRNA synthetase [EC:6.1.1.10];
Q0DBY0	_GIK(hib)SHAMVLAASNEDHTK_	636	>tr|Q0DBY0|Q0DBY0_ORYSJ Os06g0508700 protein OS=Oryza sativa subsp. japonica GN=Os06g0508700 PE=4 SV=2;>sp|Q9ZTS1|SYM_ORYSJ Probable methionine--tRNA ligase OS=Oryza sativa subsp. japonica GN=Os06g0508700 PE=2 SV=2	1	0.000300606	0.39192	86.8	.........IK..........	cytosol	MARS:methionyl-tRNA synthetase [EC:6.1.1.10];MARS:methionyl-tRNA synthetase [EC:6.1.1.10];
Q0DBY0	_DLK(hib)WGVPVPHEK_	180	>tr|Q0DBY0|Q0DBY0_ORYSJ Os06g0508700 protein OS=Oryza sativa subsp. japonica GN=Os06g0508700 PE=4 SV=2;>sp|Q9ZTS1|SYM_ORYSJ Probable methionine--tRNA ligase OS=Oryza sativa subsp. japonica GN=Os06g0508700 PE=2 SV=2;>tr|Q94I35|Q94I35_ORYSJ Putative methiony	1	0.0345548	-0.044049	50.897	........D.K..........	cytosol	MARS:methionyl-tRNA synthetase [EC:6.1.1.10];MARS:methionyl-tRNA synthetase [EC:6.1.1.10];
Q0DBY0	_SHAMVLAASNEDHTK(hib)VELVEPPESAAVGER_	651	>tr|Q0DBY0|Q0DBY0_ORYSJ Os06g0508700 protein OS=Oryza sativa subsp. japonica GN=Os06g0508700 PE=4 SV=2;>sp|Q9ZTS1|SYM_ORYSJ Probable methionine--tRNA ligase OS=Oryza sativa subsp. japonica GN=Os06g0508700 PE=2 SV=2	1	3.61402e-12	-0.32916	103.12	.......D..K..........	cytosol	MARS:methionyl-tRNA synthetase [EC:6.1.1.10];MARS:methionyl-tRNA synthetase [EC:6.1.1.10];
Q0DC10	_TPFIK(hib)SGDNSTLK_	107	>tr|Q0DC10|Q0DC10_ORYSJ Os06g0498400 protein (Fragment) OS=Oryza sativa subsp. japonica GN=Os06g0498400 PE=4 SV=1	1	0.0013822	-1.8082	79.639	..........K..D.......	chloroplast
Q0DC80	_MEGVGFK(hib)SALR_	24	>tr|Q0DC80|Q0DC80_ORYSJ Os06g0473800 protein OS=Oryza sativa subsp. japonica GN=Os06g0473800 PE=4 SV=1	1	1.14083e-05	-0.036014	128.01		nuclear
Q0DC80	_GSGGGGVAGMIVQPLDDGK(hib)R_	138	>tr|Q0DC80|Q0DC80_ORYSJ Os06g0473800 protein OS=Oryza sativa subsp. japonica GN=Os06g0473800 PE=4 SV=1	1	4.49259e-06	-0.72166	102.98	.......D..K..........	nuclear
Q0DD11	_K(hib)LGGVEPAKVR_	203	>tr|Q0DD11|Q0DD11_ORYSJ Os06g0267400 protein OS=Oryza sativa subsp. japonica GN=Os06g0267400 PE=3 SV=1;>tr|Q5Z9V4|Q5Z9V4_ORYSJ Putative cytochrome P450 OS=Oryza sativa subsp. japonica GN=P0528B02.21 PE=3 SV=1	1	0.0365326	0.18081	72.2		chloroplast
Q0DD43	_DLDPETTLVVVVSK(hib)TFTTAETMLNAR_	213	>tr|Q10DK3|Q10DK3_ORYSJ Glucose-6-phosphate isomerase OS=Oryza sativa subsp. japonica GN=Os03g0776000 PE=3 SV=1;>sp|P42862|G6PIA_ORYSJ Glucose-6-phosphate isomerase, cytosolic A OS=Oryza sativa subsp. japonica GN=Os03g0776000 PE=2 SV=2;>tr|Q0DD43|Q0DD43_OR	1	6.18641e-08	0.25246	95.153		cytosol	GPI:glucose-6-phosphate isomerase [EC:5.3.1.9];GPI:glucose-6-phosphate isomerase [EC:5.3.1.9];GPI:glucose-6-phosphate isomerase [EC:5.3.1.9];GPI:glucose-6-phosphate isomerase [EC:5.3.1.9];GPI:glucose-6-phosphate isomerase [EC:5.3.1.9];GPI:glucose-6-phosphate isomerase [EC:5.3.1.9];GPI:glucose-6-phosphate isomerase [EC:5.3.1.9];
Q0DD43	_VIPCDFIGVVK(hib)SQQPVYLK_	412	>tr|Q10DK3|Q10DK3_ORYSJ Glucose-6-phosphate isomerase OS=Oryza sativa subsp. japonica GN=Os03g0776000 PE=3 SV=1;>sp|P42862|G6PIA_ORYSJ Glucose-6-phosphate isomerase, cytosolic A OS=Oryza sativa subsp. japonica GN=Os03g0776000 PE=2 SV=2;>tr|Q0DD43|Q0DD43_OR	1	0.000807138	-1.1751	71.685		cytosol	GPI:glucose-6-phosphate isomerase [EC:5.3.1.9];GPI:glucose-6-phosphate isomerase [EC:5.3.1.9];GPI:glucose-6-phosphate isomerase [EC:5.3.1.9];GPI:glucose-6-phosphate isomerase [EC:5.3.1.9];GPI:glucose-6-phosphate isomerase [EC:5.3.1.9];GPI:glucose-6-phosphate isomerase [EC:5.3.1.9];GPI:glucose-6-phosphate isomerase [EC:5.3.1.9];
Q0DD43	_GLQAHVGAIQK(hib)THLR_	25	>tr|Q0DD43|Q0DD43_ORYSJ Glucose-6-phosphate isomerase OS=Oryza sativa subsp. japonica GN=Os06g0256500 PE=2 SV=1;>sp|P42863|G6PIB_ORYSJ Glucose-6-phosphate isomerase, cytosolic B OS=Oryza sativa subsp. japonica GN=Os06g0256500 PE=2 SV=2	1	0.000114363	-0.30708	99.927	..........K....D.....	cytosol	GPI:glucose-6-phosphate isomerase [EC:5.3.1.9];GPI:glucose-6-phosphate isomerase [EC:5.3.1.9];GPI:glucose-6-phosphate isomerase [EC:5.3.1.9];GPI:glucose-6-phosphate isomerase [EC:5.3.1.9];GPI:glucose-6-phosphate isomerase [EC:5.3.1.9];GPI:glucose-6-phosphate isomerase [EC:5.3.1.9];GPI:glucose-6-phosphate isomerase [EC:5.3.1.9];
Q0DD43	_SIK(hib)DLDPETTLVVVVSK_	199	>tr|Q10DK3|Q10DK3_ORYSJ Glucose-6-phosphate isomerase OS=Oryza sativa subsp. japonica GN=Os03g0776000 PE=3 SV=1;>sp|P42862|G6PIA_ORYSJ Glucose-6-phosphate isomerase, cytosolic A OS=Oryza sativa subsp. japonica GN=Os03g0776000 PE=2 SV=2;>tr|Q0DD43|Q0DD43_OR	1	0.00240351	0.30922	67.396	..........KD.........	cytosol	GPI:glucose-6-phosphate isomerase [EC:5.3.1.9];GPI:glucose-6-phosphate isomerase [EC:5.3.1.9];GPI:glucose-6-phosphate isomerase [EC:5.3.1.9];GPI:glucose-6-phosphate isomerase [EC:5.3.1.9];GPI:glucose-6-phosphate isomerase [EC:5.3.1.9];GPI:glucose-6-phosphate isomerase [EC:5.3.1.9];GPI:glucose-6-phosphate isomerase [EC:5.3.1.9];
Q0DD43	_SDGVNVVPEVWGVK(hib)DK_	123	>tr|Q0DD43|Q0DD43_ORYSJ Glucose-6-phosphate isomerase OS=Oryza sativa subsp. japonica GN=Os06g0256500 PE=2 SV=1;>sp|P42863|G6PIB_ORYSJ Glucose-6-phosphate isomerase, cytosolic B OS=Oryza sativa subsp. japonica GN=Os06g0256500 PE=2 SV=2	1	0.000106857	-4.1927	94.639	..........KD.........	cytosol	GPI:glucose-6-phosphate isomerase [EC:5.3.1.9];GPI:glucose-6-phosphate isomerase [EC:5.3.1.9];GPI:glucose-6-phosphate isomerase [EC:5.3.1.9];GPI:glucose-6-phosphate isomerase [EC:5.3.1.9];GPI:glucose-6-phosphate isomerase [EC:5.3.1.9];GPI:glucose-6-phosphate isomerase [EC:5.3.1.9];GPI:glucose-6-phosphate isomerase [EC:5.3.1.9];
Q0DD43	_TLK(hib)EWIVSSLGPDAVAK_	228	>tr|Q10DK3|Q10DK3_ORYSJ Glucose-6-phosphate isomerase OS=Oryza sativa subsp. japonica GN=Os03g0776000 PE=3 SV=1;>sp|P42862|G6PIA_ORYSJ Glucose-6-phosphate isomerase, cytosolic A OS=Oryza sativa subsp. japonica GN=Os03g0776000 PE=2 SV=2;>tr|Q0DD43|Q0DD43_OR	1	1.98655e-05	-1.3463	102.84	..........KE.........	cytosol	GPI:glucose-6-phosphate isomerase [EC:5.3.1.9];GPI:glucose-6-phosphate isomerase [EC:5.3.1.9];GPI:glucose-6-phosphate isomerase [EC:5.3.1.9];GPI:glucose-6-phosphate isomerase [EC:5.3.1.9];GPI:glucose-6-phosphate isomerase [EC:5.3.1.9];GPI:glucose-6-phosphate isomerase [EC:5.3.1.9];GPI:glucose-6-phosphate isomerase [EC:5.3.1.9];
Q0DD43	_FLEGAASIDK(hib)HFR_	307	>tr|Q10DK3|Q10DK3_ORYSJ Glucose-6-phosphate isomerase OS=Oryza sativa subsp. japonica GN=Os03g0776000 PE=3 SV=1;>sp|P42862|G6PIA_ORYSJ Glucose-6-phosphate isomerase, cytosolic A OS=Oryza sativa subsp. japonica GN=Os03g0776000 PE=2 SV=2;>tr|Q0DD43|Q0DD43_OR	1	3.8175e-15	-0.62798	176.05	.........DK..........	cytosol	GPI:glucose-6-phosphate isomerase [EC:5.3.1.9];GPI:glucose-6-phosphate isomerase [EC:5.3.1.9];GPI:glucose-6-phosphate isomerase [EC:5.3.1.9];GPI:glucose-6-phosphate isomerase [EC:5.3.1.9];GPI:glucose-6-phosphate isomerase [EC:5.3.1.9];GPI:glucose-6-phosphate isomerase [EC:5.3.1.9];GPI:glucose-6-phosphate isomerase [EC:5.3.1.9];
Q0DD43	_MFSGDK(hib)INSTENR_	86	>tr|Q0DD43|Q0DD43_ORYSJ Glucose-6-phosphate isomerase OS=Oryza sativa subsp. japonica GN=Os06g0256500 PE=2 SV=1;>sp|P42863|G6PIB_ORYSJ Glucose-6-phosphate isomerase, cytosolic B OS=Oryza sativa subsp. japonica GN=Os06g0256500 PE=2 SV=2	1	7.53877e-06	0.14036	120.84	.........DK..........	cytosol	GPI:glucose-6-phosphate isomerase [EC:5.3.1.9];GPI:glucose-6-phosphate isomerase [EC:5.3.1.9];GPI:glucose-6-phosphate isomerase [EC:5.3.1.9];GPI:glucose-6-phosphate isomerase [EC:5.3.1.9];GPI:glucose-6-phosphate isomerase [EC:5.3.1.9];GPI:glucose-6-phosphate isomerase [EC:5.3.1.9];GPI:glucose-6-phosphate isomerase [EC:5.3.1.9];
Q0DD43	_ATGETMEK(hib)LFK_	64	>tr|Q10DK3|Q10DK3_ORYSJ Glucose-6-phosphate isomerase OS=Oryza sativa subsp. japonica GN=Os03g0776000 PE=3 SV=1;>sp|P42862|G6PIA_ORYSJ Glucose-6-phosphate isomerase, cytosolic A OS=Oryza sativa subsp. japonica GN=Os03g0776000 PE=2 SV=2;>tr|Q0DD43|Q0DD43_OR	1	0.0028467	0.84911	77.062	.........EK..........	cytosol	GPI:glucose-6-phosphate isomerase [EC:5.3.1.9];GPI:glucose-6-phosphate isomerase [EC:5.3.1.9];GPI:glucose-6-phosphate isomerase [EC:5.3.1.9];GPI:glucose-6-phosphate isomerase [EC:5.3.1.9];GPI:glucose-6-phosphate isomerase [EC:5.3.1.9];GPI:glucose-6-phosphate isomerase [EC:5.3.1.9];GPI:glucose-6-phosphate isomerase [EC:5.3.1.9];
Q0DD43	_IEK(hib)MFSGDK_	80	>tr|Q0DD43|Q0DD43_ORYSJ Glucose-6-phosphate isomerase OS=Oryza sativa subsp. japonica GN=Os06g0256500 PE=2 SV=1;>sp|P42863|G6PIB_ORYSJ Glucose-6-phosphate isomerase, cytosolic B OS=Oryza sativa subsp. japonica GN=Os06g0256500 PE=2 SV=2	1	0.00220327	-0.19958	93.667	.........EK..........	cytosol	GPI:glucose-6-phosphate isomerase [EC:5.3.1.9];GPI:glucose-6-phosphate isomerase [EC:5.3.1.9];GPI:glucose-6-phosphate isomerase [EC:5.3.1.9];GPI:glucose-6-phosphate isomerase [EC:5.3.1.9];GPI:glucose-6-phosphate isomerase [EC:5.3.1.9];GPI:glucose-6-phosphate isomerase [EC:5.3.1.9];GPI:glucose-6-phosphate isomerase [EC:5.3.1.9];
Q0DD43	_TPEQLHSEK(hib)VPEHLISHK_	454	>tr|Q0DD43|Q0DD43_ORYSJ Glucose-6-phosphate isomerase OS=Oryza sativa subsp. japonica GN=Os06g0256500 PE=2 SV=1;>sp|P42863|G6PIB_ORYSJ Glucose-6-phosphate isomerase, cytosolic B OS=Oryza sativa subsp. japonica GN=Os06g0256500 PE=2 SV=2	1	2.15218e-11	0.2909	132.62	.........EK..........	cytosol	GPI:glucose-6-phosphate isomerase [EC:5.3.1.9];GPI:glucose-6-phosphate isomerase [EC:5.3.1.9];GPI:glucose-6-phosphate isomerase [EC:5.3.1.9];GPI:glucose-6-phosphate isomerase [EC:5.3.1.9];GPI:glucose-6-phosphate isomerase [EC:5.3.1.9];GPI:glucose-6-phosphate isomerase [EC:5.3.1.9];GPI:glucose-6-phosphate isomerase [EC:5.3.1.9];
Q0DD43	_IK(hib)QFSETFR_	127	>tr|Q10DK3|Q10DK3_ORYSJ Glucose-6-phosphate isomerase OS=Oryza sativa subsp. japonica GN=Os03g0776000 PE=3 SV=1;>sp|P42862|G6PIA_ORYSJ Glucose-6-phosphate isomerase, cytosolic A OS=Oryza sativa subsp. japonica GN=Os03g0776000 PE=2 SV=2;>tr|Q0DD43|Q0DD43_OR	1	0.000364677	-0.31705	135.71	.......D..K..........	cytosol	GPI:glucose-6-phosphate isomerase [EC:5.3.1.9];GPI:glucose-6-phosphate isomerase [EC:5.3.1.9];GPI:glucose-6-phosphate isomerase [EC:5.3.1.9];GPI:glucose-6-phosphate isomerase [EC:5.3.1.9];GPI:glucose-6-phosphate isomerase [EC:5.3.1.9];GPI:glucose-6-phosphate isomerase [EC:5.3.1.9];GPI:glucose-6-phosphate isomerase [EC:5.3.1.9];
Q0DD43	_DEVIK(hib)SDGVNVVPEVWGVK_	109	>tr|Q0DD43|Q0DD43_ORYSJ Glucose-6-phosphate isomerase OS=Oryza sativa subsp. japonica GN=Os06g0256500 PE=2 SV=1;>sp|P42863|G6PIB_ORYSJ Glucose-6-phosphate isomerase, cytosolic B OS=Oryza sativa subsp. japonica GN=Os06g0256500 PE=2 SV=2	1	3.44312e-05	2.4314	96.561	......D...K..........	cytosol	GPI:glucose-6-phosphate isomerase [EC:5.3.1.9];GPI:glucose-6-phosphate isomerase [EC:5.3.1.9];GPI:glucose-6-phosphate isomerase [EC:5.3.1.9];GPI:glucose-6-phosphate isomerase [EC:5.3.1.9];GPI:glucose-6-phosphate isomerase [EC:5.3.1.9];GPI:glucose-6-phosphate isomerase [EC:5.3.1.9];GPI:glucose-6-phosphate isomerase [EC:5.3.1.9];
Q0DD43	_(ac)ASSALICDTEQWK(hib)GLQAHVGAIQK_	14	>tr|Q0DD43|Q0DD43_ORYSJ Glucose-6-phosphate isomerase OS=Oryza sativa subsp. japonica GN=Os06g0256500 PE=2 SV=1;>sp|P42863|G6PIB_ORYSJ Glucose-6-phosphate isomerase, cytosolic B OS=Oryza sativa subsp. japonica GN=Os06g0256500 PE=2 SV=2	1	0.000282734	-0.7644	76.492	.....D....K..........	cytosol	GPI:glucose-6-phosphate isomerase [EC:5.3.1.9];GPI:glucose-6-phosphate isomerase [EC:5.3.1.9];GPI:glucose-6-phosphate isomerase [EC:5.3.1.9];GPI:glucose-6-phosphate isomerase [EC:5.3.1.9];GPI:glucose-6-phosphate isomerase [EC:5.3.1.9];GPI:glucose-6-phosphate isomerase [EC:5.3.1.9];GPI:glucose-6-phosphate isomerase [EC:5.3.1.9];
Q0DDE3	_TGGLGDVAGALPK(hib)ALAR_	346	>sp|Q0DDE3|SSY23_ORYSJ Soluble starch synthase 2-3, chloroplastic/amyloplastic OS=Oryza sativa subsp. japonica GN=SSII-3 PE=1 SV=1;>sp|Q7XE48|SSY21_ORYSJ Soluble starch synthase 2-1, chloroplastic/amyloplastic OS=Oryza sativa subsp. japonica GN=SSII-1 PE=2	1	0.0191347	0.081025	59.728		chloroplast	E2.4.1.21:starch synthase [EC:2.4.1.21];E2.4.1.21:starch synthase [EC:2.4.1.21];E2.4.1.21:starch synthase [EC:2.4.1.21];
Q0DDE3	_YYK(hib)AAGQDLEVK_	378	>sp|Q0DDE3|SSY23_ORYSJ Soluble starch synthase 2-3, chloroplastic/amyloplastic OS=Oryza sativa subsp. japonica GN=SSII-3 PE=1 SV=1	1	0.00461988	-0.36263	69.846	..........K....D.....	chloroplast	E2.4.1.21:starch synthase [EC:2.4.1.21];E2.4.1.21:starch synthase [EC:2.4.1.21];E2.4.1.21:starch synthase [EC:2.4.1.21];
Q0DDE3	_LYDPVGGEHANIFGAGLK(hib)MADR_	532	>sp|Q0DDE3|SSY23_ORYSJ Soluble starch synthase 2-3, chloroplastic/amyloplastic OS=Oryza sativa subsp. japonica GN=SSII-3 PE=1 SV=1	1	1.37114e-06	0.11987	101.6	..........K..D.......	chloroplast	E2.4.1.21:starch synthase [EC:2.4.1.21];E2.4.1.21:starch synthase [EC:2.4.1.21];E2.4.1.21:starch synthase [EC:2.4.1.21];
Q0DDE3	_SSAPLPKPDNSEFAEDK(hib)SAK_	244	>sp|Q0DDE3|SSY23_ORYSJ Soluble starch synthase 2-3, chloroplastic/amyloplastic OS=Oryza sativa subsp. japonica GN=SSII-3 PE=1 SV=1	1	0.00925996	-0.4072	77.27	.........DK..........	chloroplast	E2.4.1.21:starch synthase [EC:2.4.1.21];E2.4.1.21:starch synthase [EC:2.4.1.21];E2.4.1.21:starch synthase [EC:2.4.1.21];
Q0DDE3	_GAAAPAPAPTQDAASSK(hib)NGALLSGR_	151	>sp|Q0DDE3|SSY23_ORYSJ Soluble starch synthase 2-3, chloroplastic/amyloplastic OS=Oryza sativa subsp. japonica GN=SSII-3 PE=1 SV=1	1	0.000215888	0.49314	81.477	.....D....K..........	chloroplast	E2.4.1.21:starch synthase [EC:2.4.1.21];E2.4.1.21:starch synthase [EC:2.4.1.21];E2.4.1.21:starch synthase [EC:2.4.1.21];
Q0DE52	_FSNLIDGK(hib)NFQVEGYGTDR_	114	>tr|Q0DE52|Q0DE52_ORYSJ Os06g0176700 protein OS=Oryza sativa subsp. japonica GN=Os06g0176700 PE=4 SV=1;>tr|Q8H620|Q8H620_ORYSJ Os06g0178100 protein OS=Oryza sativa subsp. japonica GN=OSJNBa0035I03.5 PE=3 SV=1	1	0.00129496	0.21069	67.396	........D.K..........	cytosol
Q0DE52	_LAGADEAAK(hib)LR_	63	>tr|Q0DE52|Q0DE52_ORYSJ Os06g0176700 protein OS=Oryza sativa subsp. japonica GN=Os06g0176700 PE=4 SV=1;>tr|Q8H620|Q8H620_ORYSJ Os06g0178100 protein OS=Oryza sativa subsp. japonica GN=OSJNBa0035I03.5 PE=3 SV=1	1	6.08153e-05	1.124	117.52	......D...K..........	cytosol
Q0DE86	_EVK(hib)QQLGITK_	159	>tr|Q0DE86|Q0DE86_ORYSJ Os06g0168000 protein OS=Oryza sativa subsp. japonica GN=Os06g0168000 PE=2 SV=1;>tr|Q5VRG1|Q5VRG1_ORYSJ Putative uncharacterized protein OSJNBa0033B09.11 OS=Oryza sativa subsp. japonica GN=OSJNBa0033B09.11 PE=4 SV=1	1	0.00139851	0.45272	88.948		endoplasmic reticulum,plasma membrane
Q0DE86	_HLK(hib)VQLLEADSDSSATGLGSTDPSSSSTPR_	244	>tr|Q0DE86|Q0DE86_ORYSJ Os06g0168000 protein OS=Oryza sativa subsp. japonica GN=Os06g0168000 PE=2 SV=1;>tr|Q5VRG1|Q5VRG1_ORYSJ Putative uncharacterized protein OSJNBa0033B09.11 OS=Oryza sativa subsp. japonica GN=OSJNBa0033B09.11 PE=4 SV=1	1	1.83514e-08	1.2564	96.793		endoplasmic reticulum,plasma membrane
Q0DEC8	_GEAVNFLK(hib)GAVVTADR_	357	>sp|Q0DEC8|SSY1_ORYSJ Soluble starch synthase 1, chloroplastic/amyloplastic OS=Oryza sativa subsp. japonica GN=Os06g0160700 PE=1 SV=1	1	9.9519e-05	-0.095436	97.291		chloroplast
Q0DEC8	_HALDK(hib)GEAVNFLK_	349	>sp|Q0DEC8|SSY1_ORYSJ Soluble starch synthase 1, chloroplastic/amyloplastic OS=Oryza sativa subsp. japonica GN=Os06g0160700 PE=1 SV=1	1	1.03026e-11	0.30309	158.11	.........DK..........	chloroplast
Q0DEC8	_DTVENFNPFAEK(hib)GEQGTGWAFSPLTIEK_	570	>sp|Q0DEC8|SSY1_ORYSJ Soluble starch synthase 1, chloroplastic/amyloplastic OS=Oryza sativa subsp. japonica GN=Os06g0160700 PE=1 SV=1	1	0.0048621	-1.7753	58.357	.........EK..........	chloroplast
Q0DEC8	_NFANAFYTEK(hib)HIK_	193	>sp|Q0DEC8|SSY1_ORYSJ Soluble starch synthase 1, chloroplastic/amyloplastic OS=Oryza sativa subsp. japonica GN=Os06g0160700 PE=1 SV=1	1	0.042102	0.68673	44.511	.........EK..........	chloroplast
Q0DEC8	_HIK(hib)IPCFGGEHEVTFFHEYR_	196	>sp|Q0DEC8|SSY1_ORYSJ Soluble starch synthase 1, chloroplastic/amyloplastic OS=Oryza sativa subsp. japonica GN=Os06g0160700 PE=1 SV=1	1	4.00891e-07	-0.49843	103.9	.........IK..........	chloroplast
Q0DEC8	_GIDLIK(hib)LAIPDLMR_	467	>sp|Q0DEC8|SSY1_ORYSJ Soluble starch synthase 1, chloroplastic/amyloplastic OS=Oryza sativa subsp. japonica GN=Os06g0160700 PE=1 SV=1	1	0.000425002	-1.2585	84.759	.......D..K..........	chloroplast
Q0DEC8	_LDYQK(hib)GIDLIK_	461	>sp|Q0DEC8|SSY1_ORYSJ Soluble starch synthase 1, chloroplastic/amyloplastic OS=Oryza sativa subsp. japonica GN=Os06g0160700 PE=1 SV=1	1	0.00119312	1.4183	84.169	.......D..K..........	chloroplast
Q0DEC8	_FLPYHYSVDDLSGK(hib)AK_	429	>sp|Q0DEC8|SSY1_ORYSJ Soluble starch synthase 1, chloroplastic/amyloplastic OS=Oryza sativa subsp. japonica GN=Os06g0160700 PE=1 SV=1	1	1.45486e-06	-0.15399	117.48	......D...K..........	chloroplast
Q0DEP9	_SEYTLTK(hib)SN_	117	>tr|Q0DEP9|Q0DEP9_ORYSJ Os06g0141400 protein (Fragment) OS=Oryza sativa subsp. japonica GN=Os06g0141400 PE=4 SV=1	1	0.0129514	1.041	65.224		chloroplast
Q0DEP9	_WAK(hib)ANLGNPVAK_	64	>tr|Q0DEP9|Q0DEP9_ORYSJ Os06g0141400 protein (Fragment) OS=Oryza sativa subsp. japonica GN=Os06g0141400 PE=4 SV=1	1	0.000318965	0.75485	99.283		chloroplast
Q0DEU6	_(ac)AAADVAYAPPMK(hib)SGK_	13	>tr|Q0DEU6|Q0DEU6_ORYSJ Os06g0134000 protein OS=Oryza sativa subsp. japonica GN=Os06g0134000 PE=1 SV=1;>sp|P35686|RS20_ORYSJ 40S ribosomal protein S20 OS=Oryza sativa subsp. japonica GN=RPS20 PE=2 SV=2	1	0.018044	0.038859	71.531		cytosol	RP-S20e:small subunit ribosomal protein S20e;
Q0DEU6	_SGK(hib)IGFESSQEVQHR_	16	>tr|Q0DEU6|Q0DEU6_ORYSJ Os06g0134000 protein OS=Oryza sativa subsp. japonica GN=Os06g0134000 PE=1 SV=1;>sp|P35686|RS20_ORYSJ 40S ribosomal protein S20 OS=Oryza sativa subsp. japonica GN=RPS20 PE=2 SV=2	1	1.44299e-34	0.17067	218.6		cytosol	RP-S20e:small subunit ribosomal protein S20e;
Q0DEU6	_NLEK(hib)VCGDLVK_	43	>tr|Q0DEU6|Q0DEU6_ORYSJ Os06g0134000 protein OS=Oryza sativa subsp. japonica GN=Os06g0134000 PE=1 SV=1;>sp|P35686|RS20_ORYSJ 40S ribosomal protein S20 OS=Oryza sativa subsp. japonica GN=RPS20 PE=2 SV=2	1	0.000393363	-0.67295	93.839	.........EK..........	cytosol	RP-S20e:small subunit ribosomal protein S20e;
Q0DEU6	_VCGDLVK(hib)GAK_	50	>tr|Q0DEU6|Q0DEU6_ORYSJ Os06g0134000 protein OS=Oryza sativa subsp. japonica GN=Os06g0134000 PE=1 SV=1;>sp|P35686|RS20_ORYSJ 40S ribosomal protein S20 OS=Oryza sativa subsp. japonica GN=RPS20 PE=2 SV=2	1	0.000736325	-0.18346	95.775	.......D..K..........	cytosol	RP-S20e:small subunit ribosomal protein S20e;
Q0DEV5	_INWMK(hib)AGILEADR_	309	>sp|Q0DEV5|SSG1_ORYSJ Granule-bound starch synthase 1, chloroplastic/amyloplastic OS=Oryza sativa subsp. japonica GN=WAXY PE=1 SV=1	1	0.000248851	-0.62681	97.69		chloroplast
Q0DEV5	_YDATTAIEAK(hib)ALNK_	381	>sp|Q0DEV5|SSG1_ORYSJ Granule-bound starch synthase 1, chloroplastic/amyloplastic OS=Oryza sativa subsp. japonica GN=WAXY PE=1 SV=1	1	0.000172026	1.3679	101.43		chloroplast
Q0DEV5	_IYGPDTGVDYK(hib)DNQMR_	192	>sp|Q0DEV5|SSG1_ORYSJ Granule-bound starch synthase 1, chloroplastic/amyloplastic OS=Oryza sativa subsp. japonica GN=WAXY PE=1 SV=1	1	2.73542e-15	-0.30598	153.14	..........KD.........	chloroplast
Q0DEV5	_ALNK(hib)EALQAEAGLPVDR_	385	>sp|Q0DEV5|SSG1_ORYSJ Granule-bound starch synthase 1, chloroplastic/amyloplastic OS=Oryza sativa subsp. japonica GN=WAXY PE=1 SV=1	1	3.51765e-28	-0.51964	179.74	..........KE.........	chloroplast
Q0DEV5	_TGEK(hib)IYGPDTGVDYK_	181	>sp|Q0DEV5|SSG1_ORYSJ Granule-bound starch synthase 1, chloroplastic/amyloplastic OS=Oryza sativa subsp. japonica GN=WAXY PE=1 SV=1	1	0.00288402	0.23395	68.481	.........EK..........	chloroplast
Q0DEV5	_AIK(hib)VVGTPAYEEMVR_	549	>sp|Q0DEV5|SSG1_ORYSJ Granule-bound starch synthase 1, chloroplastic/amyloplastic OS=Oryza sativa subsp. japonica GN=WAXY PE=1 SV=1	1	0.000338007	0.013348	82.578	.........IK..........	chloroplast
Q0DEV5	_LSVDCK(hib)VVEPSDVK_	530	>sp|Q0DEV5|SSG1_ORYSJ Granule-bound starch synthase 1, chloroplastic/amyloplastic OS=Oryza sativa subsp. japonica GN=WAXY PE=1 SV=1	1	0.00892096	1.8168	60.549	........D.K..........	chloroplast
Q0DEV5	_VVEPSDVK(hib)K_	538	>sp|Q0DEV5|SSG1_ORYSJ Granule-bound starch synthase 1, chloroplastic/amyloplastic OS=Oryza sativa subsp. japonica GN=WAXY PE=1 SV=1	1	0.053097	0.0086681	56.916	........D.K..........	chloroplast
Q0DEX6	_ATADAK(hib)ALSAIALYEMAK_	250	>tr|Q0DEX6|Q0DEX6_ORYSJ Os06g0129700 protein OS=Oryza sativa subsp. japonica GN=Os06g0129700 PE=4 SV=1;>tr|Q9SNS9|Q9SNS9_ORYSJ MutT/nudix protein-like OS=Oryza sativa subsp. japonica GN=P0538C01.23 PE=4 SV=1	1	0.00219566	3.3663	71.376	........D.K..........	chloroplast	NUDX14:ADP-sugar diphosphatase [EC:3.6.1.21];NUDX14:ADP-sugar diphosphatase [EC:3.6.1.21];NUDX14:ADP-sugar diphosphatase [EC:3.6.1.21];
Q0DF89	_DHTYVYMCGLK(hib)GMEK_	323	>tr|Q0DF89|Q0DF89_ORYSJ Os06g0107700 protein OS=Oryza sativa subsp. japonica GN=Os06g0107700 PE=2 SV=1;>sp|P41344|FENR1_ORYSJ Ferredoxin--NADP reductase, leaf isozyme, chloroplastic OS=Oryza sativa subsp. japonica GN=Os06g0107700 PE=2 SV=1	1	8.80505e-05	-0.6382	97.797		chloroplast	petH:ferredoxin--NADP+ reductase [EC:1.18.1.2];petH:ferredoxin--NADP+ reductase [EC:1.18.1.2];
Q0DF89	_GIDDIMVSLAAK(hib)DGIDWADYK_	339	>tr|Q0DF89|Q0DF89_ORYSJ Os06g0107700 protein OS=Oryza sativa subsp. japonica GN=Os06g0107700 PE=2 SV=1;>sp|P41344|FENR1_ORYSJ Ferredoxin--NADP reductase, leaf isozyme, chloroplastic OS=Oryza sativa subsp. japonica GN=Os06g0107700 PE=2 SV=1	1	0.00163609	-0.42489	65.184	..........KD.........	chloroplast	petH:ferredoxin--NADP+ reductase [EC:1.18.1.2];petH:ferredoxin--NADP+ reductase [EC:1.18.1.2];
Q0DF89	_ITGPVGK(hib)EMLMPK_	201	>tr|Q0DF89|Q0DF89_ORYSJ Os06g0107700 protein OS=Oryza sativa subsp. japonica GN=Os06g0107700 PE=2 SV=1;>sp|P41344|FENR1_ORYSJ Ferredoxin--NADP reductase, leaf isozyme, chloroplastic OS=Oryza sativa subsp. japonica GN=Os06g0107700 PE=2 SV=1;>tr|Q6ZFJ3|Q6ZFJ	1	0.000931478	-0.35905	83.53	..........KE.........	chloroplast	petH:ferredoxin--NADP+ reductase [EC:1.18.1.2];petH:ferredoxin--NADP+ reductase [EC:1.18.1.2];
Q0DF89	_EEFDK(hib)MK_	266	>tr|Q0DF89|Q0DF89_ORYSJ Os06g0107700 protein OS=Oryza sativa subsp. japonica GN=Os06g0107700 PE=2 SV=1;>sp|P41344|FENR1_ORYSJ Ferredoxin--NADP reductase, leaf isozyme, chloroplastic OS=Oryza sativa subsp. japonica GN=Os06g0107700 PE=2 SV=1	1	0.0162021	-0.72881	72.138	.........DK..........	chloroplast	petH:ferredoxin--NADP+ reductase [EC:1.18.1.2];petH:ferredoxin--NADP+ reductase [EC:1.18.1.2];
Q0DF89	_GMEK(hib)GIDDIMVSLAAK_	327	>tr|Q0DF89|Q0DF89_ORYSJ Os06g0107700 protein OS=Oryza sativa subsp. japonica GN=Os06g0107700 PE=2 SV=1;>sp|P41344|FENR1_ORYSJ Ferredoxin--NADP reductase, leaf isozyme, chloroplastic OS=Oryza sativa subsp. japonica GN=Os06g0107700 PE=2 SV=1	1	0.00189896	-1.1376	71.143	.........EK..........	chloroplast	petH:ferredoxin--NADP+ reductase [EC:1.18.1.2];petH:ferredoxin--NADP+ reductase [EC:1.18.1.2];
Q0DF89	_EQTNAQGEK(hib)MYIQTR_	292	>tr|Q0DF89|Q0DF89_ORYSJ Os06g0107700 protein OS=Oryza sativa subsp. japonica GN=Os06g0107700 PE=2 SV=1;>sp|P41344|FENR1_ORYSJ Ferredoxin--NADP reductase, leaf isozyme, chloroplastic OS=Oryza sativa subsp. japonica GN=Os06g0107700 PE=2 SV=1	1	0.000212041	-0.90341	84.859	.........EK..........	chloroplast	petH:ferredoxin--NADP+ reductase [EC:1.18.1.2];petH:ferredoxin--NADP+ reductase [EC:1.18.1.2];
Q0DF89	_MFFEK(hib)YDDYK_	236	>tr|Q0DF89|Q0DF89_ORYSJ Os06g0107700 protein OS=Oryza sativa subsp. japonica GN=Os06g0107700 PE=2 SV=1;>sp|P41344|FENR1_ORYSJ Ferredoxin--NADP reductase, leaf isozyme, chloroplastic OS=Oryza sativa subsp. japonica GN=Os06g0107700 PE=2 SV=1	1	0.00847479	-0.76736	62.466	.........EK..........	chloroplast	petH:ferredoxin--NADP+ reductase [EC:1.18.1.2];petH:ferredoxin--NADP+ reductase [EC:1.18.1.2];
Q0DF89	_GVCSNFLCDLKPGSDVK(hib)ITGPVGK_	194	>tr|Q0DF89|Q0DF89_ORYSJ Os06g0107700 protein OS=Oryza sativa subsp. japonica GN=Os06g0107700 PE=2 SV=1;>sp|P41344|FENR1_ORYSJ Ferredoxin--NADP reductase, leaf isozyme, chloroplastic OS=Oryza sativa subsp. japonica GN=Os06g0107700 PE=2 SV=1;>tr|Q6ZFJ3|Q6ZFJ	0.999928	0.00356967	-1.364	79.69	........D.K..........	chloroplast	petH:ferredoxin--NADP+ reductase [EC:1.18.1.2];petH:ferredoxin--NADP+ reductase [EC:1.18.1.2];
Q0DFC9	_SGETITFK(hib)NNAGFPHNVVFDEDAVPSGVDVSK_	87	>sp|Q0DFC9|PLAS_ORYSJ Plastocyanin, chloroplastic OS=Oryza sativa subsp. japonica GN=PETE PE=1 SV=1	1	2.71525e-07	0.26016	84.741		chloroplast	petE:plastocyanin;
Q0DFL5	_DYLSNK(hib)NNLMLK_	78	>tr|Q0DFL5|Q0DFL5_ORYSJ Os05g0583100 protein (Fragment) OS=Oryza sativa subsp. japonica GN=Os05g0583100 PE=4 SV=1;>sp|Q6AVI0|RSLE2_ORYSJ Zinc finger BED domain-containing protein RICESLEEPER 2 OS=Oryza sativa subsp. japonica GN=Os03g0733400 PE=2 SV=1;>sp|B	1	0.00193386	0.59884	74.611	.....D....K..........	cytosol
Q0DFU5	_QELAK(hib)CVEEK_	178	>tr|Q0DFU5|Q0DFU5_ORYSJ Os05g0569500 protein OS=Oryza sativa subsp. japonica GN=Os05g0569500 PE=4 SV=1	1	0.000164255	0.26809	119.34		cytosol
Q0DFU5	_TYGK(hib)TIHFWQVDR_	142	>tr|Q0DFU5|Q0DFU5_ORYSJ Os05g0569500 protein OS=Oryza sativa subsp. japonica GN=Os05g0569500 PE=4 SV=1;>tr|Q6AUN1|Q6AUN1_ORYSJ Putative embryo-specific protein Ose731 OS=Oryza sativa subsp. japonica GN=OSJNBa0040E06.9 PE=2 SV=1	1	8.96819e-05	-0.52097	107.35		cytosol
Q0DFU5	_FSVSFDK(hib)ER_	190	>tr|Q0DFU5|Q0DFU5_ORYSJ Os05g0569500 protein OS=Oryza sativa subsp. japonica GN=Os05g0569500 PE=4 SV=1	1	0.00130175	-0.2891	108.43	..........KE.........	cytosol
Q0DFU5	_CVEEK(hib)FSVSFDK_	183	>tr|Q0DFU5|Q0DFU5_ORYSJ Os05g0569500 protein OS=Oryza sativa subsp. japonica GN=Os05g0569500 PE=4 SV=1	1	0.022185	-0.35452	50.088	.........EK..........	cytosol
Q0DG05	_FFETFAGPFTK(hib)R_	96	>sp|Q0DG05|PSAH_ORYSJ Photosystem I reaction center subunit VI, chloroplastic OS=Oryza sativa subsp. japonica GN=PSAH PE=2 SV=1	1	0.0179073	1.428	58.754		chloroplast	psaH:photosystem I subunit VI;psaH:photosystem I subunit VI;
Q0DG31	_AINETHELK(hib)QFPTLR_	447	>tr|Q0DG31|Q0DG31_ORYSJ Os05g0556100 protein OS=Oryza sativa subsp. japonica GN=Os05g0556100 PE=3 SV=1;>tr|Q6I614|Q6I614_ORYSJ Putative dynamin OS=Oryza sativa subsp. japonica GN=OJ1214_E03.5 PE=3 SV=1	1	6.00374e-05	1.1002	102.64		cytosol
Q0DG31	_NSIPK(hib)SIVYCQVR_	541	>tr|Q0DG31|Q0DG31_ORYSJ Os05g0556100 protein OS=Oryza sativa subsp. japonica GN=Os05g0556100 PE=3 SV=1	1	0.0300078	1.1842	70.563		cytosol
Q0DG31	_IDLMDK(hib)GTDAVDILEGR_	217	>tr|Q0DG31|Q0DG31_ORYSJ Os05g0556100 protein OS=Oryza sativa subsp. japonica GN=Os05g0556100 PE=3 SV=1;>tr|Q6I614|Q6I614_ORYSJ Putative dynamin OS=Oryza sativa subsp. japonica GN=OJ1214_E03.5 PE=3 SV=1	1	6.64093e-09	-0.34321	129.05	.........DK..........	cytosol
Q0DG31	_EHLDGVRPGGEK(hib)IYHVFDNQFPVAIK_	358	>tr|Q0DG31|Q0DG31_ORYSJ Os05g0556100 protein OS=Oryza sativa subsp. japonica GN=Os05g0556100 PE=3 SV=1;>tr|Q6I614|Q6I614_ORYSJ Putative dynamin OS=Oryza sativa subsp. japonica GN=OJ1214_E03.5 PE=3 SV=1	1	0.00062132	-1.4651	75.539	.........EK..........	cytosol
Q0DG48	_GGK(hib)IGLFGGAGVGK_	222	>sp|P12085|ATPB_ORYSJ ATP synthase subunit beta, chloroplastic OS=Oryza sativa subsp. japonica GN=atpB PE=1 SV=2;>tr|Q8S6F3|Q8S6F3_ORYSJ ATP synthase subunit beta OS=Oryza sativa subsp. japonica GN=OSJNBb0075K12.38 PE=3 SV=1;>tr|Q0IPF8|Q0IPF8_ORYSJ ATP syn	1	0.0326889	0.054301	50.088		mitochondria	ATPeF1B:F-type H+-transporting ATPase subunit beta [EC:3.6.3.14];ATPeF1B:F-type H+-transporting ATPase subunit beta [EC:3.6.3.14];
Q0DG48	_EAAPPAPATGK(hib)ATGGGK_	64	>tr|Q0DG48|Q0DG48_ORYSJ ATP synthase subunit beta OS=Oryza sativa subsp. japonica GN=Os05g0553000 PE=2 SV=1;>sp|Q01859|ATPBM_ORYSJ ATP synthase subunit beta, mitochondrial OS=Oryza sativa subsp. japonica GN=ATPB PE=1 SV=2	1	0.00809549	0.67864	69.935		mitochondria	ATPeF1B:F-type H+-transporting ATPase subunit beta [EC:3.6.3.14];ATPeF1B:F-type H+-transporting ATPase subunit beta [EC:3.6.3.14];
Q0DG48	_IGLFGGAGVGK(hib)TVLIMELINNVAK_	233	>tr|Q0DG48|Q0DG48_ORYSJ ATP synthase subunit beta OS=Oryza sativa subsp. japonica GN=Os05g0553000 PE=2 SV=1;>sp|Q01859|ATPBM_ORYSJ ATP synthase subunit beta, mitochondrial OS=Oryza sativa subsp. japonica GN=ATPB PE=1 SV=2;>tr|Q0JKB4|Q0JKB4_ORYSJ ATP syntha	1	0.00414191	1.6612	66.467		mitochondria	ATPeF1B:F-type H+-transporting ATPase subunit beta [EC:3.6.3.14];ATPeF1B:F-type H+-transporting ATPase subunit beta [EC:3.6.3.14];
Q0DG48	_GVQK(hib)VLQNYK_	449	>tr|Q0DG48|Q0DG48_ORYSJ ATP synthase subunit beta OS=Oryza sativa subsp. japonica GN=Os05g0553000 PE=2 SV=1;>sp|Q01859|ATPBM_ORYSJ ATP synthase subunit beta, mitochondrial OS=Oryza sativa subsp. japonica GN=ATPB PE=1 SV=2;>tr|Q0JKB4|Q0JKB4_ORYSJ ATP syntha	1	0.000326978	-1.0814	103.55		mitochondria	ATPeF1B:F-type H+-transporting ATPase subunit beta [EC:3.6.3.14];ATPeF1B:F-type H+-transporting ATPase subunit beta [EC:3.6.3.14];
Q0DG48	_QSESK(hib)CALVYGQMNEPPGAR_	287	>tr|Q0DG48|Q0DG48_ORYSJ ATP synthase subunit beta OS=Oryza sativa subsp. japonica GN=Os05g0553000 PE=2 SV=1;>sp|Q01859|ATPBM_ORYSJ ATP synthase subunit beta, mitochondrial OS=Oryza sativa subsp. japonica GN=ATPB PE=1 SV=2;>tr|Q0JKB4|Q0JKB4_ORYSJ ATP syntha	1	6.32936e-41	-0.93778	191.61		mitochondria	ATPeF1B:F-type H+-transporting ATPase subunit beta [EC:3.6.3.14];ATPeF1B:F-type H+-transporting ATPase subunit beta [EC:3.6.3.14];
Q0DG48	_YDDLPEQSFYM(ox)VGGIEEVIAK(hib)AEK_	542	>tr|Q0DG48|Q0DG48_ORYSJ ATP synthase subunit beta OS=Oryza sativa subsp. japonica GN=Os05g0553000 PE=2 SV=1;>sp|Q01859|ATPBM_ORYSJ ATP synthase subunit beta, mitochondrial OS=Oryza sativa subsp. japonica GN=ATPB PE=1 SV=2	1	0.0422221	-1.811	49.765		mitochondria	ATPeF1B:F-type H+-transporting ATPase subunit beta [EC:3.6.3.14];ATPeF1B:F-type H+-transporting ATPase subunit beta [EC:3.6.3.14];
Q0DG48	_VLQNYK(hib)NLQDIIAILGMDELSEDDKLTVAR_	455	>tr|Q0DG48|Q0DG48_ORYSJ ATP synthase subunit beta OS=Oryza sativa subsp. japonica GN=Os05g0553000 PE=2 SV=1;>sp|Q01859|ATPBM_ORYSJ ATP synthase subunit beta, mitochondrial OS=Oryza sativa subsp. japonica GN=ATPB PE=1 SV=2;>tr|Q0JKB4|Q0JKB4_ORYSJ ATP syntha	1	9.46731e-35	-1.5383	161.88	..........K...D......	mitochondria	ATPeF1B:F-type H+-transporting ATPase subunit beta [EC:3.6.3.14];ATPeF1B:F-type H+-transporting ATPase subunit beta [EC:3.6.3.14];
Q0DG48	_ATGGGK(hib)ITDEFTGAGAVGQVCQVIGAVVDVR_	70	>tr|Q0DG48|Q0DG48_ORYSJ ATP synthase subunit beta OS=Oryza sativa subsp. japonica GN=Os05g0553000 PE=2 SV=1;>sp|Q01859|ATPBM_ORYSJ ATP synthase subunit beta, mitochondrial OS=Oryza sativa subsp. japonica GN=ATPB PE=1 SV=2	1	9.53364e-23	1.0875	135.02	..........K..D.......	mitochondria	ATPeF1B:F-type H+-transporting ATPase subunit beta [EC:3.6.3.14];ATPeF1B:F-type H+-transporting ATPase subunit beta [EC:3.6.3.14];
Q0DG48	_EAPAFVEQATEQQILVTGIK(hib)VVDLLAPYQR_	209	>tr|Q0DG48|Q0DG48_ORYSJ ATP synthase subunit beta OS=Oryza sativa subsp. japonica GN=Os05g0553000 PE=2 SV=1;>sp|Q01859|ATPBM_ORYSJ ATP synthase subunit beta, mitochondrial OS=Oryza sativa subsp. japonica GN=ATPB PE=1 SV=2;>tr|Q0JKB4|Q0JKB4_ORYSJ ATP syntha	1	2.34695e-22	-0.48462	126.45	..........K..D.......	mitochondria	ATPeF1B:F-type H+-transporting ATPase subunit beta [EC:3.6.3.14];ATPeF1B:F-type H+-transporting ATPase subunit beta [EC:3.6.3.14];
Q0DG48	_EMIESGVIK(hib)LGDK_	278	>tr|Q0DG48|Q0DG48_ORYSJ ATP synthase subunit beta OS=Oryza sativa subsp. japonica GN=Os05g0553000 PE=2 SV=1;>sp|Q01859|ATPBM_ORYSJ ATP synthase subunit beta, mitochondrial OS=Oryza sativa subsp. japonica GN=ATPB PE=1 SV=2;>tr|Q0JKB4|Q0JKB4_ORYSJ ATP syntha	1	0.00413869	0.33551	79.875	..........K..D.......	mitochondria	ATPeF1B:F-type H+-transporting ATPase subunit beta [EC:3.6.3.14];ATPeF1B:F-type H+-transporting ATPase subunit beta [EC:3.6.3.14];
Q0DG48	_NLQDIIAILGM(ox)DELSEDDK(hib)LTVAR_	474	>tr|Q0DG48|Q0DG48_ORYSJ ATP synthase subunit beta OS=Oryza sativa subsp. japonica GN=Os05g0553000 PE=2 SV=1;>sp|Q01859|ATPBM_ORYSJ ATP synthase subunit beta, mitochondrial OS=Oryza sativa subsp. japonica GN=ATPB PE=1 SV=2;>tr|Q0JKB4|Q0JKB4_ORYSJ ATP syntha	1	1.81522e-41	2.5549	184.35	.........DK..........	mitochondria	ATPeF1B:F-type H+-transporting ATPase subunit beta [EC:3.6.3.14];ATPeF1B:F-type H+-transporting ATPase subunit beta [EC:3.6.3.14];
Q0DG48	_IMNVIGEPIDEK(hib)GDITTNHFLPIHR_	176	>tr|Q0DG48|Q0DG48_ORYSJ ATP synthase subunit beta OS=Oryza sativa subsp. japonica GN=Os05g0553000 PE=2 SV=1;>sp|Q01859|ATPBM_ORYSJ ATP synthase subunit beta, mitochondrial OS=Oryza sativa subsp. japonica GN=ATPB PE=1 SV=2;>tr|Q0JKB4|Q0JKB4_ORYSJ ATP syntha	1	1.11117e-16	-0.068584	129.85	.........EK..........	mitochondria	ATPeF1B:F-type H+-transporting ATPase subunit beta [EC:3.6.3.14];ATPeF1B:F-type H+-transporting ATPase subunit beta [EC:3.6.3.14];
Q0DG78	_DTILHIHDK(hib)PALFR_	82	>tr|Q0DG78|Q0DG78_ORYSJ Os05g0548900 protein (Fragment) OS=Oryza sativa subsp. japonica GN=Os05g0548900 PE=4 SV=2	1	0.000672216	0.96139	80.96	.........DK..........	cytoskeleton
Q0DGD7	_IATTDASSTAK(hib)ALK_	295	>sp|Q0DGD7|BGAL8_ORYSJ Beta-galactosidase 8 OS=Oryza sativa subsp. japonica GN=Os05g0539400 PE=2 SV=1	1	0.000372619	-0.79465	91.812		chloroplast	GLB1:beta-galactosidase [EC:3.2.1.23];GLB1:beta-galactosidase [EC:3.2.1.23];GLB1:beta-galactosidase [EC:3.2.1.23];GLB1:beta-galactosidase [EC:3.2.1.23];GLB1:beta-galactosidase [EC:3.2.1.23];GLB1:beta-galactosidase [EC:3.2.1.23];
Q0DGD7	_EYGDVHNAK(hib)YK_	356	>sp|Q0DGD7|BGAL8_ORYSJ Beta-galactosidase 8 OS=Oryza sativa subsp. japonica GN=Os05g0539400 PE=2 SV=1	1	0.0232736	0.093262	56.404	.....D....K..........	chloroplast	GLB1:beta-galactosidase [EC:3.2.1.23];GLB1:beta-galactosidase [EC:3.2.1.23];GLB1:beta-galactosidase [EC:3.2.1.23];GLB1:beta-galactosidase [EC:3.2.1.23];GLB1:beta-galactosidase [EC:3.2.1.23];GLB1:beta-galactosidase [EC:3.2.1.23];
Q0DGH0	_ALLSLK(hib)TEER_	172	>tr|Q0DGH0|Q0DGH0_ORYSJ Os05g0533100 protein (Fragment) OS=Oryza sativa subsp. japonica GN=Os05g0533100 PE=4 SV=1;>tr|Q6I5H3|Q6I5H3_ORYSJ Putative uncharacterized protein OSJNBa0053E05.13 OS=Oryza sativa subsp. japonica GN=OSJNBa0053E05.13 PE=4 SV=1	1	0.000275633	0.39474	112.36		nuclear
Q0DGH0	_APVTEK(hib)QGAPEGAPQADENKDNK_	120	>tr|Q0DGH0|Q0DGH0_ORYSJ Os05g0533100 protein (Fragment) OS=Oryza sativa subsp. japonica GN=Os05g0533100 PE=4 SV=1;>tr|Q6I5H3|Q6I5H3_ORYSJ Putative uncharacterized protein OSJNBa0053E05.13 OS=Oryza sativa subsp. japonica GN=OSJNBa0053E05.13 PE=4 SV=1	0.999999	0.0247102	-0.35963	69.272	.........EK..........	nuclear
Q0DGH0	_K(hib)SVSINEFLKPAEGER_	224	>tr|Q0DGH0|Q0DGH0_ORYSJ Os05g0533100 protein (Fragment) OS=Oryza sativa subsp. japonica GN=Os05g0533100 PE=4 SV=1;>tr|Q6I5H3|Q6I5H3_ORYSJ Putative uncharacterized protein OSJNBa0053E05.13 OS=Oryza sativa subsp. japonica GN=OSJNBa0053E05.13 PE=4 SV=1;>tr|Q5	1	0.0193049	-1.0743	72.433	.....D....K..........	nuclear
Q0DGH2	_DVPNTDK(hib)QR_	68	>tr|Q0DGH2|Q0DGH2_ORYSJ Os05g0532600 protein OS=Oryza sativa subsp. japonica GN=Os05g0532600 PE=3 SV=1;>sp|Q2KNB9|HXK2_ORYSJ Hexokinase-2 OS=Oryza sativa subsp. japonica GN=HXK2 PE=2 SV=1	1	0.00735202	-0.2598	74.376	.........DK..........	cytosol	HK:hexokinase [EC:2.7.1.1];HK:hexokinase [EC:2.7.1.1];HK:hexokinase [EC:2.7.1.1];HK:hexokinase [EC:2.7.1.1];HK:hexokinase [EC:2.7.1.1];HK:hexokinase [EC:2.7.1.1];HK:hexokinase [EC:2.7.1.1];HK:hexokinase [EC:2.7.1.1];
Q0DGS8	_IENHYFVNK(hib)GFLPSDSHLLDNVDK_	167	>tr|Q0DGS8|Q0DGS8_ORYSJ Os05g0513900 protein (Fragment) OS=Oryza sativa subsp. japonica GN=Os05g0513900 PE=4 SV=1;>tr|Q68Y51|Q68Y51_ORYSJ Putative proline iminopeptidase OS=Oryza sativa subsp. japonica GN=B1155G07.16 PE=4 SV=1	1	1.7044e-05	0.50434	76.909		cytosol	pip:proline iminopeptidase [EC:3.4.11.5];
Q0DGS8	_LTSSDADVQAEAAK(hib)R_	125	>tr|Q0DGS8|Q0DGS8_ORYSJ Os05g0513900 protein (Fragment) OS=Oryza sativa subsp. japonica GN=Os05g0513900 PE=4 SV=1	1	8.36158e-34	-0.38205	208.15		cytosol	pip:proline iminopeptidase [EC:3.4.11.5];
Q0DGS8	_GEDDK(hib)FSLAFAR_	151	>tr|Q0DGS8|Q0DGS8_ORYSJ Os05g0513900 protein (Fragment) OS=Oryza sativa subsp. japonica GN=Os05g0513900 PE=4 SV=1;>tr|Q68Y51|Q68Y51_ORYSJ Putative proline iminopeptidase OS=Oryza sativa subsp. japonica GN=B1155G07.16 PE=4 SV=1	1	9.41052e-08	-0.87693	138.63	.........DK..........	cytosol	pip:proline iminopeptidase [EC:3.4.11.5];
Q0DGS8	_GFLPSDSHLLDNVDK(hib)IR_	182	>tr|Q0DGS8|Q0DGS8_ORYSJ Os05g0513900 protein (Fragment) OS=Oryza sativa subsp. japonica GN=Os05g0513900 PE=4 SV=1;>tr|Q68Y51|Q68Y51_ORYSJ Putative proline iminopeptidase OS=Oryza sativa subsp. japonica GN=B1155G07.16 PE=4 SV=1	1	1.29242e-05	2.5765	103.13	.........DK..........	cytosol	pip:proline iminopeptidase [EC:3.4.11.5];
Q0DHB9	_DVQEACVHDGYVLPK(hib)LYAK_	66	>tr|Q0JI56|Q0JI56_ORYSJ Os01g0823300 protein OS=Oryza sativa subsp. japonica GN=Os01g0823300 PE=1 SV=1;>sp|P49216|RS26_ORYSJ 40S ribosomal protein S26 OS=Oryza sativa subsp. japonica GN=RPS26 PE=2 SV=2;>tr|Q0DHB9|Q0DHB9_ORYSJ Os05g0477300 protein OS=Oryza	1	1.12399e-15	1.1509	141.31		chloroplast	RP-S26e:small subunit ribosomal protein S26e;
Q0DHF7	_LYALDDEVHLGNK(hib)VTK_	143	>tr|Q0DHF7|Q0DHF7_ORYSJ Os05g0468800 protein OS=Oryza sativa subsp. japonica GN=Os05g0468800 PE=4 SV=1	1	0.0304757	0.31061	58.079	..........K...D......	cytosol
Q0DHL4	_TVELITEHK(hib)EQVAK_	746	>sp|Q0DHL4|FTSH8_ORYSJ ATP-dependent zinc metalloprotease FTSH 8, mitochondrial OS=Oryza sativa subsp. japonica GN=FTSH8 PE=3 SV=1	1	0.000160209	0.53161	99.927	..........KE.........	chloroplast
Q0DHN6	_SILK(hib)VLHGEK_	269	>tr|Q0DHN6|Q0DHN6_ORYSJ Os05g0455500 protein OS=Oryza sativa subsp. japonica GN=Os05g0455500 PE=2 SV=1;>sp|O04226|P5CS_ORYSJ Delta-1-pyrroline-5-carboxylate synthase OS=Oryza sativa subsp. japonica GN=P5CS PE=2 SV=2	1	0.0058333	-0.15755	73.499		chloroplast	ALDH18A1:delta-1-pyrroline-5-carboxylate synthetase [EC:2.7.2.11 1.2.1.41];ALDH18A1:delta-1-pyrroline-5-carboxylate synthetase [EC:2.7.2.11 1.2.1.41];ALDH18A1:delta-1-pyrroline-5-carboxylate synthetase [EC:2.7.2.11 1.2.1.41];
Q0DHN6	_NANLWESSK(hib)DVSTR_	291	>tr|Q0DHN6|Q0DHN6_ORYSJ Os05g0455500 protein OS=Oryza sativa subsp. japonica GN=Os05g0455500 PE=2 SV=1;>sp|O04226|P5CS_ORYSJ Delta-1-pyrroline-5-carboxylate synthase OS=Oryza sativa subsp. japonica GN=P5CS PE=2 SV=2	1	4.09538e-08	-1.2753	134.06	..........KD.........	chloroplast	ALDH18A1:delta-1-pyrroline-5-carboxylate synthetase [EC:2.7.2.11 1.2.1.41];ALDH18A1:delta-1-pyrroline-5-carboxylate synthetase [EC:2.7.2.11 1.2.1.41];ALDH18A1:delta-1-pyrroline-5-carboxylate synthetase [EC:2.7.2.11 1.2.1.41];
Q0DHN6	_HQQEITFGDK(hib)SR_	231	>tr|Q0DHN6|Q0DHN6_ORYSJ Os05g0455500 protein OS=Oryza sativa subsp. japonica GN=Os05g0455500 PE=2 SV=1;>sp|O04226|P5CS_ORYSJ Delta-1-pyrroline-5-carboxylate synthase OS=Oryza sativa subsp. japonica GN=P5CS PE=2 SV=2	1	0.00917097	-0.13912	64.827	.........DK..........	chloroplast	ALDH18A1:delta-1-pyrroline-5-carboxylate synthetase [EC:2.7.2.11 1.2.1.41];ALDH18A1:delta-1-pyrroline-5-carboxylate synthetase [EC:2.7.2.11 1.2.1.41];ALDH18A1:delta-1-pyrroline-5-carboxylate synthetase [EC:2.7.2.11 1.2.1.41];
Q0DHN6	_EK(hib)HQQEITFGDK_	221	>tr|Q0DHN6|Q0DHN6_ORYSJ Os05g0455500 protein OS=Oryza sativa subsp. japonica GN=Os05g0455500 PE=2 SV=1;>sp|O04226|P5CS_ORYSJ Delta-1-pyrroline-5-carboxylate synthase OS=Oryza sativa subsp. japonica GN=P5CS PE=2 SV=2	1	0.00507343	1.5132	66.989	.........EK..........	chloroplast	ALDH18A1:delta-1-pyrroline-5-carboxylate synthetase [EC:2.7.2.11 1.2.1.41];ALDH18A1:delta-1-pyrroline-5-carboxylate synthetase [EC:2.7.2.11 1.2.1.41];ALDH18A1:delta-1-pyrroline-5-carboxylate synthetase [EC:2.7.2.11 1.2.1.41];
Q0DHN6	_DLMK(hib)SPGLDDILVALK_	557	>tr|Q0DHN6|Q0DHN6_ORYSJ Os05g0455500 protein OS=Oryza sativa subsp. japonica GN=Os05g0455500 PE=2 SV=1;>sp|O04226|P5CS_ORYSJ Delta-1-pyrroline-5-carboxylate synthase OS=Oryza sativa subsp. japonica GN=P5CS PE=2 SV=2	1	0.00497572	4.6695	65.298	.......D..K..........	chloroplast	ALDH18A1:delta-1-pyrroline-5-carboxylate synthetase [EC:2.7.2.11 1.2.1.41];ALDH18A1:delta-1-pyrroline-5-carboxylate synthetase [EC:2.7.2.11 1.2.1.41];ALDH18A1:delta-1-pyrroline-5-carboxylate synthetase [EC:2.7.2.11 1.2.1.41];
Q0DHN6	_SADMDMAK(hib)HIVMDAK_	529	>tr|Q0DHN6|Q0DHN6_ORYSJ Os05g0455500 protein OS=Oryza sativa subsp. japonica GN=Os05g0455500 PE=2 SV=1;>sp|O04226|P5CS_ORYSJ Delta-1-pyrroline-5-carboxylate synthase OS=Oryza sativa subsp. japonica GN=P5CS PE=2 SV=2	1	0.0468988	-0.17405	43.592	.......D..K..........	chloroplast	ALDH18A1:delta-1-pyrroline-5-carboxylate synthetase [EC:2.7.2.11 1.2.1.41];ALDH18A1:delta-1-pyrroline-5-carboxylate synthetase [EC:2.7.2.11 1.2.1.41];ALDH18A1:delta-1-pyrroline-5-carboxylate synthetase [EC:2.7.2.11 1.2.1.41];
Q0DI31	_ADLISYLK(hib)EATS_	108	>sp|Q0DI31|CYC_ORYSJ Cytochrome c OS=Oryza sativa subsp. japonica GN=CC-1 PE=1 SV=1	1	0.0281175	0.15843	48.701		mitochondria	CYC:cytochrome c;CYC:cytochrome c;
Q0DI31	_AGEK(hib)IFK_	17	>sp|Q0DI31|CYC_ORYSJ Cytochrome c OS=Oryza sativa subsp. japonica GN=CC-1 PE=1 SV=1	1	0.0110991	0.36947	89.046	.........EK..........	mitochondria	CYC:cytochrome c;CYC:cytochrome c;
Q0DIA3	_IVK(hib)ETVSDSAK_	141	>tr|Q0DIA3|Q0DIA3_ORYSJ Os05g0404700 protein OS=Oryza sativa subsp. japonica GN=Os05g0404700 PE=4 SV=2	1	0.000365471	0.99625	97.163	..........KE.........	extracellular
Q0DIY4	_FKDLVEEISESLAK(hib)TEGK_	169	>tr|Q0DIY4|Q0DIY4_ORYSJ Os05g0350600 protein OS=Oryza sativa subsp. japonica GN=Os05g0350600 PE=4 SV=1;>tr|Q5W6H0|Q5W6H0_ORYSJ Uncharacterized protein OS=Oryza sativa subsp. japonica GN=OSJNBa0077J17.9 PE=4 SV=1	1	4.31458e-11	-1.9852	145.48		cytosol
Q0DIY4	_ICANHLVASTTK(hib)MQEHAGSDK_	115	>tr|Q0DIY4|Q0DIY4_ORYSJ Os05g0350600 protein OS=Oryza sativa subsp. japonica GN=Os05g0350600 PE=4 SV=1;>tr|Q5W6H0|Q5W6H0_ORYSJ Uncharacterized protein OS=Oryza sativa subsp. japonica GN=OSJNBa0077J17.9 PE=4 SV=1	1	0.000100843	-0.27369	85.61		cytosol
Q0DIY4	_FK(hib)DLVEEISESLAK_	157	>tr|Q0DIY4|Q0DIY4_ORYSJ Os05g0350600 protein OS=Oryza sativa subsp. japonica GN=Os05g0350600 PE=4 SV=1;>tr|Q5W6H0|Q5W6H0_ORYSJ Uncharacterized protein OS=Oryza sativa subsp. japonica GN=OSJNBa0077J17.9 PE=4 SV=1	1	0.000175505	0.4247	98.676	..........KD.........	cytosol
Q0DIY4	_EGNQWK(hib)ER_	74	>tr|Q0DIY4|Q0DIY4_ORYSJ Os05g0350600 protein OS=Oryza sativa subsp. japonica GN=Os05g0350600 PE=4 SV=1;>tr|Q10MW8|Q10MW8_ORYSJ Os03g0292800 protein OS=Oryza sativa subsp. japonica GN=Os03g0292800 PE=2 SV=1	1	0.00109234	0.17054	107.69	..........KE.........	cytosol
Q0DIY4	_FDK(hib)EGNQWK_	68	>tr|Q0DIY4|Q0DIY4_ORYSJ Os05g0350600 protein OS=Oryza sativa subsp. japonica GN=Os05g0350600 PE=4 SV=1;>tr|Q10MW8|Q10MW8_ORYSJ Os03g0292800 protein OS=Oryza sativa subsp. japonica GN=Os03g0292800 PE=2 SV=1	1	0.000228173	0.67211	143.7	..........KE.........	cytosol
Q0DIY6	_EGIDIDESK(hib)YK_	90	>tr|Q0DIY6|Q0DIY6_ORYSJ Os05g0349800 protein OS=Oryza sativa subsp. japonica GN=Os05g0349800 PE=2 SV=1;>sp|P46520|EMP1_ORYSJ Embryonic abundant protein 1 OS=Oryza sativa subsp. japonica GN=EMP1 PE=2 SV=1	1	0.000813586	-0.59333	87.184		nuclear
Q0DIY6	_K(hib)GGLSTGDESGGER_	65	>tr|Q0DIY6|Q0DIY6_ORYSJ Os05g0349800 protein OS=Oryza sativa subsp. japonica GN=Os05g0349800 PE=2 SV=1;>sp|P46520|EMP1_ORYSJ Embryonic abundant protein 1 OS=Oryza sativa subsp. japonica GN=EMP1 PE=2 SV=1	1	6.01314e-08	0.64748	132.24		nuclear
Q0DJ99	_DPNRPFPSGQNETPLVK(hib)WR_	375	>sp|Q0DJ99|COPD2_ORYSJ Coatomer subunit delta-2 OS=Oryza sativa subsp. japonica GN=Os05g0311000 PE=2 SV=1;>sp|P49661|COPD3_ORYSJ Coatomer subunit delta-3 OS=Oryza sativa subsp. japonica GN=Os01g0833700 PE=2 SV=2;>sp|Q0DJA0|COPD1_ORYSJ Coatomer subunit delt	1	0.000314556	0.048105	95.554		chloroplast
Q0DJ99	_LVGTGK(hib)QHTYVETENVR_	44	>sp|Q0DJ99|COPD2_ORYSJ Coatomer subunit delta-2 OS=Oryza sativa subsp. japonica GN=Os05g0311000 PE=2 SV=1;>sp|Q0DJA0|COPD1_ORYSJ Coatomer subunit delta-1 OS=Oryza sativa subsp. japonica GN=Os05g0310800 PE=2 SV=1	1	8.91396e-103	-0.22438	297.45		chloroplast
Q0DJ99	_TQK(hib)TNQFLESLK_	248	>sp|Q0DJ99|COPD2_ORYSJ Coatomer subunit delta-2 OS=Oryza sativa subsp. japonica GN=Os05g0311000 PE=2 SV=1;>sp|Q0DJA0|COPD1_ORYSJ Coatomer subunit delta-1 OS=Oryza sativa subsp. japonica GN=Os05g0310800 PE=2 SV=1	1	0.00529651	-0.42793	67.019		chloroplast
Q0DJ99	_VVLAASIISK(hib)SGK_	11	>sp|Q0DJ99|COPD2_ORYSJ Coatomer subunit delta-2 OS=Oryza sativa subsp. japonica GN=Os05g0311000 PE=2 SV=1;>sp|P49661|COPD3_ORYSJ Coatomer subunit delta-3 OS=Oryza sativa subsp. japonica GN=Os01g0833700 PE=2 SV=2;>tr|C7J5K7|C7J5K7_ORYSJ Os08g0368000 protein	1	0.000482194	1.1357	91.62		chloroplast
Q0DJ99	_DLFNSQQVVGAK(hib)DPNRPFPSGQNETPLVK_	358	>sp|Q0DJ99|COPD2_ORYSJ Coatomer subunit delta-2 OS=Oryza sativa subsp. japonica GN=Os05g0311000 PE=2 SV=1;>sp|Q0DJA0|COPD1_ORYSJ Coatomer subunit delta-1 OS=Oryza sativa subsp. japonica GN=Os05g0310800 PE=2 SV=1	1	0.000354278	-0.40615	85.849	..........KD.........	chloroplast
Q0DJ99	_VTGIRPLK(hib)DGNPPK_	502	>sp|Q0DJ99|COPD2_ORYSJ Coatomer subunit delta-2 OS=Oryza sativa subsp. japonica GN=Os05g0311000 PE=2 SV=1;>sp|Q0DJA0|COPD1_ORYSJ Coatomer subunit delta-1 OS=Oryza sativa subsp. japonica GN=Os05g0310800 PE=2 SV=1	1	0.0600653	0.14151	61.657	..........KD.........	chloroplast
Q0DJ99	_ASELDK(hib)MK_	168	>sp|Q0DJ99|COPD2_ORYSJ Coatomer subunit delta-2 OS=Oryza sativa subsp. japonica GN=Os05g0311000 PE=2 SV=1	1	0.0191904	0.38001	57.59	.........DK..........	chloroplast
Q0DJ99	_LDK(hib)GGYSAISGPR_	178	>sp|Q0DJ99|COPD2_ORYSJ Coatomer subunit delta-2 OS=Oryza sativa subsp. japonica GN=Os05g0311000 PE=2 SV=1	1	7.64703e-05	-0.072431	116.51	.........DK..........	chloroplast
Q0DJA0	_LDK(hib)GGYSSISGPR_	178	>sp|Q0DJA0|COPD1_ORYSJ Coatomer subunit delta-1 OS=Oryza sativa subsp. japonica GN=Os05g0310800 PE=2 SV=1	1	0.000256448	1.6745	101.43	.........DK..........	chloroplast
Q0DJB9	_GKVEAK(hib)LTELK_	381	>tr|Q0DJB9|Q0DJB9_ORYSJ Os05g0303000 protein (Fragment) OS=Oryza sativa subsp. japonica GN=Os05g0303000 PE=3 SV=1	1	0.000483844	-0.18781	114.72		chloroplast
Q0DJB9	_K(hib)QDITITGASTLPK_	309	>tr|Q0DJB9|Q0DJB9_ORYSJ Os05g0303000 protein (Fragment) OS=Oryza sativa subsp. japonica GN=Os05g0303000 PE=3 SV=1	1	0.000443177	1.3366	99.069		chloroplast
Q0DJB9	_VVDWLAGNFK(hib)NDEGIDLLK_	58	>tr|Q0DJB9|Q0DJB9_ORYSJ Os05g0303000 protein (Fragment) OS=Oryza sativa subsp. japonica GN=Os05g0303000 PE=3 SV=1	1	1.01452e-06	-0.57964	106.57		chloroplast
Q0DJB9	_LTELK(hib)DAVAGGSTQTMK_	386	>tr|Q0DJB9|Q0DJB9_ORYSJ Os05g0303000 protein (Fragment) OS=Oryza sativa subsp. japonica GN=Os05g0303000 PE=3 SV=1	1	6.46425e-11	0.25102	136.34	..........KD.........	chloroplast
Q0DJB9	_KQDITITGASTLPK(hib)DEVEK_	322	>tr|Q0DJB9|Q0DJB9_ORYSJ Os05g0303000 protein (Fragment) OS=Oryza sativa subsp. japonica GN=Os05g0303000 PE=3 SV=1	1	4.79292e-20	0.96987	172.55	..........KD.........	chloroplast
Q0DJB9	_LSFK(hib)DIDEVILVGGSTR_	145	>tr|Q0DJB9|Q0DJB9_ORYSJ Os05g0303000 protein (Fragment) OS=Oryza sativa subsp. japonica GN=Os05g0303000 PE=3 SV=1	1	2.14467e-19	-1.4011	158.74	..........KD.........	chloroplast
Q0DJB9	_QLK(hib)ELGDK_	364	>tr|Q0DJB9|Q0DJB9_ORYSJ Os05g0303000 protein (Fragment) OS=Oryza sativa subsp. japonica GN=Os05g0303000 PE=3 SV=1	1	0.0076482	-0.28986	85.161	..........KE.........	chloroplast
Q0DJB9	_FDIDANGILSVSAVDK(hib)GTGK_	304	>tr|Q0DJB9|Q0DJB9_ORYSJ Os05g0303000 protein (Fragment) OS=Oryza sativa subsp. japonica GN=Os05g0303000 PE=3 SV=1	1	2.29035e-12	-2.2709	134.04	.........DK..........	chloroplast
Q0DJB9	_NQAESVIYQTEK(hib)QLK_	361	>tr|Q0DJB9|Q0DJB9_ORYSJ Os05g0303000 protein (Fragment) OS=Oryza sativa subsp. japonica GN=Os05g0303000 PE=3 SV=1	1	5.26663e-08	-0.072672	129.92	.........EK..........	chloroplast
Q0DJB9	_M(ox)VEEAEK(hib)FAK_	334	>tr|Q0DJB9|Q0DJB9_ORYSJ Os05g0303000 protein (Fragment) OS=Oryza sativa subsp. japonica GN=Os05g0303000 PE=3 SV=1	1	0.00549562	-0.41862	85.533	.........EK..........	chloroplast
Q0DJB9	_DAIDTK(hib)NQAESVIYQTEK_	349	>tr|Q0DJB9|Q0DJB9_ORYSJ Os05g0303000 protein (Fragment) OS=Oryza sativa subsp. japonica GN=Os05g0303000 PE=3 SV=1	1	4.05558e-32	-0.86653	185.99	........D.K..........	chloroplast
Q0DJB9	_ELGDKVPGDVK(hib)GK_	375	>tr|Q0DJB9|Q0DJB9_ORYSJ Os05g0303000 protein (Fragment) OS=Oryza sativa subsp. japonica GN=Os05g0303000 PE=3 SV=1	1	0.000830727	0.025585	107.46	........D.K..........	chloroplast
Q0DJB9	_IPAVQDLVK(hib)K_	167	>tr|Q0DJB9|Q0DJB9_ORYSJ Os05g0303000 protein (Fragment) OS=Oryza sativa subsp. japonica GN=Os05g0303000 PE=3 SV=1	1	0.00127299	0.26611	100.88	.......D..K..........	chloroplast
Q0DJB9	_MELSSLTQTNISLPFITATADGPK(hib)HIETTLTR_	107	>tr|Q0DJB9|Q0DJB9_ORYSJ Os05g0303000 protein (Fragment) OS=Oryza sativa subsp. japonica GN=Os05g0303000 PE=3 SV=1	1	1.65118e-21	0.36437	124.98	.......D..K..........	chloroplast
Q0DJB9	_NDEGIDLLK(hib)DK_	67	>tr|Q0DJB9|Q0DJB9_ORYSJ Os05g0303000 protein (Fragment) OS=Oryza sativa subsp. japonica GN=Os05g0303000 PE=3 SV=1	1	6.27862e-05	-0.0054806	113.61	.......D..K..........	chloroplast
Q0DJC0	_LQVVVFGK(hib)K_	373	>tr|Q0DJC0|Q0DJC0_ORYSJ Os05g0302700 protein OS=Oryza sativa subsp. japonica GN=Os05g0302700 PE=2 SV=1	1	0.0297667	0.83516	66.692		chloroplast
Q0DJC0	_SLFK(hib)GAGANILR_	344	>tr|Q0DJC0|Q0DJC0_ORYSJ Os05g0302700 protein OS=Oryza sativa subsp. japonica GN=Os05g0302700 PE=2 SV=1	1	0.000259502	1.3733	102.53		chloroplast
Q0DJC0	_LSHPYK(hib)GIADCFGR_	125	>tr|Q0DJC0|Q0DJC0_ORYSJ Os05g0302700 protein OS=Oryza sativa subsp. japonica GN=Os05g0302700 PE=2 SV=1	1	0.000222766	-1.2386	93.237	..........K...D......	chloroplast
Q0DJC0	_TIK(hib)DEGVIALWR_	136	>tr|Q0DJC0|Q0DJC0_ORYSJ Os05g0302700 protein OS=Oryza sativa subsp. japonica GN=Os05g0302700 PE=2 SV=1	1	8.22923e-05	-2.2055	110.08	..........KD.........	chloroplast
Q0DJC0	_YFPTQALNFAFK(hib)DHFK_	165	>tr|Q0DJC0|Q0DJC0_ORYSJ Os05g0302700 protein OS=Oryza sativa subsp. japonica GN=Os05g0302700 PE=2 SV=1	1	2.35686e-09	2.4637	129.38	..........KD.........	chloroplast
Q0DJC0	_IK(hib)LLIQNQDEMIK_	105	>tr|Q0DJC0|Q0DJC0_ORYSJ Os05g0302700 protein OS=Oryza sativa subsp. japonica GN=Os05g0302700 PE=2 SV=1	1	0.000509647	-0.033473	100.22	.........IK..........	chloroplast
Q0DJC0	_YNSSLDAFK(hib)QIVAK_	331	>tr|Q0DJC0|Q0DJC0_ORYSJ Os05g0302700 protein OS=Oryza sativa subsp. japonica GN=Os05g0302700 PE=2 SV=1	1	0.000217572	0.17701	94.688	.......D..K..........	chloroplast
Q0DJC0	_LLIQNQDEMIK(hib)SGR_	116	>tr|Q0DJC0|Q0DJC0_ORYSJ Os05g0302700 protein OS=Oryza sativa subsp. japonica GN=Os05g0302700 PE=2 SV=1	1	2.02715e-11	-0.9583	146.79	......D...K..........	chloroplast
Q0DJC0	_K(hib)TLASDGIAGLYR_	237	>tr|Q0DJC0|Q0DJC0_ORYSJ Os05g0302700 protein OS=Oryza sativa subsp. japonica GN=Os05g0302700 PE=2 SV=1	1	0.00387143	0.10277	73.927	......D...K..........	chloroplast
Q0DJC3	_K(hib)LVLDVVN_	297	>tr|Q0DJC3|Q0DJC3_ORYSJ Os05g0301700 protein OS=Oryza sativa subsp. japonica GN=Os05g0301700 PE=2 SV=1;>tr|Q942X6|Q942X6_ORYSJ Os01g0935700 protein OS=Oryza sativa subsp. japonica GN=P0492G09.27-1 PE=2 SV=1	1	0.0583332	-0.9963	57.177		chloroplast	CYC1:ubiquinol-cytochrome c reductase cytochrome c1 subunit;CYC1:ubiquinol-cytochrome c reductase cytochrome c1 subunit;
Q0DJC3	_WSVLK(hib)SR_	294	>tr|Q0DJC3|Q0DJC3_ORYSJ Os05g0301700 protein OS=Oryza sativa subsp. japonica GN=Os05g0301700 PE=2 SV=1	1	0.0123653	0.19263	83.753		chloroplast	CYC1:ubiquinol-cytochrome c reductase cytochrome c1 subunit;CYC1:ubiquinol-cytochrome c reductase cytochrome c1 subunit;
Q0DJC5	_DIDISVPFPTK(hib)QEQEVK_	390	>sp|Q0DJC5|OST1A_ORYSJ Dolichyl-diphosphooligosaccharide--protein glycosyltransferase subunit 1A OS=Oryza sativa subsp. japonica GN=OST1A PE=2 SV=1	1	0.000176033	1.9531	85.176		plasma membrane	OST1:oligosaccharyltransferase complex subunit alpha (ribophorin I);OST1:oligosaccharyltransferase complex subunit alpha (ribophorin I);OST1:oligosaccharyltransferase complex subunit alpha (ribophorin I);
Q0DJC5	_VESYTK(hib)YPNTK_	187	>sp|Q0DJC5|OST1A_ORYSJ Dolichyl-diphosphooligosaccharide--protein glycosyltransferase subunit 1A OS=Oryza sativa subsp. japonica GN=OST1A PE=2 SV=1	1	0.000383398	1.577	92.866		plasma membrane	OST1:oligosaccharyltransferase complex subunit alpha (ribophorin I);OST1:oligosaccharyltransferase complex subunit alpha (ribophorin I);OST1:oligosaccharyltransferase complex subunit alpha (ribophorin I);
Q0DJC5	_YPNTK(hib)LAESELK_	192	>sp|Q0DJC5|OST1A_ORYSJ Dolichyl-diphosphooligosaccharide--protein glycosyltransferase subunit 1A OS=Oryza sativa subsp. japonica GN=OST1A PE=2 SV=1	1	0.00663994	-0.60037	64.945		plasma membrane	OST1:oligosaccharyltransferase complex subunit alpha (ribophorin I);OST1:oligosaccharyltransferase complex subunit alpha (ribophorin I);OST1:oligosaccharyltransferase complex subunit alpha (ribophorin I);
Q0DJC5	_VVLPEGSK(hib)DIDISVPFPTK_	379	>sp|Q0DJC5|OST1A_ORYSJ Dolichyl-diphosphooligosaccharide--protein glycosyltransferase subunit 1A OS=Oryza sativa subsp. japonica GN=OST1A PE=2 SV=1	1	0.011073	-1.4639	57.366	..........KD.........	plasma membrane	OST1:oligosaccharyltransferase complex subunit alpha (ribophorin I);OST1:oligosaccharyltransferase complex subunit alpha (ribophorin I);OST1:oligosaccharyltransferase complex subunit alpha (ribophorin I);
Q0DJC5	_TADAQFK(hib)ELAK_	527	>sp|Q0DJC5|OST1A_ORYSJ Dolichyl-diphosphooligosaccharide--protein glycosyltransferase subunit 1A OS=Oryza sativa subsp. japonica GN=OST1A PE=2 SV=1	1	0.00542344	-0.33727	80.014	..........KE.........	plasma membrane	OST1:oligosaccharyltransferase complex subunit alpha (ribophorin I);OST1:oligosaccharyltransferase complex subunit alpha (ribophorin I);OST1:oligosaccharyltransferase complex subunit alpha (ribophorin I);
Q0DJC5	_VEELVAK(hib)ER_	559	>sp|Q0DJC5|OST1A_ORYSJ Dolichyl-diphosphooligosaccharide--protein glycosyltransferase subunit 1A OS=Oryza sativa subsp. japonica GN=OST1A PE=2 SV=1	1	0.00196001	0.71065	94.409	..........KE.........	plasma membrane	OST1:oligosaccharyltransferase complex subunit alpha (ribophorin I);OST1:oligosaccharyltransferase complex subunit alpha (ribophorin I);OST1:oligosaccharyltransferase complex subunit alpha (ribophorin I);
Q0DJC5	_AFGTEEK(hib)VK_	88	>sp|Q0DJC5|OST1A_ORYSJ Dolichyl-diphosphooligosaccharide--protein glycosyltransferase subunit 1A OS=Oryza sativa subsp. japonica GN=OST1A PE=2 SV=1	1	0.00579383	0.39884	80.455	.........EK..........	plasma membrane	OST1:oligosaccharyltransferase complex subunit alpha (ribophorin I);OST1:oligosaccharyltransferase complex subunit alpha (ribophorin I);OST1:oligosaccharyltransferase complex subunit alpha (ribophorin I);
Q0DJC5	_HSTVVDSFEK(hib)K_	580	>sp|Q0DJC5|OST1A_ORYSJ Dolichyl-diphosphooligosaccharide--protein glycosyltransferase subunit 1A OS=Oryza sativa subsp. japonica GN=OST1A PE=2 SV=1	1	1.00561e-34	0.48229	227.81	.........EK..........	plasma membrane	OST1:oligosaccharyltransferase complex subunit alpha (ribophorin I);OST1:oligosaccharyltransferase complex subunit alpha (ribophorin I);OST1:oligosaccharyltransferase complex subunit alpha (ribophorin I);
Q0DJD8	_EESAEVDILTK(hib)GDNNFGDDR_	115	>tr|Q0DJD8|Q0DJD8_ORYSJ Os05g0297900 protein OS=Oryza sativa subsp. japonica GN=Os05g0297900 PE=2 SV=1	1	7.41381e-09	-1.1848	115.57	......D...K..........	endoplasmic reticulum	SEC11:signal peptidase, endoplasmic reticulum-type [EC:3.4.-.-];
Q0DJE6	_LGVEFVK(hib)KPDDGK_	152	>tr|Q0DJE6|Q0DJE6_ORYSJ Lactoylglutathione lyase OS=Oryza sativa subsp. japonica GN=Os05g0295800 PE=2 SV=1	0.984477	0.00325381	-0.10685	91.292	..........K..D.......	nuclear	GLO1:lactoylglutathione lyase [EC:4.4.1.5];
Q0DJE6	_EAPANNPGLQAPSEK(hib)DPATK_	23	>tr|Q0DJE6|Q0DJE6_ORYSJ Lactoylglutathione lyase OS=Oryza sativa subsp. japonica GN=Os05g0295800 PE=2 SV=1	1	0.000174204	0.10981	85.177	.........EK..........	nuclear	GLO1:lactoylglutathione lyase [EC:4.4.1.5];
Q0DJE6	_VKDPK(hib)VSLDFYSR_	43	>tr|Q0DJE6|Q0DJE6_ORYSJ Lactoylglutathione lyase OS=Oryza sativa subsp. japonica GN=Os05g0295800 PE=2 SV=1	0.999739	0.00137557	0.093424	95.428	........D.K..........	nuclear	GLO1:lactoylglutathione lyase [EC:4.4.1.5];
Q0DJE6	_FSLYFLGYEDVESAPTDPVK(hib)R_	87	>tr|Q0DJE6|Q0DJE6_ORYSJ Lactoylglutathione lyase OS=Oryza sativa subsp. japonica GN=Os05g0295800 PE=2 SV=1	1	3.03868e-32	-1.2029	160.47	.......D..K..........	nuclear	GLO1:lactoylglutathione lyase [EC:4.4.1.5];
Q0DJE6	_GFGHIGVTVHDVYK(hib)ACER_	138	>tr|Q0DJE6|Q0DJE6_ORYSJ Lactoylglutathione lyase OS=Oryza sativa subsp. japonica GN=Os05g0295800 PE=2 SV=1	1	1.35682e-19	0.23314	156.49	.......D..K..........	nuclear	GLO1:lactoylglutathione lyase [EC:4.4.1.5];
Q0DJF9	_VGPGKPSK(hib)DTGADDEPK_	39	>tr|Q0DJF9|Q0DJF9_ORYSJ Os05g0291700 protein OS=Oryza sativa subsp. japonica GN=Os05g0291700 PE=4 SV=1	0.999794	0.000500793	1.3485	102.08	..........KD.........	chloroplast
Q0DJF9	_SFFADFGK(hib)LSDGR_	58	>tr|Q0DJF9|Q0DJF9_ORYSJ Os05g0291700 protein OS=Oryza sativa subsp. japonica GN=Os05g0291700 PE=4 SV=1	1	2.06575e-12	3.6796	164.13	.......D..K..........	chloroplast
Q0DJJ0	_FDK(hib)TNFTGGLNYYR_	231	>tr|Q0DJJ0|Q0DJJ0_ORYSJ Os05g0273800 protein OS=Oryza sativa subsp. japonica GN=Os05g0273800 PE=2 SV=1	1	0.000172736	-1.7086	96.866	.........DK..........	chloroplast
Q0DJU1	_LTK(hib)NHGDYFLR_	503	>tr|Q0DJU1|Q0DJU1_ORYSJ Eukaryotic translation initiation factor 3 subunit L OS=Oryza sativa subsp. japonica GN=Os05g0227700 PE=2 SV=1;>tr|Q6AVB7|Q6AVB7_ORYSJ Eukaryotic translation initiation factor 3 subunit L OS=Oryza sativa subsp. japonica GN=OJ1212_C1	1	0.00217415	-2.4825	80.834	..........K...D......	cytosol
Q0DJU1	_ALVEK(hib)SMIGEILER_	203	>tr|Q0DJU1|Q0DJU1_ORYSJ Eukaryotic translation initiation factor 3 subunit L OS=Oryza sativa subsp. japonica GN=Os05g0227700 PE=2 SV=1;>tr|Q6AVB7|Q6AVB7_ORYSJ Eukaryotic translation initiation factor 3 subunit L OS=Oryza sativa subsp. japonica GN=OJ1212_C1	1	0.00751972	1.9955	66.215	.........EK..........	cytosol
Q0DJW8	_FESK(hib)VADFGLAK_	155	>tr|Q0DJW8|Q0DJW8_ORYSJ Os05g0218400 protein (Fragment) OS=Oryza sativa subsp. japonica GN=Os05g0218400 PE=3 SV=1;>tr|Q60E30|Q60E30_ORYSJ Putative uncharacterized protein OSJNBb0012L23.7 OS=Oryza sativa subsp. japonica GN=OSJNBb0012L23.7 PE=3 SV=1	1	0.0234514	0.64632	52.863	..........K..D.......	nuclear
Q0DJW8	_DIK(hib)ASNILLDFK_	142	>tr|Q0DJW8|Q0DJW8_ORYSJ Os05g0218400 protein (Fragment) OS=Oryza sativa subsp. japonica GN=Os05g0218400 PE=3 SV=1;>tr|Q60E30|Q60E30_ORYSJ Putative uncharacterized protein OSJNBb0012L23.7 OS=Oryza sativa subsp. japonica GN=OSJNBb0012L23.7 PE=3 SV=1	1	0.0125138	0.2467	60.345	........D.K..........	nuclear
Q0DKE8	_ILK(hib)AITDGYDR_	312	>tr|Q0DKE8|Q0DKE8_ORYSJ Os05g0169300 protein OS=Oryza sativa subsp. japonica GN=Os05g0169300 PE=2 SV=1	1	0.000484301	-0.29209	90.913	..........K...D......	chloroplast	TAA1:L-tryptophan---pyruvate aminotransferase [EC:2.6.1.99];TAA1:L-tryptophan---pyruvate aminotransferase [EC:2.6.1.99];
Q0DKE8	_FIELNTIGVSK(hib)DSQLR_	301	>tr|Q0DKE8|Q0DKE8_ORYSJ Os05g0169300 protein OS=Oryza sativa subsp. japonica GN=Os05g0169300 PE=2 SV=1	1	1.73642e-07	0.41736	121.82	..........KD.........	chloroplast	TAA1:L-tryptophan---pyruvate aminotransferase [EC:2.6.1.99];TAA1:L-tryptophan---pyruvate aminotransferase [EC:2.6.1.99];
Q0DKF0	_INK(hib)M(ox)LSCAGADR_	101	>sp|Q0DKF0|RL102_ORYSJ 60S ribosomal protein L10-2 OS=Oryza sativa subsp. japonica GN=SG12 PE=2 SV=1;>sp|Q0ITS8|RL101_ORYSJ 60S ribosomal protein L10-1 OS=Oryza sativa subsp. japonica GN=SC34 PE=2 SV=1	1	0.0030176	-0.21526	85.813		chloroplast	RP-L10e:large subunit ribosomal protein L10e;
Q0DKF0	_SAGK(hib)DAFHLR_	82	>sp|Q0DKF0|RL102_ORYSJ 60S ribosomal protein L10-2 OS=Oryza sativa subsp. japonica GN=SG12 PE=2 SV=1	1	1.04877e-05	-0.30733	147.2	..........KD.........	chloroplast	RP-L10e:large subunit ribosomal protein L10e;
Q0DKF0	_GVDEFSHCVHLVSWEK(hib)ENVTSEALEAAR_	57	>sp|Q0DKF0|RL102_ORYSJ 60S ribosomal protein L10-2 OS=Oryza sativa subsp. japonica GN=SG12 PE=2 SV=1	1	8.69643e-60	-0.1296	180.83	.........EK..........	chloroplast	RP-L10e:large subunit ribosomal protein L10e;
Q0DKF0	_GVPDPK(hib)IR_	30	>sp|Q0DKF0|RL102_ORYSJ 60S ribosomal protein L10-2 OS=Oryza sativa subsp. japonica GN=SG12 PE=2 SV=1;>sp|Q0ITS8|RL101_ORYSJ 60S ribosomal protein L10-1 OS=Oryza sativa subsp. japonica GN=SC34 PE=2 SV=1	1	0.0154154	-0.19216	63.565	........D.K..........	chloroplast	RP-L10e:large subunit ribosomal protein L10e;
Q0DKF0	_IYDVGMK(hib)K_	39	>sp|Q0DKF0|RL102_ORYSJ 60S ribosomal protein L10-2 OS=Oryza sativa subsp. japonica GN=SG12 PE=2 SV=1;>sp|Q0ITS8|RL101_ORYSJ 60S ribosomal protein L10-1 OS=Oryza sativa subsp. japonica GN=SC34 PE=2 SV=1	1	0.0276282	0.74532	65.88	......D...K..........	chloroplast	RP-L10e:large subunit ribosomal protein L10e;
Q0DKF0	_IMPDGVNAK(hib)LLGCHGR_	198	>sp|Q0DKF0|RL102_ORYSJ 60S ribosomal protein L10-2 OS=Oryza sativa subsp. japonica GN=SG12 PE=2 SV=1	1	3.67661e-06	0.65383	113.25	.....D....K..........	chloroplast	RP-L10e:large subunit ribosomal protein L10e;
Q0DKJ1	_EACLQTYLK(hib)AIHI_	68	>tr|Q0DKJ1|Q0DKJ1_ORYSJ Os05g0160000 protein (Fragment) OS=Oryza sativa subsp. japonica GN=Os05g0160000 PE=4 SV=1	1	0.000664428	-1.0062	81.92		cytosol
Q0DKJ1	_VVAEK(hib)ETDR_	9	>tr|Q0DKJ1|Q0DKJ1_ORYSJ Os05g0160000 protein (Fragment) OS=Oryza sativa subsp. japonica GN=Os05g0160000 PE=4 SV=1	1	0.000691422	2.1141	126.07		cytosol
Q0DKJ1	_TCHAHPTVSEALK(hib)EACLQTYLK_	59	>tr|Q0DKJ1|Q0DKJ1_ORYSJ Os05g0160000 protein (Fragment) OS=Oryza sativa subsp. japonica GN=Os05g0160000 PE=4 SV=1	1	1.11548e-09	-1.4697	114.55	..........KE.........	cytosol
Q0DKM4	_SDIIAK(hib)ADGTFVPR_	109	>sp|Q0DKM4|RU1A_ORYSJ U1 small nuclear ribonucleoprotein A OS=Oryza sativa subsp. japonica GN=Os05g0154800 PE=3 SV=1	1	0.00123435	-0.95097	78.401	......D...K..........	cytosol	SNRPA:U1 small nuclear ribonucleoprotein A;
Q0DKM4	_ILDVLAFK(hib)TLK_	60	>sp|Q0DKM4|RU1A_ORYSJ U1 small nuclear ribonucleoprotein A OS=Oryza sativa subsp. japonica GN=Os05g0154800 PE=3 SV=1	1	0.000111742	0.54771	108.35	.....D....K..........	cytosol	SNRPA:U1 small nuclear ribonucleoprotein A;
Q0DKP0	_AEFK(hib)LTTR_	726	>tr|Q0DKP0|Q0DKP0_ORYSJ Os05g0150900 protein OS=Oryza sativa subsp. japonica GN=Os05g0150900 PE=3 SV=1;>sp|P93422|SYH_ORYSJ Histidine--tRNA ligase OS=Oryza sativa subsp. japonica GN=Os05g0150900 PE=2 SV=2	1	0.0266387	-4.9006	47.594		cytosol	HARS:histidyl-tRNA synthetase [EC:6.1.1.21];
Q0DKP0	_IELNAPVK(hib)LGK_	137	>tr|Q0DKP0|Q0DKP0_ORYSJ Os05g0150900 protein OS=Oryza sativa subsp. japonica GN=Os05g0150900 PE=3 SV=1;>sp|P93422|SYH_ORYSJ Histidine--tRNA ligase OS=Oryza sativa subsp. japonica GN=Os05g0150900 PE=2 SV=2	1	0.00586543	-2.8177	70.942	..........K....D.....	cytosol	HARS:histidyl-tRNA synthetase [EC:6.1.1.21];
Q0DKP0	_YQIAK(hib)VYR_	451	>tr|Q0DKP0|Q0DKP0_ORYSJ Os05g0150900 protein OS=Oryza sativa subsp. japonica GN=Os05g0150900 PE=3 SV=1;>sp|P93422|SYH_ORYSJ Histidine--tRNA ligase OS=Oryza sativa subsp. japonica GN=Os05g0150900 PE=2 SV=2	1	0.00807831	0.18142	81.191	..........K....D.....	cytosol	HARS:histidyl-tRNA synthetase [EC:6.1.1.21];
Q0DKP0	_ETLMGK(hib)YGEDSK_	403	>tr|Q0DKP0|Q0DKP0_ORYSJ Os05g0150900 protein OS=Oryza sativa subsp. japonica GN=Os05g0150900 PE=3 SV=1;>sp|P93422|SYH_ORYSJ Histidine--tRNA ligase OS=Oryza sativa subsp. japonica GN=Os05g0150900 PE=2 SV=2	1	0.00215574	1.2823	76.24	..........K...D......	cytosol	HARS:histidyl-tRNA synthetase [EC:6.1.1.21];
Q0DKP0	_GMLGK(hib)VTIDSDAVSVLR_	207	>tr|Q0DKP0|Q0DKP0_ORYSJ Os05g0150900 protein OS=Oryza sativa subsp. japonica GN=Os05g0150900 PE=3 SV=1;>sp|P93422|SYH_ORYSJ Histidine--tRNA ligase OS=Oryza sativa subsp. japonica GN=Os05g0150900 PE=2 SV=2	1	0.0186675	3.4163	55.437	..........K...D......	cytosol	HARS:histidyl-tRNA synthetase [EC:6.1.1.21];
Q0DKP0	_DAVQTGEGK(hib)EEALVALATQLAR_	150	>tr|Q0DKP0|Q0DKP0_ORYSJ Os05g0150900 protein OS=Oryza sativa subsp. japonica GN=Os05g0150900 PE=3 SV=1;>sp|P93422|SYH_ORYSJ Histidine--tRNA ligase OS=Oryza sativa subsp. japonica GN=Os05g0150900 PE=2 SV=2	1	8.47787e-09	0.059535	113.7	..........KE.........	cytosol	HARS:histidyl-tRNA synthetase [EC:6.1.1.21];
Q0DKP0	_GISNETADK(hib)IGDLVK_	561	>tr|Q0DKP0|Q0DKP0_ORYSJ Os05g0150900 protein OS=Oryza sativa subsp. japonica GN=Os05g0150900 PE=3 SV=1;>sp|P93422|SYH_ORYSJ Histidine--tRNA ligase OS=Oryza sativa subsp. japonica GN=Os05g0150900 PE=2 SV=2	1	0.0179031	-1.2722	56.339	.........DK..........	cytosol	HARS:histidyl-tRNA synthetase [EC:6.1.1.21];
Q0DKP0	_DEADVAADVK(hib)MLLFGSK_	87	>tr|Q0DKP0|Q0DKP0_ORYSJ Os05g0150900 protein OS=Oryza sativa subsp. japonica GN=Os05g0150900 PE=3 SV=1;>sp|P93422|SYH_ORYSJ Histidine--tRNA ligase OS=Oryza sativa subsp. japonica GN=Os05g0150900 PE=2 SV=2	1	2.18628e-08	1.514	122.46	........D.K..........	cytosol	HARS:histidyl-tRNA synthetase [EC:6.1.1.21];
Q0DKP0	_LTDGVEIDDLK(hib)GM(ox)LGK_	202	>tr|Q0DKP0|Q0DKP0_ORYSJ Os05g0150900 protein OS=Oryza sativa subsp. japonica GN=Os05g0150900 PE=3 SV=1;>sp|P93422|SYH_ORYSJ Histidine--tRNA ligase OS=Oryza sativa subsp. japonica GN=Os05g0150900 PE=2 SV=2	1	0.049144	2.0298	55.097	.......D..K..........	cytosol	HARS:histidyl-tRNA synthetase [EC:6.1.1.21];
Q0DKP0	_VK(hib)EIVETNEVR_	341	>tr|Q0DKP0|Q0DKP0_ORYSJ Os05g0150900 protein OS=Oryza sativa subsp. japonica GN=Os05g0150900 PE=3 SV=1;>sp|P93422|SYH_ORYSJ Histidine--tRNA ligase OS=Oryza sativa subsp. japonica GN=Os05g0150900 PE=2 SV=2	1	0.000187022	0.82321	100.04	.......D..K..........	cytosol	HARS:histidyl-tRNA synthetase [EC:6.1.1.21];
Q0DKX3	_NQK(hib)FIEATR_	164	>tr|Q0DKX3|Q0DKX3_ORYSJ Os05g0137400 protein OS=Oryza sativa subsp. japonica GN=Os05g0137400 PE=2 SV=1;>sp|P42211|ASPRX_ORYSJ Aspartic proteinase OS=Oryza sativa subsp. japonica GN=RAP PE=2 SV=2	1	0.0164747	0.63754	58.699		chloroplast
Q0DKX3	_DNVLVGDLVVK(hib)NQK_	161	>tr|Q0DKX3|Q0DKX3_ORYSJ Os05g0137400 protein OS=Oryza sativa subsp. japonica GN=Os05g0137400 PE=2 SV=1;>sp|P42211|ASPRX_ORYSJ Aspartic proteinase OS=Oryza sativa subsp. japonica GN=RAP PE=2 SV=2	1	0.00140369	-0.62226	75.764	......D...K..........	chloroplast
Q0DKY4	_DDPDFTWEVVK(hib)PLK_	387	>sp|Q0DKY4|METK1_ORYSJ S-adenosylmethionine synthase 1 OS=Oryza sativa subsp. japonica GN=SAM1 PE=2 SV=1	1	0.0086246	-1.7607	58.268		cytosol	metK:S-adenosylmethionine synthetase [EC:2.5.1.6];metK:S-adenosylmethionine synthetase [EC:2.5.1.6];metK:S-adenosylmethionine synthetase [EC:2.5.1.6];metK:S-adenosylmethionine synthetase [EC:2.5.1.6];
Q0DKY4	_VACETCTK(hib)TNMVMVFGEITTK_	50	>sp|Q0DKY4|METK1_ORYSJ S-adenosylmethionine synthase 1 OS=Oryza sativa subsp. japonica GN=SAM1 PE=2 SV=1;>sp|Q9LGU6|METK3_ORYSJ S-adenosylmethionine synthase 3 OS=Oryza sativa subsp. japonica GN=METK3 PE=2 SV=1	1	0.00924963	0.03447	56.48		cytosol	metK:S-adenosylmethionine synthetase [EC:2.5.1.6];metK:S-adenosylmethionine synthetase [EC:2.5.1.6];metK:S-adenosylmethionine synthetase [EC:2.5.1.6];metK:S-adenosylmethionine synthetase [EC:2.5.1.6];
Q0DKY4	_YLK(hib)TAAYGHFGR_	367	>sp|Q0DKY4|METK1_ORYSJ S-adenosylmethionine synthase 1 OS=Oryza sativa subsp. japonica GN=SAM1 PE=2 SV=1;>sp|Q9LGU6|METK3_ORYSJ S-adenosylmethionine synthase 3 OS=Oryza sativa subsp. japonica GN=METK3 PE=2 SV=1	1	0.000404306	-0.61532	92.866		cytosol	metK:S-adenosylmethionine synthetase [EC:2.5.1.6];metK:S-adenosylmethionine synthetase [EC:2.5.1.6];metK:S-adenosylmethionine synthetase [EC:2.5.1.6];metK:S-adenosylmethionine synthetase [EC:2.5.1.6];
Q0DKY4	_ANVDYEK(hib)IVR_	70	>sp|Q0DKY4|METK1_ORYSJ S-adenosylmethionine synthase 1 OS=Oryza sativa subsp. japonica GN=SAM1 PE=2 SV=1;>sp|Q9LGU6|METK3_ORYSJ S-adenosylmethionine synthase 3 OS=Oryza sativa subsp. japonica GN=METK3 PE=2 SV=1	1	0.000295326	0.42677	107.79	.........EK..........	cytosol	metK:S-adenosylmethionine synthetase [EC:2.5.1.6];metK:S-adenosylmethionine synthetase [EC:2.5.1.6];metK:S-adenosylmethionine synthetase [EC:2.5.1.6];metK:S-adenosylmethionine synthetase [EC:2.5.1.6];
Q0DKY4	_PVIPEQYLDEK(hib)TIFHLNPSGR_	230	>sp|Q0DKY4|METK1_ORYSJ S-adenosylmethionine synthase 1 OS=Oryza sativa subsp. japonica GN=SAM1 PE=2 SV=1;>sp|Q9LGU6|METK3_ORYSJ S-adenosylmethionine synthase 3 OS=Oryza sativa subsp. japonica GN=METK3 PE=2 SV=1	1	3.03218e-17	-0.16018	139.12	.........EK..........	cytosol	metK:S-adenosylmethionine synthetase [EC:2.5.1.6];metK:S-adenosylmethionine synthetase [EC:2.5.1.6];metK:S-adenosylmethionine synthetase [EC:2.5.1.6];metK:S-adenosylmethionine synthetase [EC:2.5.1.6];
Q0DKY4	_EHVIK(hib)PVIPEQYLDEK_	219	>sp|Q0DKY4|METK1_ORYSJ S-adenosylmethionine synthase 1 OS=Oryza sativa subsp. japonica GN=SAM1 PE=2 SV=1;>sp|Q9LGU6|METK3_ORYSJ S-adenosylmethionine synthase 3 OS=Oryza sativa subsp. japonica GN=METK3 PE=2 SV=1	1	1.83407e-06	-0.34383	114.01	.........IK..........	cytosol	metK:S-adenosylmethionine synthetase [EC:2.5.1.6];metK:S-adenosylmethionine synthetase [EC:2.5.1.6];metK:S-adenosylmethionine synthetase [EC:2.5.1.6];metK:S-adenosylmethionine synthetase [EC:2.5.1.6];
Q0DL03	_EILSANCK(hib)SAK_	173	>tr|Q0DL03|Q0DL03_ORYSJ Os05g0132100 protein OS=Oryza sativa subsp. japonica GN=Os05g0132100 PE=4 SV=1	1	0.0172475	-1.9081	57.175		cytosol	ACSL:long-chain acyl-CoA synthetase [EC:6.2.1.3];ACSL:long-chain acyl-CoA synthetase [EC:6.2.1.3];ACSL:long-chain acyl-CoA synthetase [EC:6.2.1.3];ACSL:long-chain acyl-CoA synthetase [EC:6.2.1.3];ACSL:long-chain acyl-CoA synthetase [EC:6.2.1.3];
Q0DL03	_GSFAEICK(hib)SEGLK_	589	>tr|Q0DL03|Q0DL03_ORYSJ Os05g0132100 protein OS=Oryza sativa subsp. japonica GN=Os05g0132100 PE=4 SV=1	1	0.0168394	-1.3747	57.566		cytosol	ACSL:long-chain acyl-CoA synthetase [EC:6.2.1.3];ACSL:long-chain acyl-CoA synthetase [EC:6.2.1.3];ACSL:long-chain acyl-CoA synthetase [EC:6.2.1.3];ACSL:long-chain acyl-CoA synthetase [EC:6.2.1.3];ACSL:long-chain acyl-CoA synthetase [EC:6.2.1.3];
Q0DL11	_EQGNEYFK(hib)QK_	52	>tr|Q0DL11|Q0DL11_ORYSJ Os05g0129900 protein OS=Oryza sativa subsp. japonica GN=Os05g0129900 PE=2 SV=1;>tr|Q688Q3|Q688Q3_ORYSJ Unknow protein OS=Oryza sativa subsp. japonica GN=OSJNBa0056I11.17 PE=4 SV=1	1	0.0190445	-0.30865	52.49		nuclear
Q0DLA3	_(ac)ANAASGMAVDDECK(hib)LK_	15	>sp|Q0DLA3|ADF7_ORYSJ Actin-depolymerizing factor 7 OS=Oryza sativa subsp. japonica GN=ADF7 PE=3 SV=2	1	7.24393e-19	-0.80618	166.04	.......D..K..........	chloroplast
Q0DLC5	_K(hib)VYTLEEVAK_	7	>tr|Q0DLC5|Q0DLC5_ORYSJ Os05g0108800 protein OS=Oryza sativa subsp. japonica GN=Os05g0108800 PE=2 SV=1;>sp|P49100|CYB5_ORYSJ Cytochrome b5 OS=Oryza sativa subsp. japonica GN=Os05g0108800 PE=2 SV=2	1	0.0257294	1.2973	61.344		cytosol
Q0DLC5	_VYTLEEVAK(hib)HNSK_	16	>tr|Q0DLC5|Q0DLC5_ORYSJ Os05g0108800 protein OS=Oryza sativa subsp. japonica GN=Os05g0108800 PE=2 SV=1;>sp|P49100|CYB5_ORYSJ Cytochrome b5 OS=Oryza sativa subsp. japonica GN=Os05g0108800 PE=2 SV=2	1	1.32704e-15	0.45179	182.25	..........K....D.....	cytosol
Q0DLC5	_VYNVSK(hib)FLEDHPGGDDVLLSSTGK_	36	>tr|Q0DLC5|Q0DLC5_ORYSJ Os05g0108800 protein OS=Oryza sativa subsp. japonica GN=Os05g0108800 PE=2 SV=1;>sp|P49100|CYB5_ORYSJ Cytochrome b5 OS=Oryza sativa subsp. japonica GN=Os05g0108800 PE=2 SV=2	1	0.0369794	1.1745	45.099	..........K...D......	cytosol
Q0DLC5	_FLEDHPGGDDVLLSSTGK(hib)DATDDFEDVGHSTTAR_	54	>tr|Q0DLC5|Q0DLC5_ORYSJ Os05g0108800 protein OS=Oryza sativa subsp. japonica GN=Os05g0108800 PE=2 SV=1;>sp|P49100|CYB5_ORYSJ Cytochrome b5 OS=Oryza sativa subsp. japonica GN=Os05g0108800 PE=2 SV=2	1	3.08238e-27	0.23764	134.57	..........KD.........	cytosol
Q0DLC5	_HNSK(hib)DDCWLIIGGK_	20	>tr|Q0DLC5|Q0DLC5_ORYSJ Os05g0108800 protein OS=Oryza sativa subsp. japonica GN=Os05g0108800 PE=2 SV=1;>sp|P49100|CYB5_ORYSJ Cytochrome b5 OS=Oryza sativa subsp. japonica GN=Os05g0108800 PE=2 SV=2	1	0.00019261	0.24685	95.981	..........KD.........	cytosol
Q0DLG8	_LDPGATASHNFILETK(hib)VQGK_	106	>tr|Q0DLG8|Q0DLG8_ORYSJ Os05g0103100 protein OS=Oryza sativa subsp. japonica GN=Os05g0103100 PE=4 SV=1	1	4.14542e-09	0.40503	119.27		chloroplast	SSR2:translocon-associated protein subunit beta;
Q0DLG8	_VQGK(hib)FQGSPAIITYR_	110	>tr|Q0DLG8|Q0DLG8_ORYSJ Os05g0103100 protein OS=Oryza sativa subsp. japonica GN=Os05g0103100 PE=4 SV=1	1	8.47801e-05	-1.5788	97.797		chloroplast	SSR2:translocon-associated protein subunit beta;
Q0DLG8	_IVEK(hib)LDPGATASHNFILETK_	90	>tr|Q0DLG8|Q0DLG8_ORYSJ Os05g0103100 protein OS=Oryza sativa subsp. japonica GN=Os05g0103100 PE=4 SV=1	1	0.00469779	0.1183	64.522	.........EK..........	chloroplast	SSR2:translocon-associated protein subunit beta;
Q0DLY4	_LVVGADGSK(hib)SNVR_	246	>tr|Q0DLY4|Q0DLY4_ORYSJ Os03g0839100 protein (Fragment) OS=Oryza sativa subsp. japonica GN=Os03g0839100 PE=4 SV=1;>tr|Q851N5|Q851N5_ORYSJ Putative oxygenase OS=Oryza sativa subsp. japonica GN=OSJNBa0042I09.9 PE=4 SV=1	1	0.0114386	1.0301	64.224	.......D..K..........	chloroplast	COQ6:ubiquinone biosynthesis monooxygenase Coq6 [EC:1.14.13.-];COQ6:ubiquinone biosynthesis monooxygenase Coq6 [EC:1.14.13.-];COQ6:ubiquinone biosynthesis monooxygenase Coq6 [EC:1.14.13.-];
Q0DN53	_LFSEHDILLQK(hib)K_	269	>tr|Q0DN53|Q0DN53_ORYSJ Os03g0774300 protein OS=Oryza sativa subsp. japonica GN=Os03g0774300 PE=4 SV=1;>tr|Q7XZV8|Q7XZV8_ORYSJ HAD superfamily hydrolase, 5'-Nucleotidase containing protein, expressed OS=Oryza sativa subsp. japonica GN=OSJNBb0094O03.19 PE=3	1	4.46857e-08	-1.3501	132.03	.....D....K..........	nuclear
Q0DNJ4	_AFLGSVSDYLVHHACCPVLVVK(hib)PTK_	121	>tr|Q0DNJ4|Q0DNJ4_ORYSJ Os03g0750000 protein (Fragment) OS=Oryza sativa subsp. japonica GN=Os03g0750000 PE=4 SV=1;>tr|Q75LL0|Q75LL0_ORYSJ Putative stress-related protein OS=Oryza sativa subsp. japonica GN=OSJNBa0047E24.27 PE=4 SV=1	1	0.0317257	0.79779	45.099		cytosol
Q0DNJ4	_EVSATGAIVEGDAK(hib)EAICQAVEEMHADMLVLGSR_	72	>tr|Q0DNJ4|Q0DNJ4_ORYSJ Os03g0750000 protein (Fragment) OS=Oryza sativa subsp. japonica GN=Os03g0750000 PE=4 SV=1;>tr|Q75LL0|Q75LL0_ORYSJ Putative stress-related protein OS=Oryza sativa subsp. japonica GN=OSJNBa0047E24.27 PE=4 SV=1	1	2.41175e-34	-1.2849	143.61	..........KE.........	cytosol
Q0DNJ4	_ALDVCK(hib)QR_	56	>tr|Q0DNJ4|Q0DNJ4_ORYSJ Os03g0750000 protein (Fragment) OS=Oryza sativa subsp. japonica GN=Os03g0750000 PE=4 SV=1;>tr|Q75LL0|Q75LL0_ORYSJ Putative stress-related protein OS=Oryza sativa subsp. japonica GN=OSJNBa0047E24.27 PE=4 SV=1	1	0.00399324	0.27997	110.81	.......D..K..........	cytosol
Q0DNR9	_EPTQASIGDISK(hib)TFR_	285	>tr|Q0DNR9|Q0DNR9_ORYSJ Os03g0737800 protein (Fragment) OS=Oryza sativa subsp. japonica GN=Os03g0737800 PE=4 SV=1;>tr|Q84R33|Q84R33_ORYSJ Expressed protein OS=Oryza sativa subsp. japonica GN=OSJNBb0016H12.27 PE=4 SV=1	1	0.024301	-0.16367	50.305	.......D..K..........	chloroplast
Q0DNR9	_FISATDTIK(hib)R_	112	>tr|Q0DNR9|Q0DNR9_ORYSJ Os03g0737800 protein (Fragment) OS=Oryza sativa subsp. japonica GN=Os03g0737800 PE=4 SV=1;>tr|Q84R33|Q84R33_ORYSJ Expressed protein OS=Oryza sativa subsp. japonica GN=OSJNBb0016H12.27 PE=4 SV=1	1	0.0369467	0.41263	57.347	.......D..K..........	chloroplast
Q0DP01	_AAGEYVSQK(hib)SSSVFGK_	79	>tr|Q0DP01|Q0DP01_ORYSJ Os03g0724600 protein (Fragment) OS=Oryza sativa subsp. japonica GN=Os03g0724600 PE=4 SV=1;>tr|Q75GV4|Q75GV4_ORYSJ Expressed protein OS=Oryza sativa subsp. japonica GN=OJ1499_D04.5 PE=4 SV=1	1	0.00144419	2.1115	74.783		chloroplast
Q0DP45	_SEIAVLTK(hib)VR_	539	>tr|Q0DP45|Q0DP45_ORYSJ Os03g0717000 protein (Fragment) OS=Oryza sativa subsp. japonica GN=Os03g0717000 PE=3 SV=1	1	0.0220682	1.0378	53.237		chloroplast
Q0DP45	_AK(hib)VADFGLVR_	631	>tr|Q0DP45|Q0DP45_ORYSJ Os03g0717000 protein (Fragment) OS=Oryza sativa subsp. japonica GN=Os03g0717000 PE=3 SV=1	1	0.0272089	0.1503	48.981	......D...K..........	chloroplast
Q0DP72	_LEALLLDK(hib)NR_	425	>tr|Q0DP72|Q0DP72_ORYSJ Os03g0710900 protein OS=Oryza sativa subsp. japonica GN=Os03g0710900 PE=4 SV=1;>tr|Q53RI9|Q53RI9_ORYSJ CASP C terminal, putative OS=Oryza sativa subsp. japonica PE=4 SV=1	1	0.00146	0.74494	87.568	.........DK..........	nuclear
Q0DP72	_DFDLEK(hib)ER_	51	>tr|Q0DP72|Q0DP72_ORYSJ Os03g0710900 protein OS=Oryza sativa subsp. japonica GN=Os03g0710900 PE=4 SV=1;>tr|Q53RI9|Q53RI9_ORYSJ CASP C terminal, putative OS=Oryza sativa subsp. japonica PE=4 SV=1	1	0.00560883	0.65793	91.069	.........EK..........	nuclear
Q0DP72	_LTALLSEK(hib)ENALTELKK_	363	>tr|Q0DP72|Q0DP72_ORYSJ Os03g0710900 protein OS=Oryza sativa subsp. japonica GN=Os03g0710900 PE=4 SV=1;>tr|Q53RI9|Q53RI9_ORYSJ CASP C terminal, putative OS=Oryza sativa subsp. japonica PE=4 SV=1	0.999999	0.00118299	0.63743	88.385	.........EK..........	nuclear
Q0DP72	_QLEQQM(ox)EEK(hib)VR_	196	>tr|Q0DP72|Q0DP72_ORYSJ Os03g0710900 protein OS=Oryza sativa subsp. japonica GN=Os03g0710900 PE=4 SV=1;>tr|Q53RI9|Q53RI9_ORYSJ CASP C terminal, putative OS=Oryza sativa subsp. japonica PE=4 SV=1	1	0.00209774	0.13556	87.777	.........EK..........	nuclear
Q0DPW7	_GFGK(hib)NDKGEDTGFNTEVYSASEIDR_	172	>tr|Q0DPW7|Q0DPW7_ORYSJ 3-isopropylmalate dehydrogenase OS=Oryza sativa subsp. japonica GN=Os03g0655700 PE=3 SV=1;>tr|Q7Y096|Q7Y096_ORYSJ 3-isopropylmalate dehydrogenase OS=Oryza sativa subsp. japonica GN=OSJNBa0075A22.29 PE=3 SV=1;>tr|Q6AT60|Q6AT60_ORYSJ	0.994996	0.0112281	-1.1101	70.316		mitochondria	leuB:3-isopropylmalate dehydrogenase [EC:1.1.1.85];leuB:3-isopropylmalate dehydrogenase [EC:1.1.1.85];leuB:3-isopropylmalate dehydrogenase [EC:1.1.1.85];leuB:3-isopropylmalate dehydrogenase [EC:1.1.1.85];leuB:3-isopropylmalate dehydrogenase [EC:1.1.1.85];leuB:3-isopropylmalate dehydrogenase [EC:1.1.1.85];
Q0DPW7	_TGDIYSPGTTLVGCK(hib)R_	369	>tr|Q0DPW7|Q0DPW7_ORYSJ 3-isopropylmalate dehydrogenase OS=Oryza sativa subsp. japonica GN=Os03g0655700 PE=3 SV=1;>tr|Q7Y096|Q7Y096_ORYSJ 3-isopropylmalate dehydrogenase OS=Oryza sativa subsp. japonica GN=OSJNBa0075A22.29 PE=3 SV=1	1	0.000578338	-0.97035	81.526		mitochondria	leuB:3-isopropylmalate dehydrogenase [EC:1.1.1.85];leuB:3-isopropylmalate dehydrogenase [EC:1.1.1.85];leuB:3-isopropylmalate dehydrogenase [EC:1.1.1.85];leuB:3-isopropylmalate dehydrogenase [EC:1.1.1.85];leuB:3-isopropylmalate dehydrogenase [EC:1.1.1.85];leuB:3-isopropylmalate dehydrogenase [EC:1.1.1.85];
Q0DPW7	_YGLGEENAAK(hib)R_	339	>tr|Q0DPW7|Q0DPW7_ORYSJ 3-isopropylmalate dehydrogenase OS=Oryza sativa subsp. japonica GN=Os03g0655700 PE=3 SV=1;>tr|Q7Y096|Q7Y096_ORYSJ 3-isopropylmalate dehydrogenase OS=Oryza sativa subsp. japonica GN=OSJNBa0075A22.29 PE=3 SV=1	1	2.3629e-05	0.13192	121.9		mitochondria	leuB:3-isopropylmalate dehydrogenase [EC:1.1.1.85];leuB:3-isopropylmalate dehydrogenase [EC:1.1.1.85];leuB:3-isopropylmalate dehydrogenase [EC:1.1.1.85];leuB:3-isopropylmalate dehydrogenase [EC:1.1.1.85];leuB:3-isopropylmalate dehydrogenase [EC:1.1.1.85];leuB:3-isopropylmalate dehydrogenase [EC:1.1.1.85];
Q0DPW7	_K(hib)EVAEGVDIMVVR_	144	>tr|Q0DPW7|Q0DPW7_ORYSJ 3-isopropylmalate dehydrogenase OS=Oryza sativa subsp. japonica GN=Os03g0655700 PE=3 SV=1;>tr|Q7Y096|Q7Y096_ORYSJ 3-isopropylmalate dehydrogenase OS=Oryza sativa subsp. japonica GN=OSJNBa0075A22.29 PE=3 SV=1;>tr|Q6AT60|Q6AT60_ORYSJ	1	0.00222146	-0.19885	75.764	..........KE.........	mitochondria	leuB:3-isopropylmalate dehydrogenase [EC:1.1.1.85];leuB:3-isopropylmalate dehydrogenase [EC:1.1.1.85];leuB:3-isopropylmalate dehydrogenase [EC:1.1.1.85];leuB:3-isopropylmalate dehydrogenase [EC:1.1.1.85];leuB:3-isopropylmalate dehydrogenase [EC:1.1.1.85];leuB:3-isopropylmalate dehydrogenase [EC:1.1.1.85];
Q0DPX0	_(ac)AGIIHK(hib)IEEK_	7	>tr|Q0DPX0|Q0DPX0_ORYSJ Os03g0655400 protein OS=Oryza sativa subsp. japonica GN=Os03g0655400 PE=4 SV=1;>tr|Q40711|Q40711_ORYSJ Dehydrin family protein, expressed OS=Oryza sativa subsp. japonica GN=OSJNBb0023J24.5 PE=2 SV=1	1	0.000418673	-1.1613	125.75		nuclear
Q0DPX0	_IEEK(hib)LHMGGGEHK_	11	>tr|Q0DPX0|Q0DPX0_ORYSJ Os03g0655400 protein OS=Oryza sativa subsp. japonica GN=Os03g0655400 PE=4 SV=1;>tr|Q40711|Q40711_ORYSJ Dehydrin family protein, expressed OS=Oryza sativa subsp. japonica GN=OSJNBb0023J24.5 PE=2 SV=1	1	0.0427472	-0.31955	46.88	.........EK..........	nuclear
Q0DPZ3	_DGVVK(hib)LFEFLEER_	179	>tr|Q0DPZ3|Q0DPZ3_ORYSJ Os03g0648900 protein (Fragment) OS=Oryza sativa subsp. japonica GN=Os03g0648900 PE=4 SV=2;>tr|Q60DI6|Q60DI6_ORYSJ Pyrimidine 5'-nucleotidase family protein, expressed OS=Oryza sativa subsp. japonica GN=LOC_Os03g44660 PE=2 SV=1	1	0.0116028	-1.9896	57.414	......D...K..........	chloroplast	E3.1.3.5:5'-nucleotidase [EC:3.1.3.5];E3.1.3.5:5'-nucleotidase [EC:3.1.3.5];E3.1.3.5:5'-nucleotidase [EC:3.1.3.5];E3.1.3.5:5'-nucleotidase [EC:3.1.3.5];E3.1.3.5:5'-nucleotidase [EC:3.1.3.5];
Q0DPZ9	_SSSLVCIGK(hib)QTCAFR_	194	>tr|Q0DPZ9|Q0DPZ9_ORYSJ Os03g0647800 protein (Fragment) OS=Oryza sativa subsp. japonica GN=Os03g0647800 PE=4 SV=1;>tr|Q60DJ6|Q60DJ6_ORYSJ Expressed protein OS=Oryza sativa subsp. japonica GN=LOC_Os03g44560 PE=4 SV=1	1	3.31253e-06	0.14141	119.96		chloroplast
Q0DR41	_LK(hib)LTPEYLELR_	215	>tr|Q0DR41|Q0DR41_ORYSJ Os03g0421400 protein (Fragment) OS=Oryza sativa subsp. japonica GN=Os03g0421400 PE=4 SV=1;>tr|Q6ATM4|Q6ATM4_ORYSJ Putative SPFH domain / Band 7 family OS=Oryza sativa subsp. japonica GN=OSJNBb0021K20.18 PE=2 SV=1	1	1.61786e-05	1.2944	121.02		cytosol
Q0DR41	_ALIAIEK(hib)QK_	139	>tr|Q0DR41|Q0DR41_ORYSJ Os03g0421400 protein (Fragment) OS=Oryza sativa subsp. japonica GN=Os03g0421400 PE=4 SV=1;>tr|Q6ATM4|Q6ATM4_ORYSJ Putative SPFH domain / Band 7 family OS=Oryza sativa subsp. japonica GN=OSJNBb0021K20.18 PE=2 SV=1	1	0.00405881	0.34111	85.676	.........EK..........	cytosol
Q0DR41	_EK(hib)ALTDANYYR_	195	>tr|Q0DR41|Q0DR41_ORYSJ Os03g0421400 protein (Fragment) OS=Oryza sativa subsp. japonica GN=Os03g0421400 PE=4 SV=1;>tr|Q6ATM4|Q6ATM4_ORYSJ Putative SPFH domain / Band 7 family OS=Oryza sativa subsp. japonica GN=OSJNBb0021K20.18 PE=2 SV=1	1	0.000429855	1.6417	90.913	.........EK..........	cytosol
Q0DR41	_IALSEAEK(hib)NAQVSK_	160	>tr|Q0DR41|Q0DR41_ORYSJ Os03g0421400 protein (Fragment) OS=Oryza sativa subsp. japonica GN=Os03g0421400 PE=4 SV=1;>tr|Q6ATM4|Q6ATM4_ORYSJ Putative SPFH domain / Band 7 family OS=Oryza sativa subsp. japonica GN=OSJNBb0021K20.18 PE=2 SV=1	1	0.000363084	-0.20571	89.624	.........EK..........	cytosol
Q0DRK4	_MAQFLEEHPK(hib)IAR_	249	>tr|Q0DRK4|Q0DRK4_ORYSJ Os03g0376100 protein (Fragment) OS=Oryza sativa subsp. japonica GN=Os03g0376100 PE=3 SV=1;>tr|Q8S7G4|Q8S7G4_ORYSJ Putative cystathionine gamma synthase OS=Oryza sativa subsp. japonica GN=OSJNBb0048D20.9 PE=3 SV=1	1	0.00480766	1.5591	69.03		cytoskeleton	metB:cystathionine gamma-synthase [EC:2.5.1.48];metB:cystathionine gamma-synthase [EC:2.5.1.48];metB:cystathionine gamma-synthase [EC:2.5.1.48];metB:cystathionine gamma-synthase [EC:2.5.1.48];metB:cystathionine gamma-synthase [EC:2.5.1.48];metB:cystathionine gamma-synthase [EC:2.5.1.48];
Q0DRK4	_EIYGIK(hib)DNLIR_	333	>tr|Q0DRK4|Q0DRK4_ORYSJ Os03g0376100 protein (Fragment) OS=Oryza sativa subsp. japonica GN=Os03g0376100 PE=3 SV=1;>tr|Q8S7G4|Q8S7G4_ORYSJ Putative cystathionine gamma synthase OS=Oryza sativa subsp. japonica GN=OSJNBb0048D20.9 PE=3 SV=1	1	0.000334648	0.35381	94.465	..........KD.........	cytoskeleton	metB:cystathionine gamma-synthase [EC:2.5.1.48];metB:cystathionine gamma-synthase [EC:2.5.1.48];metB:cystathionine gamma-synthase [EC:2.5.1.48];metB:cystathionine gamma-synthase [EC:2.5.1.48];metB:cystathionine gamma-synthase [EC:2.5.1.48];metB:cystathionine gamma-synthase [EC:2.5.1.48];
Q0DRP7	_LIPVSLK(hib)EGDTVLLPEYGGTEVK_	63	>tr|Q0DRP7|Q0DRP7_ORYSJ Os03g0366000 protein OS=Oryza sativa subsp. japonica GN=Os03g0366000 PE=3 SV=2	1	6.03958e-07	1.0238	98.957	..........KE.........	mitochondria
Q0DRP7	_LAEK(hib)EYLLFR_	83	>tr|Q0DRP7|Q0DRP7_ORYSJ Os03g0366000 protein OS=Oryza sativa subsp. japonica GN=Os03g0366000 PE=3 SV=2	1	4.69006e-07	0.87904	163.16	.........EK..........	mitochondria
Q0DRQ4	_TLADQK(hib)VENDAVVALTLR_	106	>tr|Q0DRQ4|Q0DRQ4_ORYSJ Os03g0364000 protein (Fragment) OS=Oryza sativa subsp. japonica GN=Os03g0364000 PE=4 SV=1	1	0.0147118	2.2771	58.848	........D.K..........	chloroplast
Q0DRT9	_DVSSLFTDVVNCMQTENLELK(hib)K_	65	>tr|Q0DRT9|Q0DRT9_ORYSJ Os03g0355600 protein (Fragment) OS=Oryza sativa subsp. japonica GN=Os03g0355600 PE=4 SV=1	1	3.06318e-26	1.2996	140.35		endoplasmic reticulum
Q0DRV6	_VK(hib)AVVVLGSSEIVK_	3	>sp|Q0DRV6|SODC1_ORYSJ Superoxide dismutase [Cu-Zn] 1 OS=Oryza sativa subsp. japonica GN=SODCC1 PE=1 SV=1	1	0.0318658	0.26024	46.156		cytosol	SOD1:superoxide dismutase, Cu-Zn family [EC:1.15.1.1];
Q0DRW2	_FLQK(hib)HCEGETLAVADSK_	78	>tr|Q0DRW2|Q0DRW2_ORYSJ Os03g0350100 protein (Fragment) OS=Oryza sativa subsp. japonica GN=Os03g0350100 PE=4 SV=1;>tr|Q10LH4|Q10LH4_ORYSJ Nucleolar protein NOP5, putative, expressed OS=Oryza sativa subsp. japonica GN=Os03g0350300 PE=2 SV=1	1	7.58649e-09	1.1125	126.84		cytosol	NOP58:nucleolar protein 58;
Q0DRW2	_IVADNIQYAK(hib)VVK_	204	>tr|Q0DRW2|Q0DRW2_ORYSJ Os03g0350100 protein (Fragment) OS=Oryza sativa subsp. japonica GN=Os03g0350100 PE=4 SV=1;>tr|Q10LH4|Q10LH4_ORYSJ Nucleolar protein NOP5, putative, expressed OS=Oryza sativa subsp. japonica GN=Os03g0350300 PE=2 SV=1	1	0.000279423	-0.74358	96.745		cytosol	NOP58:nucleolar protein 58;
Q0DRW2	_SLAAK(hib)TALAIR_	364	>tr|Q0DRW2|Q0DRW2_ORYSJ Os03g0350100 protein (Fragment) OS=Oryza sativa subsp. japonica GN=Os03g0350100 PE=4 SV=1;>tr|Q10LH4|Q10LH4_ORYSJ Nucleolar protein NOP5, putative, expressed OS=Oryza sativa subsp. japonica GN=Os03g0350300 PE=2 SV=1	1	0.000284121	0.20092	101.48		cytosol	NOP58:nucleolar protein 58;
Q0DRW2	_LDK(hib)VEDLWK_	24	>tr|Q0DRW2|Q0DRW2_ORYSJ Os03g0350100 protein (Fragment) OS=Oryza sativa subsp. japonica GN=Os03g0350100 PE=4 SV=1;>tr|Q10LH4|Q10LH4_ORYSJ Nucleolar protein NOP5, putative, expressed OS=Oryza sativa subsp. japonica GN=Os03g0350300 PE=2 SV=1	1	0.00837285	0.96002	70.028	.........DK..........	cytosol	NOP58:nucleolar protein 58;
Q0DRW2	_IEVYEK(hib)DR_	420	>tr|Q0DRW2|Q0DRW2_ORYSJ Os03g0350100 protein (Fragment) OS=Oryza sativa subsp. japonica GN=Os03g0350100 PE=4 SV=1;>tr|Q10LH4|Q10LH4_ORYSJ Nucleolar protein NOP5, putative, expressed OS=Oryza sativa subsp. japonica GN=Os03g0350300 PE=2 SV=1	1	0.00427443	0.047573	105.52	.........EK..........	cytosol	NOP58:nucleolar protein 58;
Q0DRW2	_FENTSDALSAATLIIDSK(hib)PTK_	67	>tr|Q0DRW2|Q0DRW2_ORYSJ Os03g0350100 protein (Fragment) OS=Oryza sativa subsp. japonica GN=Os03g0350100 PE=4 SV=1;>tr|Q10LH4|Q10LH4_ORYSJ Nucleolar protein NOP5, putative, expressed OS=Oryza sativa subsp. japonica GN=Os03g0350300 PE=2 SV=1	1	0.0310864	1.6759	50.255	........D.K..........	cytosol	NOP58:nucleolar protein 58;
Q0DRW2	_HCEGETLAVADSK(hib)LGNAIK_	91	>tr|Q0DRW2|Q0DRW2_ORYSJ Os03g0350100 protein (Fragment) OS=Oryza sativa subsp. japonica GN=Os03g0350100 PE=4 SV=1;>tr|Q10LH4|Q10LH4_ORYSJ Nucleolar protein NOP5, putative, expressed OS=Oryza sativa subsp. japonica GN=Os03g0350300 PE=2 SV=1	1	4.9483e-05	1.759	98.227	........D.K..........	cytosol	NOP58:nucleolar protein 58;
Q0DRW2	_LDKVEDLWK(hib)EFTTSDSAR_	30	>tr|Q0DRW2|Q0DRW2_ORYSJ Os03g0350100 protein (Fragment) OS=Oryza sativa subsp. japonica GN=Os03g0350100 PE=4 SV=1;>tr|Q10LH4|Q10LH4_ORYSJ Nucleolar protein NOP5, putative, expressed OS=Oryza sativa subsp. japonica GN=Os03g0350300 PE=2 SV=1	0.999622	0.0155127	0.044839	69.361	.......D..K..........	cytosol	NOP58:nucleolar protein 58;
Q0DRW2	_FENTSDALSAATLIIDSKPTK(hib)GLR_	70	>tr|Q0DRW2|Q0DRW2_ORYSJ Os03g0350100 protein (Fragment) OS=Oryza sativa subsp. japonica GN=Os03g0350100 PE=4 SV=1;>tr|Q10LH4|Q10LH4_ORYSJ Nucleolar protein NOP5, putative, expressed OS=Oryza sativa subsp. japonica GN=Os03g0350300 PE=2 SV=1	0.930015	0.00152028	-4.5597	82.885	.....D....K..........	cytosol	NOP58:nucleolar protein 58;
Q0DS36	_K(hib)LVLAQNEAVILPSWPEK_	284	>tr|Q0DS36|Q0DS36_ORYSJ Os03g0336100 protein OS=Oryza sativa subsp. japonica GN=Os03g0336100 PE=4 SV=1	1	1.61952e-24	0.79128	152.13		nuclear
Q0DS36	_MGDVLHIDAGSTFYMVNSGK(hib)GQR_	32	>tr|Q0DS36|Q0DS36_ORYSJ Os03g0336100 protein OS=Oryza sativa subsp. japonica GN=Os03g0336100 PE=4 SV=1	1	2.01217e-21	0.053407	151.58		nuclear
Q0DS36	_MHK(hib)DELVEK_	3	>tr|Q0DS36|Q0DS36_ORYSJ Os03g0336100 protein OS=Oryza sativa subsp. japonica GN=Os03g0336100 PE=4 SV=1	1	0.0282288	-0.076926	55.461		nuclear
Q0DS36	_ALLGTELAAAFGVPEK(hib)AMR_	280	>tr|Q0DS36|Q0DS36_ORYSJ Os03g0336100 protein OS=Oryza sativa subsp. japonica GN=Os03g0336100 PE=4 SV=1	1	4.47445e-20	0.77007	159.04	.........EK..........	nuclear
Q0DS36	_LVLAQNEAVILPSWPEK(hib)K_	301	>tr|Q0DS36|Q0DS36_ORYSJ Os03g0336100 protein OS=Oryza sativa subsp. japonica GN=Os03g0336100 PE=4 SV=1	1	1.09084e-10	0.88029	119.8	.........EK..........	nuclear
Q0DSF8	_TTIYAQVDAALHK(hib)IR_	179	>tr|Q0DSF8|Q0DSF8_ORYSJ Os03g0310500 protein (Fragment) OS=Oryza sativa subsp. japonica GN=Os03g0310500 PE=4 SV=1	1	0.000131253	0.66405	96.464	..........K..D.......	nuclear
Q0DSY0	_SFK(hib)VDGTTYDPSDGK_	416	>tr|Q0DSY0|Q0DSY0_ORYSJ Os03g0281600 protein (Fragment) OS=Oryza sativa subsp. japonica GN=Os03g0281600 PE=3 SV=1;>tr|Q8H8W1|Q8H8W1_ORYSJ Calcium-transporting ATPase 4, endoplasmic reticulum-type, putative, expressed OS=Oryza sativa subsp. japonica GN=LOC_	1	2.08605e-05	0.15225	112.17		plasma membrane
Q0DSY0	_EIGVFGSTEDISSK(hib)SFTGK_	683	>tr|Q0DSY0|Q0DSY0_ORYSJ Os03g0281600 protein (Fragment) OS=Oryza sativa subsp. japonica GN=Os03g0281600 PE=3 SV=1;>tr|Q8H8W1|Q8H8W1_ORYSJ Calcium-transporting ATPase 4, endoplasmic reticulum-type, putative, expressed OS=Oryza sativa subsp. japonica GN=LOC_	1	1.22747e-06	1.1712	108.71	......D...K..........	plasma membrane
Q0DSY0	_IHAQIQEASQEEDDTPLK(hib)K_	279	>tr|Q0DSY0|Q0DSY0_ORYSJ Os03g0281600 protein (Fragment) OS=Oryza sativa subsp. japonica GN=Os03g0281600 PE=3 SV=1;>tr|Q8H8W1|Q8H8W1_ORYSJ Calcium-transporting ATPase 4, endoplasmic reticulum-type, putative, expressed OS=Oryza sativa subsp. japonica GN=LOC_	1	2.51465e-05	0.5735	88.385	......D...K..........	plasma membrane
Q0DSY8	_GVDLTAGQK(hib)QR_	1307	>tr|Q0DSY8|Q0DSY8_ORYSJ Os03g0280000 protein (Fragment) OS=Oryza sativa subsp. japonica GN=Os03g0280000 PE=4 SV=1	1	0.00546623	-1.263	72.2		plasma membrane	ABCB1:ATP-binding cassette, subfamily B (MDR/TAP), member 1 [EC:3.6.3.44];
Q0DT04	_AVDSGAVPVSPPEQK(hib)SWGQK_	114	>tr|Q0DT04|Q0DT04_ORYSJ Os03g0277500 protein OS=Oryza sativa subsp. japonica GN=Os03g0277500 PE=4 SV=1	1	3.46366e-12	2.8966	129.43		cytosol
Q0DT04	_SWGQK(hib)VGYVR_	119	>tr|Q0DT04|Q0DT04_ORYSJ Os03g0277500 protein OS=Oryza sativa subsp. japonica GN=Os03g0277500 PE=4 SV=1	1	0.00258543	0.2518	80.755		cytosol
Q0DT04	_(ac)ASEGAVSPAFAYTVVYVK(hib)DVAK_	19	>tr|Q0DT04|Q0DT04_ORYSJ Os03g0277500 protein OS=Oryza sativa subsp. japonica GN=Os03g0277500 PE=4 SV=1	1	0.000574116	0.80668	81.144	..........KD.........	cytosol
Q0DT04	_LDQSHK(hib)WAELESGTTTIAFTPLHQR_	44	>tr|Q0DT04|Q0DT04_ORYSJ Os03g0277500 protein OS=Oryza sativa subsp. japonica GN=Os03g0277500 PE=4 SV=1	1	4.47194e-34	0.10186	154.86	......D...K..........	cytosol
Q0DT05	_DNNLLGK(hib)FELTGIPPAPR_	210	>tr|Q0DT05|Q0DT05_ORYSJ Os03g0277300 protein OS=Oryza sativa subsp. japonica GN=Os03g0277300 PE=3 SV=1	1	0.000212408	0.52638	85.046		cytosol	HSPA1_8:heat shock 70kDa protein 1/8;HSPA1_8:heat shock 70kDa protein 1/8;HSPA1_8:heat shock 70kDa protein 1/8;
Q0DT05	_IASK(hib)LPADDK_	313	>tr|Q0DT05|Q0DT05_ORYSJ Os03g0277300 protein OS=Oryza sativa subsp. japonica GN=Os03g0277300 PE=3 SV=1	1	0.00460342	-0.57614	78.342	..........K...D......	cytosol	HSPA1_8:heat shock 70kDa protein 1/8;HSPA1_8:heat shock 70kDa protein 1/8;HSPA1_8:heat shock 70kDa protein 1/8;
Q0DT05	_YK(hib)AEDEQVR_	278	>tr|Q0DT05|Q0DT05_ORYSJ Os03g0277300 protein OS=Oryza sativa subsp. japonica GN=Os03g0277300 PE=3 SV=1	1	0.000515108	0.82992	128.86	..........K..D.......	cytosol	HSPA1_8:heat shock 70kDa protein 1/8;HSPA1_8:heat shock 70kDa protein 1/8;HSPA1_8:heat shock 70kDa protein 1/8;
Q0DT05	_LSK(hib)EEIER_	264	>tr|Q0DT05|Q0DT05_ORYSJ Os03g0277300 protein OS=Oryza sativa subsp. japonica GN=Os03g0277300 PE=3 SV=1;>tr|Q10NA5|Q10NA5_ORYSJ Heat shock cognate 70 kDa protein, putative, expressed OS=Oryza sativa subsp. japonica GN=Os03g0276800 PE=2 SV=1	1	0.00656118	-0.38499	87.639	..........KE.........	cytosol	HSPA1_8:heat shock 70kDa protein 1/8;HSPA1_8:heat shock 70kDa protein 1/8;HSPA1_8:heat shock 70kDa protein 1/8;
Q0DT05	_WLDGNQLAEADEFEDK(hib)MK_	347	>tr|Q0DT05|Q0DT05_ORYSJ Os03g0277300 protein OS=Oryza sativa subsp. japonica GN=Os03g0277300 PE=3 SV=1	1	1.69738e-19	-0.33785	149.52	.........DK..........	cytosol	HSPA1_8:heat shock 70kDa protein 1/8;HSPA1_8:heat shock 70kDa protein 1/8;HSPA1_8:heat shock 70kDa protein 1/8;
Q0DT05	_MDK(hib)AQIHDVVLVGGSTR_	80	>tr|Q0DT05|Q0DT05_ORYSJ Os03g0277300 protein OS=Oryza sativa subsp. japonica GN=Os03g0277300 PE=3 SV=1	1	1.11129e-06	-0.73571	110.6	.........DK..........	cytosol	HSPA1_8:heat shock 70kDa protein 1/8;HSPA1_8:heat shock 70kDa protein 1/8;HSPA1_8:heat shock 70kDa protein 1/8;
Q0DT05	_CM(ox)EPVEK(hib)CLR_	71	>tr|Q0DT05|Q0DT05_ORYSJ Os03g0277300 protein OS=Oryza sativa subsp. japonica GN=Os03g0277300 PE=3 SV=1	1	0.000156484	-1.8106	121.73	.........EK..........	cytosol	HSPA1_8:heat shock 70kDa protein 1/8;HSPA1_8:heat shock 70kDa protein 1/8;HSPA1_8:heat shock 70kDa protein 1/8;
Q0DT05	_K(hib)IEDAIEDAIK_	321	>tr|Q0DT05|Q0DT05_ORYSJ Os03g0277300 protein OS=Oryza sativa subsp. japonica GN=Os03g0277300 PE=3 SV=1	1	0.00704093	0.19046	71.806	.......D..K..........	cytosol	HSPA1_8:heat shock 70kDa protein 1/8;HSPA1_8:heat shock 70kDa protein 1/8;HSPA1_8:heat shock 70kDa protein 1/8;
Q0DT05	_KIEDAIEDAIK(hib)WLDGNQLAEADEFEDK_	331	>tr|Q0DT05|Q0DT05_ORYSJ Os03g0277300 protein OS=Oryza sativa subsp. japonica GN=Os03g0277300 PE=3 SV=1	0.999872	0.00207272	0.50206	76.967	.......D..K..........	cytosol	HSPA1_8:heat shock 70kDa protein 1/8;HSPA1_8:heat shock 70kDa protein 1/8;HSPA1_8:heat shock 70kDa protein 1/8;
Q0DT93	_DK(hib)LACILNCCK_	69	>tr|Q0DT93|Q0DT93_ORYSJ Os03g0262900 protein OS=Oryza sativa subsp. japonica GN=Os03g0262900 PE=4 SV=1;>tr|Q84Q95|Q84Q95_ORYSJ Putative uncharacterized protein OJ1041F02.10 OS=Oryza sativa subsp. japonica GN=OJ1041F02.10 PE=4 SV=1	1	0.000394697	-0.60645	90.913	.........DK..........	nuclear
Q0DT93	_VQSISDLEK(hib)K_	234	>tr|Q0DT93|Q0DT93_ORYSJ Os03g0262900 protein OS=Oryza sativa subsp. japonica GN=Os03g0262900 PE=4 SV=1;>tr|Q84Q95|Q84Q95_ORYSJ Putative uncharacterized protein OJ1041F02.10 OS=Oryza sativa subsp. japonica GN=OJ1041F02.10 PE=4 SV=1	1	0.0040676	-2.3481	81.017	.........EK..........	nuclear
Q0DTD2	_YAGHK(hib)PSVDAIESAHDR_	125	>tr|Q0DTD2|Q0DTD2_ORYSJ Os03g0255200 protein OS=Oryza sativa subsp. japonica GN=Os03g0255200 PE=4 SV=1	1	0.0392858	-0.45524	47.222	..........K...D......	chloroplast
Q0DTX5	_HVGDLGNIVANK(hib)DGVADIFIK_	98	>tr|Q0DTX5|Q0DTX5_ORYSJ Superoxide dismutase [Cu-Zn] (Fragment) OS=Oryza sativa subsp. japonica GN=Os03g0219200 PE=3 SV=1	1	1.59758e-07	1.5529	112.44	..........KD.........	cytosol	SOD1:superoxide dismutase, Cu-Zn family [EC:1.15.1.1];
Q0DUA3	_AFNFYSGK(hib)PDVENCYGWSR_	272	>tr|Q0DUA3|Q0DUA3_ORYSJ Os03g0197300 protein OS=Oryza sativa subsp. japonica GN=Os03g0197300 PE=4 SV=1	1	2.00909e-36	1.8386	180.32		vacuolar membrane
Q0DUA3	_GK(hib)VTYIEEGDSESSSLQVER_	104	>tr|Q0DUA3|Q0DUA3_ORYSJ Os03g0197300 protein OS=Oryza sativa subsp. japonica GN=Os03g0197300 PE=4 SV=1	1	1.91843e-52	0.29297	218.79		vacuolar membrane
Q0DUA3	_SK(hib)AFNFYSGKPDVENCYGWSR_	264	>tr|Q0DUA3|Q0DUA3_ORYSJ Os03g0197300 protein OS=Oryza sativa subsp. japonica GN=Os03g0197300 PE=4 SV=1	1	2.20138e-26	0.15237	172.57		vacuolar membrane
Q0DUA3	_ATEIAVVTQGAGMVQIVCPSIPSGESK(hib)K_	345	>tr|Q0DUA3|Q0DUA3_ORYSJ Os03g0197300 protein OS=Oryza sativa subsp. japonica GN=Os03g0197300 PE=4 SV=1	1	5.27504e-05	0.86167	70.145	..........K....D.....	vacuolar membrane
Q0DUA3	_WWHGAGGEASGGGHLVQK(hib)EWR_	45	>tr|Q0DUA3|Q0DUA3_ORYSJ Os03g0197300 protein OS=Oryza sativa subsp. japonica GN=Os03g0197300 PE=4 SV=1	1	1.55073e-46	-0.11279	199.36	..........KE.........	vacuolar membrane
Q0DUA3	_HSVLQVIGK(hib)EILAR_	427	>tr|Q0DUA3|Q0DUA3_ORYSJ Os03g0197300 protein OS=Oryza sativa subsp. japonica GN=Os03g0197300 PE=4 SV=1	1	1.26443e-29	-0.53302	218.16	..........KE.........	vacuolar membrane
Q0DUA3	_VK(hib)EGDVLVVPR_	375	>tr|Q0DUA3|Q0DUA3_ORYSJ Os03g0197300 protein OS=Oryza sativa subsp. japonica GN=Os03g0197300 PE=4 SV=1	1	0.000106461	-0.23194	110.08	..........KE.........	vacuolar membrane
Q0DUA3	_EK(hib)WWHGAGGEASGGGHLVQK_	27	>tr|Q0DUA3|Q0DUA3_ORYSJ Os03g0197300 protein OS=Oryza sativa subsp. japonica GN=Os03g0197300 PE=4 SV=1	1	3.81295e-27	-0.36451	171.83	.........EK..........	vacuolar membrane
Q0DUA3	_EVVESIK(hib)STK_	201	>tr|Q0DUA3|Q0DUA3_ORYSJ Os03g0197300 protein OS=Oryza sativa subsp. japonica GN=Os03g0197300 PE=4 SV=1	1	0.000171919	-0.6702	121.6	.........IK..........	vacuolar membrane
Q0DUA3	_HPTSEVYSFVSDLLK(hib)GFEVEVLRPGFGVPR_	179	>tr|Q0DUA3|Q0DUA3_ORYSJ Os03g0197300 protein OS=Oryza sativa subsp. japonica GN=Os03g0197300 PE=4 SV=1	1	6.58236e-72	-0.86718	210.5	.......D..K..........	vacuolar membrane
Q0DUI8	_LFPDEIAADQSK(hib)AK_	490	>sp|Q0DUI8|CRTI_ORYSJ Phytoene dehydrogenase, chloroplastic/chromoplastic OS=Oryza sativa subsp. japonica GN=PDS PE=3 SV=2	1	0.00130753	1.6951	76.759	.......D..K..........	chloroplast	PDS:15-cis-phytoene desaturase [EC:1.3.5.5];PDS:15-cis-phytoene desaturase [EC:1.3.5.5];PDS:15-cis-phytoene desaturase [EC:1.3.5.5];
Q0DUQ0	_GYGFVK(hib)FADENEK_	179	>tr|Q0DUQ0|Q0DUQ0_ORYSJ Os03g0174100 protein (Fragment) OS=Oryza sativa subsp. japonica GN=Os03g0174100 PE=4 SV=1	1	0.014068	2.163	57.583	..........K..D.......	mitochondria
Q0DV32	_EIAK(hib)QVSDAR_	127	>sp|Q0DV32|4CLL1_ORYSJ 4-coumarate--CoA ligase-like 1 OS=Oryza sativa subsp. japonica GN=4CLL1 PE=2 SV=2	1	0.00267573	-0.28874	82.029	..........K...D......	plasma membrane
Q0DV32	_IVDIK(hib)TLK_	387	>sp|Q0DV32|4CLL1_ORYSJ 4-coumarate--CoA ligase-like 1 OS=Oryza sativa subsp. japonica GN=4CLL1 PE=2 SV=2	1	0.0245038	0.79589	50.805	........D.K..........	plasma membrane
Q0DVU5	_ALNVQNLK(hib)VQEVVK_	23	>tr|Q0DVU5|Q0DVU5_ORYSJ Os03g0112400 protein (Fragment) OS=Oryza sativa subsp. japonica GN=Os03g0112400 PE=4 SV=1	1	0.000212679	-1.5783	95.264		cytosol
Q0DVX8	_LTGQNPDLTK(hib)EER_	47	>tr|Q0DVX8|Q0DVX8_ORYSJ Os03g0107800 protein (Fragment) OS=Oryza sativa subsp. japonica GN=Os03g0107800 PE=4 SV=1;>tr|Q8H7Q6|Q8H7Q6_ORYSJ Putative uncharacterized protein OJ1384D03.5 OS=Oryza sativa subsp. japonica GN=OJ1384D03.5 PE=4 SV=1	1	0.000174524	-0.33145	103.76	.......D..K..........	mitochondria
Q0DW19	_EFTAGK(hib)GVNVVYDSVGK_	209	>tr|Q0DW19|Q0DW19_ORYSJ Os03g0101600 protein OS=Oryza sativa subsp. japonica GN=Os03g0101600 PE=4 SV=1	1	0.00157575	-1.2558	73.057		cytosol
Q0DW19	_GVNVVYDSVGK(hib)DTYK_	220	>tr|Q0DW19|Q0DW19_ORYSJ Os03g0101600 protein OS=Oryza sativa subsp. japonica GN=Os03g0101600 PE=4 SV=1	1	0.000348492	0.063646	82.578	..........KD.........	cytosol
Q0DWH1	_GTAFGGFK(hib)SR_	328	>sp|Q0DWH1|ADHX_ORYSJ Alcohol dehydrogenase class-3 OS=Oryza sativa subsp. japonica GN=Os02g0815500 PE=2 SV=1	1	0.00482056	-0.2568	78.488		extracellular	frmA:S-(hydroxymethyl)glutathione dehydrogenase / alcohol dehydrogenase [EC:1.1.1.284 1.1.1.1];frmA:S-(hydroxymethyl)glutathione dehydrogenase / alcohol dehydrogenase [EC:1.1.1.284 1.1.1.1];frmA:S-(hydroxymethyl)glutathione dehydrogenase / alcohol dehydrogenase [EC:1.1.1.284 1.1.1.1];frmA:S-(hydroxymethyl)glutathione dehydrogenase / alcohol dehydrogenase [EC:1.1.1.284 1.1.1.1];frmA:S-(hydroxymeth…
Q0DWH1	_VWK(hib)GTAFGGFK_	320	>sp|Q0DWH1|ADHX_ORYSJ Alcohol dehydrogenase class-3 OS=Oryza sativa subsp. japonica GN=Os02g0815500 PE=2 SV=1	1	0.00571888	0.40432	70.942		extracellular	frmA:S-(hydroxymethyl)glutathione dehydrogenase / alcohol dehydrogenase [EC:1.1.1.284 1.1.1.1];frmA:S-(hydroxymethyl)glutathione dehydrogenase / alcohol dehydrogenase [EC:1.1.1.284 1.1.1.1];frmA:S-(hydroxymethyl)glutathione dehydrogenase / alcohol dehydrogenase [EC:1.1.1.284 1.1.1.1];frmA:S-(hydroxymethyl)glutathione dehydrogenase / alcohol dehydrogenase [EC:1.1.1.284 1.1.1.1];frmA:S-(hydroxymeth…
Q0DWH1	_EIK(hib)VDEYVTHSMNLTDINK_	346	>sp|Q0DWH1|ADHX_ORYSJ Alcohol dehydrogenase class-3 OS=Oryza sativa subsp. japonica GN=Os02g0815500 PE=2 SV=1	1	0.00585328	-1.0674	59.372	.........IK..........	extracellular	frmA:S-(hydroxymethyl)glutathione dehydrogenase / alcohol dehydrogenase [EC:1.1.1.284 1.1.1.1];frmA:S-(hydroxymethyl)glutathione dehydrogenase / alcohol dehydrogenase [EC:1.1.1.284 1.1.1.1];frmA:S-(hydroxymethyl)glutathione dehydrogenase / alcohol dehydrogenase [EC:1.1.1.284 1.1.1.1];frmA:S-(hydroxymethyl)glutathione dehydrogenase / alcohol dehydrogenase [EC:1.1.1.284 1.1.1.1];frmA:S-(hydroxymeth…
Q0DWH1	_IIGIDIDSK(hib)K_	232	>sp|Q0DWH1|ADHX_ORYSJ Alcohol dehydrogenase class-3 OS=Oryza sativa subsp. japonica GN=Os02g0815500 PE=2 SV=1	1	0.00119312	0.22771	104.22	........D.K..........	extracellular	frmA:S-(hydroxymethyl)glutathione dehydrogenase / alcohol dehydrogenase [EC:1.1.1.284 1.1.1.1];frmA:S-(hydroxymethyl)glutathione dehydrogenase / alcohol dehydrogenase [EC:1.1.1.284 1.1.1.1];frmA:S-(hydroxymethyl)glutathione dehydrogenase / alcohol dehydrogenase [EC:1.1.1.284 1.1.1.1];frmA:S-(hydroxymethyl)glutathione dehydrogenase / alcohol dehydrogenase [EC:1.1.1.284 1.1.1.1];frmA:S-(hydroxymeth…
Q0DWH1	_VDEYVTHSM(ox)NLTDINK(hib)AFDLLHEGGCLR_	362	>sp|Q0DWH1|ADHX_ORYSJ Alcohol dehydrogenase class-3 OS=Oryza sativa subsp. japonica GN=Os02g0815500 PE=2 SV=1	1	7.91427e-10	-3.713	87.881	.......D..K..........	extracellular	frmA:S-(hydroxymethyl)glutathione dehydrogenase / alcohol dehydrogenase [EC:1.1.1.284 1.1.1.1];frmA:S-(hydroxymethyl)glutathione dehydrogenase / alcohol dehydrogenase [EC:1.1.1.284 1.1.1.1];frmA:S-(hydroxymethyl)glutathione dehydrogenase / alcohol dehydrogenase [EC:1.1.1.284 1.1.1.1];frmA:S-(hydroxymethyl)glutathione dehydrogenase / alcohol dehydrogenase [EC:1.1.1.284 1.1.1.1];frmA:S-(hydroxymeth…
Q0DWH1	_FDVAK(hib)NFGVTEFVNPK_	238	>sp|Q0DWH1|ADHX_ORYSJ Alcohol dehydrogenase class-3 OS=Oryza sativa subsp. japonica GN=Os02g0815500 PE=2 SV=1	1	1.1805e-10	1.53	146.86	.......D..K..........	extracellular	frmA:S-(hydroxymethyl)glutathione dehydrogenase / alcohol dehydrogenase [EC:1.1.1.284 1.1.1.1];frmA:S-(hydroxymethyl)glutathione dehydrogenase / alcohol dehydrogenase [EC:1.1.1.284 1.1.1.1];frmA:S-(hydroxymethyl)glutathione dehydrogenase / alcohol dehydrogenase [EC:1.1.1.284 1.1.1.1];frmA:S-(hydroxymethyl)glutathione dehydrogenase / alcohol dehydrogenase [EC:1.1.1.284 1.1.1.1];frmA:S-(hydroxymeth…
Q0DWI9	_LLENK(hib)TQEIVR_	116	>tr|Q0DWI9|Q0DWI9_ORYSJ Os02g0813500 protein OS=Oryza sativa subsp. japonica GN=Os02g0813500 PE=3 SV=1;>sp|P48642|GSHRC_ORYSJ Glutathione reductase, cytosolic OS=Oryza sativa subsp. japonica GN=GRC2 PE=2 SV=2	1	0.000136533	0.0023144	103.91		cytosol	GSR:glutathione reductase (NADPH) [EC:1.8.1.7];
Q0DWI9	_TVFGGQPTK(hib)PDYR_	364	>tr|Q0DWI9|Q0DWI9_ORYSJ Os02g0813500 protein OS=Oryza sativa subsp. japonica GN=Os02g0813500 PE=3 SV=1;>sp|P48642|GSHRC_ORYSJ Glutathione reductase, cytosolic OS=Oryza sativa subsp. japonica GN=GRC2 PE=2 SV=2	1	0.00120098	0.45859	79.744	..........K....D.....	cytosol	GSR:glutathione reductase (NADPH) [EC:1.8.1.7];
Q0DWI9	_TVMK(hib)LVVDSETDK_	422	>tr|Q0DWI9|Q0DWI9_ORYSJ Os02g0813500 protein OS=Oryza sativa subsp. japonica GN=Os02g0813500 PE=3 SV=1;>sp|P48642|GSHRC_ORYSJ Glutathione reductase, cytosolic OS=Oryza sativa subsp. japonica GN=GRC2 PE=2 SV=2	1	0.000767276	-0.32651	83.351	..........K...D......	cytosol	GSR:glutathione reductase (NADPH) [EC:1.8.1.7];
Q0DWI9	_LHPGTNLSELSK(hib)TADGIK_	269	>tr|Q0DWI9|Q0DWI9_ORYSJ Os02g0813500 protein OS=Oryza sativa subsp. japonica GN=Os02g0813500 PE=3 SV=1;>sp|P48642|GSHRC_ORYSJ Glutathione reductase, cytosolic OS=Oryza sativa subsp. japonica GN=GRC2 PE=2 SV=2	1	0.00023416	1.3863	90.385	..........K..D.......	cytosol	GSR:glutathione reductase (NADPH) [EC:1.8.1.7];
Q0DWI9	_VNIPGK(hib)ELAITSDEALSLEELPK_	184	>tr|Q0DWI9|Q0DWI9_ORYSJ Os02g0813500 protein OS=Oryza sativa subsp. japonica GN=Os02g0813500 PE=3 SV=1;>sp|P48642|GSHRC_ORYSJ Glutathione reductase, cytosolic OS=Oryza sativa subsp. japonica GN=GRC2 PE=2 SV=2	1	0.00180344	-0.49722	63.979	..........KE.........	cytosol	GSR:glutathione reductase (NADPH) [EC:1.8.1.7];
Q0DWI9	_TADGIK(hib)VVTDK_	275	>tr|Q0DWI9|Q0DWI9_ORYSJ Os02g0813500 protein OS=Oryza sativa subsp. japonica GN=Os02g0813500 PE=3 SV=1;>sp|P48642|GSHRC_ORYSJ Glutathione reductase, cytosolic OS=Oryza sativa subsp. japonica GN=GRC2 PE=2 SV=2	1	0.00276781	-0.46181	79.86	.......D..K..........	cytosol	GSR:glutathione reductase (NADPH) [EC:1.8.1.7];
Q0DWN6	_DLSSIGDTVIISVTK(hib)EGVK_	164	>tr|Q0DWN6|Q0DWN6_ORYSJ Proliferating cell nuclear antigen OS=Oryza sativa subsp. japonica GN=Os02g0805200 PE=2 SV=1;>sp|P17070|PCNA_ORYSJ Proliferating cell nuclear antigen OS=Oryza sativa subsp. japonica GN=Os02g0805200 PE=2 SV=2	1	1.1836e-25	1.6667	170.61	..........KE.........	nuclear	PCNA:proliferating cell nuclear antigen;PCNA:proliferating cell nuclear antigen;PCNA:proliferating cell nuclear antigen;PCNA:proliferating cell nuclear antigen;
Q0DWP6	_DATEVTHEDFNEGIIQVQAK(hib)K_	420	>tr|Q0DWP6|Q0DWP6_ORYSJ Os02g0803700 protein OS=Oryza sativa subsp. japonica GN=Os02g0803700 PE=2 SV=1;>sp|P46465|PRS6A_ORYSJ 26S protease regulatory subunit 6A homolog OS=Oryza sativa subsp. japonica GN=TBP1 PE=2 SV=2;>tr|Q5SNC0|Q5SNC0_ORYSJ Os06g0173100	1	2.73495e-16	-0.33157	123.54		cytosol	PSMC3:26S proteasome regulatory subunit T5;
Q0DWP6	_SPCIIFIDEIDAIGTK(hib)R_	284	>tr|Q0DWP6|Q0DWP6_ORYSJ Os02g0803700 protein OS=Oryza sativa subsp. japonica GN=Os02g0803700 PE=2 SV=1;>sp|P46465|PRS6A_ORYSJ 26S protease regulatory subunit 6A homolog OS=Oryza sativa subsp. japonica GN=TBP1 PE=2 SV=2	1	9.79276e-11	4.2554	123.02	..........K..D.......	cytosol	PSMC3:26S proteasome regulatory subunit T5;
Q0DWP6	_LKPGDLVGVNK(hib)DSYLILDTLPSEYDSR_	145	>tr|Q0DWP6|Q0DWP6_ORYSJ Os02g0803700 protein OS=Oryza sativa subsp. japonica GN=Os02g0803700 PE=2 SV=1;>sp|P46465|PRS6A_ORYSJ 26S protease regulatory subunit 6A homolog OS=Oryza sativa subsp. japonica GN=TBP1 PE=2 SV=2;>tr|Q5SNC0|Q5SNC0_ORYSJ Os06g0173100	0.997679	6.7458e-05	0.7563	85.191	..........KD.........	cytosol	PSMC3:26S proteasome regulatory subunit T5;
Q0DWP6	_QIQELVEAIVLPMTHK(hib)DR_	199	>tr|Q0DWP6|Q0DWP6_ORYSJ Os02g0803700 protein OS=Oryza sativa subsp. japonica GN=Os02g0803700 PE=2 SV=1;>sp|P46465|PRS6A_ORYSJ 26S protease regulatory subunit 6A homolog OS=Oryza sativa subsp. japonica GN=TBP1 PE=2 SV=2;>tr|Q5SNC0|Q5SNC0_ORYSJ Os06g0173100	1	0.00253621	-0.69579	66.202	..........KD.........	cytosol	PSMC3:26S proteasome regulatory subunit T5;
Q0DWP6	_VLK(hib)DELQR_	45	>tr|Q0DWP6|Q0DWP6_ORYSJ Os02g0803700 protein OS=Oryza sativa subsp. japonica GN=Os02g0803700 PE=2 SV=1;>sp|P46465|PRS6A_ORYSJ 26S protease regulatory subunit 6A homolog OS=Oryza sativa subsp. japonica GN=TBP1 PE=2 SV=2;>tr|Q5SNC0|Q5SNC0_ORYSJ Os06g0173100	1	0.00228846	0.43745	133.12	..........KD.........	cytosol	PSMC3:26S proteasome regulatory subunit T5;
Q0DWP6	_TNLEVESYK(hib)EK_	59	>tr|Q0DWP6|Q0DWP6_ORYSJ Os02g0803700 protein OS=Oryza sativa subsp. japonica GN=Os02g0803700 PE=2 SV=1;>sp|P46465|PRS6A_ORYSJ 26S protease regulatory subunit 6A homolog OS=Oryza sativa subsp. japonica GN=TBP1 PE=2 SV=2	1	0.00022601	0.75078	98.105	..........KE.........	cytosol	PSMC3:26S proteasome regulatory subunit T5;
Q0DWP6	_AMEVDEK(hib)PTEDYNDIGGLEK_	170	>tr|Q0DWP6|Q0DWP6_ORYSJ Os02g0803700 protein OS=Oryza sativa subsp. japonica GN=Os02g0803700 PE=2 SV=1;>sp|P46465|PRS6A_ORYSJ 26S protease regulatory subunit 6A homolog OS=Oryza sativa subsp. japonica GN=TBP1 PE=2 SV=2;>tr|Q5SNC0|Q5SNC0_ORYSJ Os06g0173100	1	2.30872e-05	-1.1156	94.45	.........EK..........	cytosol	PSMC3:26S proteasome regulatory subunit T5;
Q0DWP6	_LAGPQLVQMFIGDGAK(hib)LVR_	256	>tr|Q0DWP6|Q0DWP6_ORYSJ Os02g0803700 protein OS=Oryza sativa subsp. japonica GN=Os02g0803700 PE=2 SV=1;>sp|P46465|PRS6A_ORYSJ 26S protease regulatory subunit 6A homolog OS=Oryza sativa subsp. japonica GN=TBP1 PE=2 SV=2;>tr|Q5SNC0|Q5SNC0_ORYSJ Os06g0173100	1	0.000101704	-0.78553	93.495	.......D..K..........	cytosol	PSMC3:26S proteasome regulatory subunit T5;
Q0DWP6	_VK(hib)AMEVDEKPTEDYNDIGGLEK_	163	>tr|Q0DWP6|Q0DWP6_ORYSJ Os02g0803700 protein OS=Oryza sativa subsp. japonica GN=Os02g0803700 PE=2 SV=1;>sp|P46465|PRS6A_ORYSJ 26S protease regulatory subunit 6A homolog OS=Oryza sativa subsp. japonica GN=TBP1 PE=2 SV=2;>tr|Q5SNC0|Q5SNC0_ORYSJ Os06g0173100	0.999993	8.57083e-05	1.662	95.624	......D...K..........	cytosol	PSMC3:26S proteasome regulatory subunit T5;
Q0DX00	_ADYYAHPEHYK(hib)PVFHER_	156	>tr|Q0DX00|Q0DX00_ORYSJ Os02g0783700 protein (Fragment) OS=Oryza sativa subsp. japonica GN=Os02g0783700 PE=4 SV=1;>tr|Q6K7D5|Q6K7D5_ORYSJ Lysine-ketoglutarate reductase/saccharopine dehydrogenase bifunctional enzyme-like OS=Oryza sativa subsp. japonica GN=	1	0.000451887	0.77735	75.91		chloroplast
Q0DX00	_K(hib)TIIELPPAPTNLLPDKK_	312	>tr|Q0DX00|Q0DX00_ORYSJ Os02g0783700 protein (Fragment) OS=Oryza sativa subsp. japonica GN=Os02g0783700 PE=4 SV=1	1	0.0342091	0.74477	66.777		chloroplast
Q0DX00	_DM(ox)VTPK(hib)DPTR_	137	>tr|Q0DX00|Q0DX00_ORYSJ Os02g0783700 protein (Fragment) OS=Oryza sativa subsp. japonica GN=Os02g0783700 PE=4 SV=1;>tr|Q6K7D5|Q6K7D5_ORYSJ Lysine-ketoglutarate reductase/saccharopine dehydrogenase bifunctional enzyme-like OS=Oryza sativa subsp. japonica GN=	1	0.000624652	-1.5478	96.034	..........KD.........	chloroplast
Q0DX00	_LASAK(hib)ELLELPSHLR_	280	>tr|Q0DX00|Q0DX00_ORYSJ Os02g0783700 protein (Fragment) OS=Oryza sativa subsp. japonica GN=Os02g0783700 PE=4 SV=1	1	1.71359e-14	-0.19567	149.3	..........KE.........	chloroplast
Q0DX00	_TIIELPPAPTNLLPDK(hib)K_	328	>tr|Q0DX00|Q0DX00_ORYSJ Os02g0783700 protein (Fragment) OS=Oryza sativa subsp. japonica GN=Os02g0783700 PE=4 SV=1	1	0.000120578	-0.98533	87.669	.........DK..........	chloroplast
Q0DX00	_LLPHSFVDAGK(hib)LPELSAAR_	100	>tr|Q0DX00|Q0DX00_ORYSJ Os02g0783700 protein (Fragment) OS=Oryza sativa subsp. japonica GN=Os02g0783700 PE=4 SV=1;>tr|Q6K7D5|Q6K7D5_ORYSJ Lysine-ketoglutarate reductase/saccharopine dehydrogenase bifunctional enzyme-like OS=Oryza sativa subsp. japonica GN=	1	0.0384634	-0.29966	49.773	.......D..K..........	chloroplast
Q0DX00	_EASQHFGDILSK(hib)FVAR_	271	>tr|Q0DX00|Q0DX00_ORYSJ Os02g0783700 protein (Fragment) OS=Oryza sativa subsp. japonica GN=Os02g0783700 PE=4 SV=1	1	0.00146599	0.5755	73.833	......D...K..........	chloroplast
Q0DXS9	_ETEQNGK(hib)GYFEDR_	326	>tr|Q0DXS9|Q0DXS9_ORYSJ Glutamine synthetase OS=Oryza sativa subsp. japonica GN=Os02g0735200 PE=2 SV=1;>sp|P14656|GLN11_ORYSJ Glutamine synthetase cytosolic isozyme 1-1 OS=Oryza sativa subsp. japonica GN=GLN1-1 PE=1 SV=1	1	9.4629e-07	-0.93004	127.02	..........K....D.....	cytosol	glnA:glutamine synthetase [EC:6.3.1.2];glnA:glutamine synthetase [EC:6.3.1.2];glnA:glutamine synthetase [EC:6.3.1.2];glnA:glutamine synthetase [EC:6.3.1.2];glnA:glutamine synthetase [EC:6.3.1.2];glnA:glutamine synthetase [EC:6.3.1.2];
Q0DXS9	_PIPGDWNGAGAHTNYSTK(hib)SMR_	255	>tr|Q0DXS9|Q0DXS9_ORYSJ Glutamine synthetase OS=Oryza sativa subsp. japonica GN=Os02g0735200 PE=2 SV=1;>sp|P14656|GLN11_ORYSJ Glutamine synthetase cytosolic isozyme 1-1 OS=Oryza sativa subsp. japonica GN=GLN1-1 PE=1 SV=1;>sp|Q4W8D0|GLN13_ORYSJ Glutamine sy	1	0.000135476	-1.5938	84.689	..........K....D.....	cytosol	glnA:glutamine synthetase [EC:6.3.1.2];glnA:glutamine synthetase [EC:6.3.1.2];glnA:glutamine synthetase [EC:6.3.1.2];glnA:glutamine synthetase [EC:6.3.1.2];glnA:glutamine synthetase [EC:6.3.1.2];glnA:glutamine synthetase [EC:6.3.1.2];
Q0DXS9	_LPK(hib)WNYDGSSTGQAPGEDSEVILYPQAIFK_	52	>tr|Q0DXS9|Q0DXS9_ORYSJ Glutamine synthetase OS=Oryza sativa subsp. japonica GN=Os02g0735200 PE=2 SV=1;>sp|P14656|GLN11_ORYSJ Glutamine synthetase cytosolic isozyme 1-1 OS=Oryza sativa subsp. japonica GN=GLN1-1 PE=1 SV=1	1	0.0125312	0.94492	55.406	..........K...D......	cytosol	glnA:glutamine synthetase [EC:6.3.1.2];glnA:glutamine synthetase [EC:6.3.1.2];glnA:glutamine synthetase [EC:6.3.1.2];glnA:glutamine synthetase [EC:6.3.1.2];glnA:glutamine synthetase [EC:6.3.1.2];glnA:glutamine synthetase [EC:6.3.1.2];
Q0DXS9	_WNYDGSSTGQAPGEDSEVILYPQAIFK(hib)DPFR_	79	>tr|Q0DXS9|Q0DXS9_ORYSJ Glutamine synthetase OS=Oryza sativa subsp. japonica GN=Os02g0735200 PE=2 SV=1;>sp|P14656|GLN11_ORYSJ Glutamine synthetase cytosolic isozyme 1-1 OS=Oryza sativa subsp. japonica GN=GLN1-1 PE=1 SV=1	1	0.00611151	-1.068	57.613	..........KD.........	cytosol	glnA:glutamine synthetase [EC:6.3.1.2];glnA:glutamine synthetase [EC:6.3.1.2];glnA:glutamine synthetase [EC:6.3.1.2];glnA:glutamine synthetase [EC:6.3.1.2];glnA:glutamine synthetase [EC:6.3.1.2];glnA:glutamine synthetase [EC:6.3.1.2];
Q0DXS9	_HK(hib)EHISAYGEGNER_	278	>tr|Q0DXS9|Q0DXS9_ORYSJ Glutamine synthetase OS=Oryza sativa subsp. japonica GN=Os02g0735200 PE=2 SV=1;>sp|P14656|GLN11_ORYSJ Glutamine synthetase cytosolic isozyme 1-1 OS=Oryza sativa subsp. japonica GN=GLN1-1 PE=1 SV=1	1	0.000168861	-0.16204	98.943	..........KE.........	cytosol	glnA:glutamine synthetase [EC:6.3.1.2];glnA:glutamine synthetase [EC:6.3.1.2];glnA:glutamine synthetase [EC:6.3.1.2];glnA:glutamine synthetase [EC:6.3.1.2];glnA:glutamine synthetase [EC:6.3.1.2];glnA:glutamine synthetase [EC:6.3.1.2];
Q0DXS9	_DINWPLGWPVGGFPGPQGPYYCGIGADK(hib)SFGR_	165	>tr|Q0DXS9|Q0DXS9_ORYSJ Glutamine synthetase OS=Oryza sativa subsp. japonica GN=Os02g0735200 PE=2 SV=1;>sp|P14656|GLN11_ORYSJ Glutamine synthetase cytosolic isozyme 1-1 OS=Oryza sativa subsp. japonica GN=GLN1-1 PE=1 SV=1	1	0.00394825	-1.8329	60.762	.........DK..........	cytosol	glnA:glutamine synthetase [EC:6.3.1.2];glnA:glutamine synthetase [EC:6.3.1.2];glnA:glutamine synthetase [EC:6.3.1.2];glnA:glutamine synthetase [EC:6.3.1.2];glnA:glutamine synthetase [EC:6.3.1.2];glnA:glutamine synthetase [EC:6.3.1.2];
Q0DXS9	_NDGGYEIIK(hib)SAIEK_	267	>tr|Q0DXS9|Q0DXS9_ORYSJ Glutamine synthetase OS=Oryza sativa subsp. japonica GN=Os02g0735200 PE=2 SV=1;>sp|P14656|GLN11_ORYSJ Glutamine synthetase cytosolic isozyme 1-1 OS=Oryza sativa subsp. japonica GN=GLN1-1 PE=1 SV=1	1	0.00037622	-0.99216	87.824	.........IK..........	cytosol	glnA:glutamine synthetase [EC:6.3.1.2];glnA:glutamine synthetase [EC:6.3.1.2];glnA:glutamine synthetase [EC:6.3.1.2];glnA:glutamine synthetase [EC:6.3.1.2];glnA:glutamine synthetase [EC:6.3.1.2];glnA:glutamine synthetase [EC:6.3.1.2];
Q0DXS9	_TLSGPVTDPSK(hib)LPK_	49	>tr|Q0DXS9|Q0DXS9_ORYSJ Glutamine synthetase OS=Oryza sativa subsp. japonica GN=Os02g0735200 PE=2 SV=1;>sp|P14656|GLN11_ORYSJ Glutamine synthetase cytosolic isozyme 1-1 OS=Oryza sativa subsp. japonica GN=GLN1-1 PE=1 SV=1	1	0.00744726	0.65578	66.059	.......D..K..........	cytosol	glnA:glutamine synthetase [EC:6.3.1.2];glnA:glutamine synthetase [EC:6.3.1.2];glnA:glutamine synthetase [EC:6.3.1.2];glnA:glutamine synthetase [EC:6.3.1.2];glnA:glutamine synthetase [EC:6.3.1.2];glnA:glutamine synthetase [EC:6.3.1.2];
Q0DXV3	_KELADDVDSLK(hib)K_	101	>tr|Q0DXV3|Q0DXV3_ORYSJ Os02g0731600 protein (Fragment) OS=Oryza sativa subsp. japonica GN=Os02g0731600 PE=4 SV=1;>tr|Q6Z2L1|Q6Z2L1_ORYSJ Putative uncharacterized protein P0617A09.29 OS=Oryza sativa subsp. japonica GN=P0643A10.1 PE=4 SV=1	1	0.000608591	-1.0532	111.95		chloroplast
Q0DXV3	_K(hib)ELADDVDSLK_	91	>tr|Q0DXV3|Q0DXV3_ORYSJ Os02g0731600 protein (Fragment) OS=Oryza sativa subsp. japonica GN=Os02g0731600 PE=4 SV=1;>tr|Q6Z2L1|Q6Z2L1_ORYSJ Putative uncharacterized protein P0617A09.29 OS=Oryza sativa subsp. japonica GN=P0643A10.1 PE=4 SV=1	1	0.0237279	-0.21846	60.157	..........KE.........	chloroplast
Q0DXV3	_YLLFK(hib)ESR_	87	>tr|Q0DXV3|Q0DXV3_ORYSJ Os02g0731600 protein (Fragment) OS=Oryza sativa subsp. japonica GN=Os02g0731600 PE=4 SV=1;>tr|Q6Z2L1|Q6Z2L1_ORYSJ Putative uncharacterized protein P0617A09.29 OS=Oryza sativa subsp. japonica GN=P0643A10.1 PE=4 SV=1;>tr|Q5Z6P4|Q5Z6P4	1	0.00355351	0.69733	114.28	..........KE.........	chloroplast
Q0DY33	_AIAGAGVLSGYDQLQILFFGK(hib)K_	375	>tr|Q0DY33|Q0DY33_ORYSJ ATP/ADP translocator OS=Oryza sativa subsp. japonica GN=Os02g0718900 PE=2 SV=1;>sp|P31691|ADT_ORYSJ ADP,ATP carrier protein, mitochondrial OS=Oryza sativa subsp. japonica GN=Os02g0718900 PE=2 SV=1	1	1.36492e-08	-2.1444	100.27		mitochondria
Q0DY33	_NFMIDFLMGGVSAAVSK(hib)TAAAPIER_	97	>tr|Q0DY33|Q0DY33_ORYSJ ATP/ADP translocator OS=Oryza sativa subsp. japonica GN=Os02g0718900 PE=2 SV=1;>sp|P31691|ADT_ORYSJ ADP,ATP carrier protein, mitochondrial OS=Oryza sativa subsp. japonica GN=Os02g0718900 PE=2 SV=1	1	9.4962e-35	-0.62556	169.19		mitochondria
Q0DY33	_MMMTSGEAVK(hib)YK_	324	>tr|Q0DY33|Q0DY33_ORYSJ ATP/ADP translocator OS=Oryza sativa subsp. japonica GN=Os02g0718900 PE=2 SV=1;>sp|P31691|ADT_ORYSJ ADP,ATP carrier protein, mitochondrial OS=Oryza sativa subsp. japonica GN=Os02g0718900 PE=2 SV=1	1	0.000397647	-0.91467	93.345		mitochondria
Q0DY33	_NEGAK(hib)SLFK_	342	>tr|Q0DY33|Q0DY33_ORYSJ ATP/ADP translocator OS=Oryza sativa subsp. japonica GN=Os02g0718900 PE=2 SV=1;>sp|P31691|ADT_ORYSJ ADP,ATP carrier protein, mitochondrial OS=Oryza sativa subsp. japonica GN=Os02g0718900 PE=2 SV=1	1	0.0134951	0.26	65.535		mitochondria
Q0DY33	_SLFK(hib)GAGANILR_	346	>tr|Q0DY33|Q0DY33_ORYSJ ATP/ADP translocator OS=Oryza sativa subsp. japonica GN=Os02g0718900 PE=2 SV=1;>sp|P31691|ADT_ORYSJ ADP,ATP carrier protein, mitochondrial OS=Oryza sativa subsp. japonica GN=Os02g0718900 PE=2 SV=1	1	0.000259502	1.3733	102.53		mitochondria
Q0DY33	_SSMDAFSQILK(hib)NEGAK_	337	>tr|Q0DY33|Q0DY33_ORYSJ ATP/ADP translocator OS=Oryza sativa subsp. japonica GN=Os02g0718900 PE=2 SV=1;>sp|P31691|ADT_ORYSJ ADP,ATP carrier protein, mitochondrial OS=Oryza sativa subsp. japonica GN=Os02g0718900 PE=2 SV=1	1	3.10568e-06	0.12952	115.26		mitochondria
Q0DY33	_TLK(hib)SDGIAGLYR_	242	>tr|Q0DY33|Q0DY33_ORYSJ ATP/ADP translocator OS=Oryza sativa subsp. japonica GN=Os02g0718900 PE=2 SV=1;>sp|P31691|ADT_ORYSJ ADP,ATP carrier protein, mitochondrial OS=Oryza sativa subsp. japonica GN=Os02g0718900 PE=2 SV=1	1	1.20835e-09	0.6417	162.38		mitochondria
Q0DY33	_VK(hib)LLIQNQDEMIK_	107	>tr|Q0DY33|Q0DY33_ORYSJ ATP/ADP translocator OS=Oryza sativa subsp. japonica GN=Os02g0718900 PE=2 SV=1;>sp|P31691|ADT_ORYSJ ADP,ATP carrier protein, mitochondrial OS=Oryza sativa subsp. japonica GN=Os02g0718900 PE=2 SV=1	1	0.000294815	0.28697	93.348		mitochondria
Q0DY33	_GGK(hib)NFMIDFLMGGVSAAVSK_	80	>tr|Q0DY33|Q0DY33_ORYSJ ATP/ADP translocator OS=Oryza sativa subsp. japonica GN=Os02g0718900 PE=2 SV=1;>sp|P31691|ADT_ORYSJ ADP,ATP carrier protein, mitochondrial OS=Oryza sativa subsp. japonica GN=Os02g0718900 PE=2 SV=1	1	2.56141e-09	1.7308	124.2	..........K....D.....	mitochondria
Q0DY33	_LSEPYK(hib)GIGDCFGR_	127	>tr|Q0DY33|Q0DY33_ORYSJ ATP/ADP translocator OS=Oryza sativa subsp. japonica GN=Os02g0718900 PE=2 SV=1;>sp|P31691|ADT_ORYSJ ADP,ATP carrier protein, mitochondrial OS=Oryza sativa subsp. japonica GN=Os02g0718900 PE=2 SV=1	1	0.00020821	-0.9408	95.345	..........K...D......	mitochondria
Q0DY33	_YK(hib)SSMDAFSQILK_	326	>tr|Q0DY33|Q0DY33_ORYSJ ATP/ADP translocator OS=Oryza sativa subsp. japonica GN=Os02g0718900 PE=2 SV=1;>sp|P31691|ADT_ORYSJ ADP,ATP carrier protein, mitochondrial OS=Oryza sativa subsp. japonica GN=Os02g0718900 PE=2 SV=1	1	0.000902779	0.0016974	80.96	..........K...D......	mitochondria
Q0DY33	_DK(hib)DGYWK_	180	>tr|Q0DY33|Q0DY33_ORYSJ ATP/ADP translocator OS=Oryza sativa subsp. japonica GN=Os02g0718900 PE=2 SV=1;>sp|P31691|ADT_ORYSJ ADP,ATP carrier protein, mitochondrial OS=Oryza sativa subsp. japonica GN=Os02g0718900 PE=2 SV=1;>tr|Q0DJC0|Q0DJC0_ORYSJ Os05g030270	1	0.0168207	-0.49728	70.69	..........KD.........	mitochondria
Q0DY33	_TIK(hib)DEGFASLWR_	138	>tr|Q0DY33|Q0DY33_ORYSJ ATP/ADP translocator OS=Oryza sativa subsp. japonica GN=Os02g0718900 PE=2 SV=1;>sp|P31691|ADT_ORYSJ ADP,ATP carrier protein, mitochondrial OS=Oryza sativa subsp. japonica GN=Os02g0718900 PE=2 SV=1	1	1.61978e-05	-0.096996	118.87	..........KD.........	mitochondria
Q0DY33	_YFPTQALNFAFK(hib)DYFK_	167	>tr|Q0DY33|Q0DY33_ORYSJ ATP/ADP translocator OS=Oryza sativa subsp. japonica GN=Os02g0718900 PE=2 SV=1;>sp|P31691|ADT_ORYSJ ADP,ATP carrier protein, mitochondrial OS=Oryza sativa subsp. japonica GN=Os02g0718900 PE=2 SV=1	1	0.000339787	-0.033305	78.326	..........KD.........	mitochondria
Q0DY33	_LLIQNQDEMIK(hib)AGR_	118	>tr|Q0DY33|Q0DY33_ORYSJ ATP/ADP translocator OS=Oryza sativa subsp. japonica GN=Os02g0718900 PE=2 SV=1;>sp|P31691|ADT_ORYSJ ADP,ATP carrier protein, mitochondrial OS=Oryza sativa subsp. japonica GN=Os02g0718900 PE=2 SV=1	1	1.14566e-17	1.8103	174.05	......D...K..........	mitochondria
Q0DYB1	_VK(hib)YELDK_	64	>sp|Q0DYB1|IPYR_ORYSJ Soluble inorganic pyrophosphatase OS=Oryza sativa subsp. japonica GN=IPP PE=2 SV=1	1	0.0184174	1.3708	66.429	..........K...D......	cytoskeleton	ppa:inorganic pyrophosphatase [EC:3.6.1.1];
Q0DYB1	_DIK(hib)EIPPHR_	157	>sp|Q0DYB1|IPYR_ORYSJ Soluble inorganic pyrophosphatase OS=Oryza sativa subsp. japonica GN=IPP PE=2 SV=1	1	0.025982	0.24844	57.708	..........KE.........	cytoskeleton	ppa:inorganic pyrophosphatase [EC:3.6.1.1];
Q0DYB1	_YELDK(hib)ATGLIK_	69	>sp|Q0DYB1|IPYR_ORYSJ Soluble inorganic pyrophosphatase OS=Oryza sativa subsp. japonica GN=IPP PE=2 SV=1	1	0.0649441	-1.6309	54.898	.........DK..........	cytoskeleton	ppa:inorganic pyrophosphatase [EC:3.6.1.1];
Q0DYB1	_AIGLMPMIDQGEK(hib)DDK_	136	>sp|Q0DYB1|IPYR_ORYSJ Soluble inorganic pyrophosphatase OS=Oryza sativa subsp. japonica GN=IPP PE=2 SV=1;>tr|Q7XTL6|Q7XTL6_ORYSJ OSJNBa0070M12.12 protein OS=Oryza sativa subsp. japonica GN=OSJNBa0070M12.12 PE=2 SV=2;>tr|Q75HX3|Q75HX3_ORYSJ Os05g0438500 pro	1	0.000819535	-0.32836	75.911	.........EK..........	cytoskeleton	ppa:inorganic pyrophosphatase [EC:3.6.1.1];
Q0DYP5	_LYSGSK(hib)DGTVR_	170	>sp|Q0DYP5|C3H17_ORYSJ Zinc finger CCCH domain-containing protein 17 OS=Oryza sativa subsp. japonica GN=Os02g0677700 PE=2 SV=2	1	0.00137102	0.62462	85.813	..........KD.........	chloroplast
Q0DZE3	_EAVFSYADDPCSANYPLMQK(hib)LR_	579	>tr|Q0DZE3|Q0DZE3_ORYSJ Phenylalanine ammonia-lyase OS=Oryza sativa subsp. japonica GN=Os02g0626100 PE=2 SV=1;>sp|P14717|PAL1_ORYSJ Phenylalanine ammonia-lyase OS=Oryza sativa subsp. japonica GN=PAL PE=1 SV=2	1	2.19899e-07	0.98443	102.07		chloroplast	PTAL:phenylalanine/tyrosine ammonia-lyase [EC:4.3.1.25];PTAL:phenylalanine/tyrosine ammonia-lyase [EC:4.3.1.25];PTAL:phenylalanine/tyrosine ammonia-lyase [EC:4.3.1.25];PTAL:phenylalanine/tyrosine ammonia-lyase [EC:4.3.1.25];
Q0DZE3	_EPLVK(hib)IQGATLR_	43	>tr|Q0DZE3|Q0DZE3_ORYSJ Phenylalanine ammonia-lyase OS=Oryza sativa subsp. japonica GN=Os02g0626100 PE=2 SV=1;>sp|P14717|PAL1_ORYSJ Phenylalanine ammonia-lyase OS=Oryza sativa subsp. japonica GN=PAL PE=1 SV=2	1	3.01956e-09	-0.026063	155.47		chloroplast	PTAL:phenylalanine/tyrosine ammonia-lyase [EC:4.3.1.25];PTAL:phenylalanine/tyrosine ammonia-lyase [EC:4.3.1.25];PTAL:phenylalanine/tyrosine ammonia-lyase [EC:4.3.1.25];PTAL:phenylalanine/tyrosine ammonia-lyase [EC:4.3.1.25];
Q0DZE3	_GK(hib)ALHGGNFQGTPIGVSMDNAR_	380	>tr|Q0DZE3|Q0DZE3_ORYSJ Phenylalanine ammonia-lyase OS=Oryza sativa subsp. japonica GN=Os02g0626100 PE=2 SV=1;>sp|P14717|PAL1_ORYSJ Phenylalanine ammonia-lyase OS=Oryza sativa subsp. japonica GN=PAL PE=1 SV=2	1	0.000768707	-0.54728	74.364		chloroplast	PTAL:phenylalanine/tyrosine ammonia-lyase [EC:4.3.1.25];PTAL:phenylalanine/tyrosine ammonia-lyase [EC:4.3.1.25];PTAL:phenylalanine/tyrosine ammonia-lyase [EC:4.3.1.25];PTAL:phenylalanine/tyrosine ammonia-lyase [EC:4.3.1.25];
Q0DZE3	_SSVK(hib)NCVTQVAK_	524	>tr|Q0DZE3|Q0DZE3_ORYSJ Phenylalanine ammonia-lyase OS=Oryza sativa subsp. japonica GN=Os02g0626100 PE=2 SV=1;>sp|P14717|PAL1_ORYSJ Phenylalanine ammonia-lyase OS=Oryza sativa subsp. japonica GN=PAL PE=1 SV=2	1	0.0118993	-2.1273	71.268		chloroplast	PTAL:phenylalanine/tyrosine ammonia-lyase [EC:4.3.1.25];PTAL:phenylalanine/tyrosine ammonia-lyase [EC:4.3.1.25];PTAL:phenylalanine/tyrosine ammonia-lyase [EC:4.3.1.25];PTAL:phenylalanine/tyrosine ammonia-lyase [EC:4.3.1.25];
Q0DZE3	_ITK(hib)FEEELR_	606	>tr|Q0DZE3|Q0DZE3_ORYSJ Phenylalanine ammonia-lyase OS=Oryza sativa subsp. japonica GN=Os02g0626100 PE=2 SV=1;>sp|P14717|PAL1_ORYSJ Phenylalanine ammonia-lyase OS=Oryza sativa subsp. japonica GN=PAL PE=1 SV=2	1	0.00145874	1.6562	98.048		chloroplast	PTAL:phenylalanine/tyrosine ammonia-lyase [EC:4.3.1.25];PTAL:phenylalanine/tyrosine ammonia-lyase [EC:4.3.1.25];PTAL:phenylalanine/tyrosine ammonia-lyase [EC:4.3.1.25];PTAL:phenylalanine/tyrosine ammonia-lyase [EC:4.3.1.25];
Q0DZE3	_VDAAEAFK(hib)LAGIEGGFFTLNPK_	226	>tr|Q0DZE3|Q0DZE3_ORYSJ Phenylalanine ammonia-lyase OS=Oryza sativa subsp. japonica GN=Os02g0626100 PE=2 SV=1;>sp|P14717|PAL1_ORYSJ Phenylalanine ammonia-lyase OS=Oryza sativa subsp. japonica GN=PAL PE=1 SV=2	1	7.05078e-07	2.9619	116.74		chloroplast	PTAL:phenylalanine/tyrosine ammonia-lyase [EC:4.3.1.25];PTAL:phenylalanine/tyrosine ammonia-lyase [EC:4.3.1.25];PTAL:phenylalanine/tyrosine ammonia-lyase [EC:4.3.1.25];PTAL:phenylalanine/tyrosine ammonia-lyase [EC:4.3.1.25];
Q0DZE3	_K(hib)VLTMNPTGDLSSAR_	533	>tr|Q0DZE3|Q0DZE3_ORYSJ Phenylalanine ammonia-lyase OS=Oryza sativa subsp. japonica GN=Os02g0626100 PE=2 SV=1;>sp|P14717|PAL1_ORYSJ Phenylalanine ammonia-lyase OS=Oryza sativa subsp. japonica GN=PAL PE=1 SV=2	1	0.000181591	2.2877	96.489		chloroplast	PTAL:phenylalanine/tyrosine ammonia-lyase [EC:4.3.1.25];PTAL:phenylalanine/tyrosine ammonia-lyase [EC:4.3.1.25];PTAL:phenylalanine/tyrosine ammonia-lyase [EC:4.3.1.25];PTAL:phenylalanine/tyrosine ammonia-lyase [EC:4.3.1.25];
Q0DZE3	_VNEMDPLLKPK(hib)QDR_	334	>tr|Q0DZE3|Q0DZE3_ORYSJ Phenylalanine ammonia-lyase OS=Oryza sativa subsp. japonica GN=Os02g0626100 PE=2 SV=1;>sp|P14717|PAL1_ORYSJ Phenylalanine ammonia-lyase OS=Oryza sativa subsp. japonica GN=PAL PE=1 SV=2	0.99809	3.01733e-14	-0.95677	169.05		chloroplast	PTAL:phenylalanine/tyrosine ammonia-lyase [EC:4.3.1.25];PTAL:phenylalanine/tyrosine ammonia-lyase [EC:4.3.1.25];PTAL:phenylalanine/tyrosine ammonia-lyase [EC:4.3.1.25];PTAL:phenylalanine/tyrosine ammonia-lyase [EC:4.3.1.25];
Q0DZE3	_SPGEECNK(hib)VFLGISQGK_	672	>tr|Q0DZE3|Q0DZE3_ORYSJ Phenylalanine ammonia-lyase OS=Oryza sativa subsp. japonica GN=Os02g0626100 PE=2 SV=1;>sp|P14717|PAL1_ORYSJ Phenylalanine ammonia-lyase OS=Oryza sativa subsp. japonica GN=PAL PE=1 SV=2	1	3.91661e-11	0.25395	137.91		chloroplast	PTAL:phenylalanine/tyrosine ammonia-lyase [EC:4.3.1.25];PTAL:phenylalanine/tyrosine ammonia-lyase [EC:4.3.1.25];PTAL:phenylalanine/tyrosine ammonia-lyase [EC:4.3.1.25];PTAL:phenylalanine/tyrosine ammonia-lyase [EC:4.3.1.25];
Q0DZE3	_VGQVAAVAQAK(hib)DAAGVAVELDEEARPR_	61	>tr|Q0DZE3|Q0DZE3_ORYSJ Phenylalanine ammonia-lyase OS=Oryza sativa subsp. japonica GN=Os02g0626100 PE=2 SV=1;>sp|P14717|PAL1_ORYSJ Phenylalanine ammonia-lyase OS=Oryza sativa subsp. japonica GN=PAL PE=1 SV=2	1	6.24764e-51	1.5633	202.15	..........KD.........	chloroplast	PTAL:phenylalanine/tyrosine ammonia-lyase [EC:4.3.1.25];PTAL:phenylalanine/tyrosine ammonia-lyase [EC:4.3.1.25];PTAL:phenylalanine/tyrosine ammonia-lyase [EC:4.3.1.25];PTAL:phenylalanine/tyrosine ammonia-lyase [EC:4.3.1.25];
Q0DZE3	_EELGCVFLTGEK(hib)LK_	662	>tr|Q0DZE3|Q0DZE3_ORYSJ Phenylalanine ammonia-lyase OS=Oryza sativa subsp. japonica GN=Os02g0626100 PE=2 SV=1;>sp|P14717|PAL1_ORYSJ Phenylalanine ammonia-lyase OS=Oryza sativa subsp. japonica GN=PAL PE=1 SV=2	1	0.000158958	0.068197	100.11	.........EK..........	chloroplast	PTAL:phenylalanine/tyrosine ammonia-lyase [EC:4.3.1.25];PTAL:phenylalanine/tyrosine ammonia-lyase [EC:4.3.1.25];PTAL:phenylalanine/tyrosine ammonia-lyase [EC:4.3.1.25];PTAL:phenylalanine/tyrosine ammonia-lyase [EC:4.3.1.25];
Q0DZE3	_FSEK(hib)NLLTAIDR_	551	>tr|Q0DZE3|Q0DZE3_ORYSJ Phenylalanine ammonia-lyase OS=Oryza sativa subsp. japonica GN=Os02g0626100 PE=2 SV=1;>sp|P14717|PAL1_ORYSJ Phenylalanine ammonia-lyase OS=Oryza sativa subsp. japonica GN=PAL PE=1 SV=2	1	6.00505e-05	0.026082	113.07	.........EK..........	chloroplast	PTAL:phenylalanine/tyrosine ammonia-lyase [EC:4.3.1.25];PTAL:phenylalanine/tyrosine ammonia-lyase [EC:4.3.1.25];PTAL:phenylalanine/tyrosine ammonia-lyase [EC:4.3.1.25];PTAL:phenylalanine/tyrosine ammonia-lyase [EC:4.3.1.25];
Q0DZE3	_HLEENIK(hib)SSVK_	520	>tr|Q0DZE3|Q0DZE3_ORYSJ Phenylalanine ammonia-lyase OS=Oryza sativa subsp. japonica GN=Os02g0626100 PE=2 SV=1;>sp|P14717|PAL1_ORYSJ Phenylalanine ammonia-lyase OS=Oryza sativa subsp. japonica GN=PAL PE=1 SV=2	1	3.44661e-10	4.2763	169.89	.........IK..........	chloroplast	PTAL:phenylalanine/tyrosine ammonia-lyase [EC:4.3.1.25];PTAL:phenylalanine/tyrosine ammonia-lyase [EC:4.3.1.25];PTAL:phenylalanine/tyrosine ammonia-lyase [EC:4.3.1.25];PTAL:phenylalanine/tyrosine ammonia-lyase [EC:4.3.1.25];
Q0DZE3	_EDPLNWGAAAAEMAGSHLDEVK(hib)R_	31	>tr|Q0DZE3|Q0DZE3_ORYSJ Phenylalanine ammonia-lyase OS=Oryza sativa subsp. japonica GN=Os02g0626100 PE=2 SV=1;>sp|P14717|PAL1_ORYSJ Phenylalanine ammonia-lyase OS=Oryza sativa subsp. japonica GN=PAL PE=1 SV=2	1	3.90479e-27	-1.1608	145.55	.......D..K..........	chloroplast	PTAL:phenylalanine/tyrosine ammonia-lyase [EC:4.3.1.25];PTAL:phenylalanine/tyrosine ammonia-lyase [EC:4.3.1.25];PTAL:phenylalanine/tyrosine ammonia-lyase [EC:4.3.1.25];PTAL:phenylalanine/tyrosine ammonia-lyase [EC:4.3.1.25];
Q0DZE3	_K(hib)VDAAEAFK_	218	>tr|Q0DZE3|Q0DZE3_ORYSJ Phenylalanine ammonia-lyase OS=Oryza sativa subsp. japonica GN=Os02g0626100 PE=2 SV=1;>sp|P14717|PAL1_ORYSJ Phenylalanine ammonia-lyase OS=Oryza sativa subsp. japonica GN=PAL PE=1 SV=2	1	0.0664085	0.53712	52.705	.......D..K..........	chloroplast	PTAL:phenylalanine/tyrosine ammonia-lyase [EC:4.3.1.25];PTAL:phenylalanine/tyrosine ammonia-lyase [EC:4.3.1.25];PTAL:phenylalanine/tyrosine ammonia-lyase [EC:4.3.1.25];PTAL:phenylalanine/tyrosine ammonia-lyase [EC:4.3.1.25];
Q0E0P0	_TFFDPVK(hib)HR_	323	>sp|Q0E0P0|INV1_ORYSJ Beta-fructofuranosidase, insoluble isoenzyme 1 OS=Oryza sativa subsp. japonica GN=CIN1 PE=2 SV=1	1	0.0141677	-0.19667	68.224	.......D..K..........	vacuolar membrane	E3.2.1.26:beta-fructofuranosidase [EC:3.2.1.26];E3.2.1.26:beta-fructofuranosidase [EC:3.2.1.26];E3.2.1.26:beta-fructofuranosidase [EC:3.2.1.26];
Q0E0Q3	_EFSEFCK(hib)AIR_	84	>sp|Q0E0Q3|PARP3_ORYSJ Poly [ADP-ribose] polymerase 3 OS=Oryza sativa subsp. japonica GN=PARP3 PE=2 SV=1	1	0.0249845	-0.8418	61.593		cytosol	PARP:poly [ADP-ribose] polymerase [EC:2.4.2.30];
Q0E0Q3	_TLAASQEEGK(hib)AAPK_	18	>sp|Q0E0Q3|PARP3_ORYSJ Poly [ADP-ribose] polymerase 3 OS=Oryza sativa subsp. japonica GN=PARP3 PE=2 SV=1	1	9.31947e-05	-0.72244	112.42		cytosol	PARP:poly [ADP-ribose] polymerase [EC:2.4.2.30];
Q0E0Q3	_ATAVK(hib)EFSEFCK_	77	>sp|Q0E0Q3|PARP3_ORYSJ Poly [ADP-ribose] polymerase 3 OS=Oryza sativa subsp. japonica GN=PARP3 PE=2 SV=1	1	0.000356535	-2.5228	94.122	..........KE.........	cytosol	PARP:poly [ADP-ribose] polymerase [EC:2.4.2.30];
Q0E0Q3	_LEK(hib)DGGHIYEK_	336	>sp|Q0E0Q3|PARP3_ORYSJ Poly [ADP-ribose] polymerase 3 OS=Oryza sativa subsp. japonica GN=PARP3 PE=2 SV=1	1	0.0186919	0.75962	60.509	.........EK..........	cytosol	PARP:poly [ADP-ribose] polymerase [EC:2.4.2.30];
Q0E0Q3	_EIQEITGTPGSEDVK(hib)R_	751	>sp|Q0E0Q3|PARP3_ORYSJ Poly [ADP-ribose] polymerase 3 OS=Oryza sativa subsp. japonica GN=PARP3 PE=2 SV=1	1	2.66298e-21	0.92467	165.45	........D.K..........	cytosol	PARP:poly [ADP-ribose] polymerase [EC:2.4.2.30];
Q0E0Q3	_FNDAIK(hib)EFVR_	409	>sp|Q0E0Q3|PARP3_ORYSJ Poly [ADP-ribose] polymerase 3 OS=Oryza sativa subsp. japonica GN=PARP3 PE=2 SV=1	1	0.000327128	-0.97422	127.76	.......D..K..........	cytosol	PARP:poly [ADP-ribose] polymerase [EC:2.4.2.30];
Q0E0Q3	_IYAVESSALPSYDEIK(hib)K_	660	>sp|Q0E0Q3|PARP3_ORYSJ Poly [ADP-ribose] polymerase 3 OS=Oryza sativa subsp. japonica GN=PARP3 PE=2 SV=1	1	0.000523163	0.31026	79.837	.......D..K..........	cytosol	PARP:poly [ADP-ribose] polymerase [EC:2.4.2.30];
Q0E0Q3	_VPDDVK(hib)NDFVR_	176	>sp|Q0E0Q3|PARP3_ORYSJ Poly [ADP-ribose] polymerase 3 OS=Oryza sativa subsp. japonica GN=PARP3 PE=2 SV=1	1	6.20381e-06	-0.91569	129.82	.......D..K..........	cytosol	PARP:poly [ADP-ribose] polymerase [EC:2.4.2.30];
Q0E0Q3	_AEESDLNGK(hib)ATAVK_	72	>sp|Q0E0Q3|PARP3_ORYSJ Poly [ADP-ribose] polymerase 3 OS=Oryza sativa subsp. japonica GN=PARP3 PE=2 SV=1	1	0.00715845	-0.92219	66.674	......D...K..........	cytosol	PARP:poly [ADP-ribose] polymerase [EC:2.4.2.30];
Q0E0Z4	_GNNVLYISTSK(hib)R_	89	>tr|Q0E0Z4|Q0E0Z4_ORYSJ Os02g0510100 protein (Fragment) OS=Oryza sativa subsp. japonica GN=Os02g0510100 PE=4 SV=1;>tr|Q0JDN9|Q0JDN9_ORYSJ Os04g0388900 protein OS=Oryza sativa subsp. japonica GN=Os04g0388900 PE=2 SV=1;>tr|Q6K2E9|Q6K2E9_ORYSJ Putative Sm pro	1	3.85173e-05	0.53739	110.64		nuclear	LSM6:U6 snRNA-associated Sm-like protein LSm6;LSM6:U6 snRNA-associated Sm-like protein LSm6;
Q0E0Z4	_TPSDFLK(hib)SIR_	25	>tr|Q0E0Z4|Q0E0Z4_ORYSJ Os02g0510100 protein (Fragment) OS=Oryza sativa subsp. japonica GN=Os02g0510100 PE=4 SV=1;>tr|Q0JDN9|Q0JDN9_ORYSJ Os04g0388900 protein OS=Oryza sativa subsp. japonica GN=Os04g0388900 PE=2 SV=1;>tr|Q6K2E9|Q6K2E9_ORYSJ Putative Sm pro	1	3.7342e-05	0.5059	133.81	.......D..K..........	nuclear	LSM6:U6 snRNA-associated Sm-like protein LSm6;LSM6:U6 snRNA-associated Sm-like protein LSm6;
Q0E165	_EHLQGVK(hib)DAVAAEAAR_	39	>tr|Q0E165|Q0E165_ORYSJ Os02g0485000 protein OS=Oryza sativa subsp. japonica GN=Os02g0485000 PE=4 SV=2;>tr|Q6K6T2|Q6K6T2_ORYSJ Putative quercetin 3-O-glucoside-6''-O-malonyltransferase OS=Oryza sativa subsp. japonica GN=P0036H07.25 PE=4 SV=1	1	0.0396064	1.1373	42.947	..........KD.........	chloroplast
Q0E1L7	_LPGESQK(hib)IQR_	210	>tr|Q0E1L7|Q0E1L7_ORYSJ Os02g0326600 protein (Fragment) OS=Oryza sativa subsp. japonica GN=Os02g0326600 PE=4 SV=2;>tr|Q75H95|Q75H95_ORYSJ Os03g0666100 protein OS=Oryza sativa subsp. japonica GN=OSJNBa0056E06.17 PE=4 SV=1;>tr|Q7XT11|Q7XT11_ORYSJ OSJNBb0050O	1	0.0178681	-0.021899	56.404		plasma membrane
Q0E2D2	_AQQQQVYGSSIEQHSGQNIFSGFGVEMLSEALGINAVAAK(hib)R_	247	>tr|Q0E2D2|Q0E2D2_ORYSJ Glutelin OS=Oryza sativa subsp. japonica GN=Os02g0249800 PE=2 SV=1;>sp|P14323|GLUB1_ORYSJ Glutelin type-B 1 OS=Oryza sativa subsp. japonica GN=GluB1-A PE=2 SV=3	1	2.85005e-56	-2.9739	149.67		chloroplast
Q0E2D2	_TNANAFVSHLAGK(hib)NSVFR_	440	>tr|Q0E2D2|Q0E2D2_ORYSJ Glutelin OS=Oryza sativa subsp. japonica GN=Os02g0249800 PE=2 SV=1;>sp|P14323|GLUB1_ORYSJ Glutelin type-B 1 OS=Oryza sativa subsp. japonica GN=GluB1-A PE=2 SV=3;>tr|Q0E2D5|Q0E2D5_ORYSJ Glutelin OS=Oryza sativa subsp. japonica GN=Os0	1	3.01403e-80	-0.80417	274.45		chloroplast
Q0E2D2	_GEIIHVK(hib)NGLQLLK_	263	>tr|Q0E2D2|Q0E2D2_ORYSJ Glutelin OS=Oryza sativa subsp. japonica GN=Os02g0249800 PE=2 SV=1;>sp|P14323|GLUB1_ORYSJ Glutelin type-B 1 OS=Oryza sativa subsp. japonica GN=GluB1-A PE=2 SV=3	1	1.96359e-39	-0.28257	157.33		chloroplast
Q0E2D2	_NGLQLLK(hib)PTLTQQQEQAQAQDQYQQVQYSER_	270	>tr|Q0E2D2|Q0E2D2_ORYSJ Glutelin OS=Oryza sativa subsp. japonica GN=Os02g0249800 PE=2 SV=1;>sp|P14323|GLUB1_ORYSJ Glutelin type-B 1 OS=Oryza sativa subsp. japonica GN=GluB1-A PE=2 SV=3	1	1.20901e-28	0.11436	132.28		chloroplast
Q0E2D2	_ITSVNSQK(hib)FPILNLIQMSATR_	340	>tr|Q0E2D2|Q0E2D2_ORYSJ Glutelin OS=Oryza sativa subsp. japonica GN=Os02g0249800 PE=2 SV=1;>sp|P14323|GLUB1_ORYSJ Glutelin type-B 1 OS=Oryza sativa subsp. japonica GN=GluB1-A PE=2 SV=3	1	1.36418e-32	0.20404	169.43		chloroplast
Q0E2D2	_TVFDGVLRPGQLLIIPQHYAVLK(hib)K_	414	>tr|Q0E2D2|Q0E2D2_ORYSJ Glutelin OS=Oryza sativa subsp. japonica GN=Os02g0249800 PE=2 SV=1;>sp|P14323|GLUB1_ORYSJ Glutelin type-B 1 OS=Oryza sativa subsp. japonica GN=GluB1-A PE=2 SV=3;>tr|Q0E2D5|Q0E2D5_ORYSJ Glutelin OS=Oryza sativa subsp. japonica GN=Os0	1	1.26993e-07	1.5639	118.08		chloroplast
Q0E2D2	_VQVVSNFGK(hib)TVFDGVLRPGQLLIIPQHYAVLK_	391	>tr|Q0E2D2|Q0E2D2_ORYSJ Glutelin OS=Oryza sativa subsp. japonica GN=Os02g0249800 PE=2 SV=1;>sp|P14323|GLUB1_ORYSJ Glutelin type-B 1 OS=Oryza sativa subsp. japonica GN=GluB1-A PE=2 SV=3;>tr|Q0E2D5|Q0E2D5_ORYSJ Glutelin OS=Oryza sativa subsp. japonica GN=Os0	1	1.95345e-79	-0.57278	271.19	..........K...D......	chloroplast
Q0E2D2	_GSMGLTFPGCPATYQQQFQQFSSQGQSQSQK(hib)FR_	142	>tr|Q0E2D2|Q0E2D2_ORYSJ Glutelin OS=Oryza sativa subsp. japonica GN=Os02g0249800 PE=2 SV=1;>sp|P14323|GLUB1_ORYSJ Glutelin type-B 1 OS=Oryza sativa subsp. japonica GN=GluB1-A PE=2 SV=3;>tr|Q0E2D5|Q0E2D5_ORYSJ Glutelin OS=Oryza sativa subsp. japonica GN=Os0	1	4.44751e-20	-0.77579	121.7	..........K..D.......	chloroplast
Q0E2D2	_QK(hib)EFLLAGNNNR_	197	>tr|Q0E2D2|Q0E2D2_ORYSJ Glutelin OS=Oryza sativa subsp. japonica GN=Os02g0249800 PE=2 SV=1;>sp|P14323|GLUB1_ORYSJ Glutelin type-B 1 OS=Oryza sativa subsp. japonica GN=GluB1-A PE=2 SV=3;>sp|Q6ERU3|GLUB5_ORYSJ Glutelin type-B 5 OS=Oryza sativa subsp. japonic	1	2.43342e-13	0.79994	180.66	..........KE.........	chloroplast
Q0E2D2	_SEAGVTEYFDEK(hib)NELFQCTGTFVIR_	72	>tr|Q0E2D2|Q0E2D2_ORYSJ Glutelin OS=Oryza sativa subsp. japonica GN=Os02g0249800 PE=2 SV=1;>sp|P14323|GLUB1_ORYSJ Glutelin type-B 1 OS=Oryza sativa subsp. japonica GN=GluB1-A PE=2 SV=3;>tr|Q0E2D5|Q0E2D5_ORYSJ Glutelin OS=Oryza sativa subsp. japonica GN=Os0	1	2.46517e-84	0.039747	234.23	.........EK..........	chloroplast
Q0E2D2	_EGCQYIAIK(hib)TNANAFVSHLAGK_	427	>tr|Q0E2D2|Q0E2D2_ORYSJ Glutelin OS=Oryza sativa subsp. japonica GN=Os02g0249800 PE=2 SV=1;>sp|P14323|GLUB1_ORYSJ Glutelin type-B 1 OS=Oryza sativa subsp. japonica GN=GluB1-A PE=2 SV=3;>tr|Q0E2D5|Q0E2D5_ORYSJ Glutelin OS=Oryza sativa subsp. japonica GN=Os0	1	1.51024e-26	-2.2249	155.76	.........IK..........	chloroplast
Q0E2D2	_WNGLEENFCTIK(hib)VR_	312	>tr|Q0E2D2|Q0E2D2_ORYSJ Glutelin OS=Oryza sativa subsp. japonica GN=Os02g0249800 PE=2 SV=1;>sp|P14323|GLUB1_ORYSJ Glutelin type-B 1 OS=Oryza sativa subsp. japonica GN=GluB1-A PE=2 SV=3	1	3.44633e-11	-0.36629	142.38	.........IK..........	chloroplast
Q0E2D2	_FRDEHQK(hib)IHQFR_	149	>tr|Q0E2D2|Q0E2D2_ORYSJ Glutelin OS=Oryza sativa subsp. japonica GN=Os02g0249800 PE=2 SV=1;>sp|P14323|GLUB1_ORYSJ Glutelin type-B 1 OS=Oryza sativa subsp. japonica GN=GluB1-A PE=2 SV=3;>sp|Q6ERU3|GLUB5_ORYSJ Glutelin type-B 5 OS=Oryza sativa subsp. japonic	1	7.34806e-53	-0.51789	268.98	......D...K..........	chloroplast
Q0E2D5	_GEIVHVK(hib)NGLQLLK_	261	>tr|Q0E2D5|Q0E2D5_ORYSJ Glutelin OS=Oryza sativa subsp. japonica GN=Os02g0249600 PE=2 SV=2;>sp|Q02897|GLUB2_ORYSJ Glutelin type-B 2 OS=Oryza sativa subsp. japonica GN=GLUB2 PE=2 SV=2	1	8.18798e-06	-0.074198	120.29		chloroplast
Q0E2D5	_NGLQLLK(hib)PTLTQQQEQAQAQYQEVQYSEQQQTSSR_	268	>tr|Q0E2D5|Q0E2D5_ORYSJ Glutelin OS=Oryza sativa subsp. japonica GN=Os02g0249600 PE=2 SV=2;>sp|Q02897|GLUB2_ORYSJ Glutelin type-B 2 OS=Oryza sativa subsp. japonica GN=GLUB2 PE=2 SV=2	1	3.38988e-26	0.5291	115.05		chloroplast
Q0E2D5	_ISSVNSQK(hib)FPILNLIQMSATR_	336	>tr|Q0E2D5|Q0E2D5_ORYSJ Glutelin OS=Oryza sativa subsp. japonica GN=Os02g0249600 PE=2 SV=2;>sp|Q02897|GLUB2_ORYSJ Glutelin type-B 2 OS=Oryza sativa subsp. japonica GN=GLUB2 PE=2 SV=2	1	1.62943e-21	-3.4519	150.94		chloroplast
Q0E2D5	_VQQVYGSSIEQHSSQNIFNGFGTELLSEALGINTVAAK(hib)R_	245	>tr|Q0E2D5|Q0E2D5_ORYSJ Glutelin OS=Oryza sativa subsp. japonica GN=Os02g0249600 PE=2 SV=2;>sp|Q02897|GLUB2_ORYSJ Glutelin type-B 2 OS=Oryza sativa subsp. japonica GN=GLUB2 PE=2 SV=2	1	4.42712e-23	-3.0237	103.78		chloroplast
Q0E2D5	_WNGLEENFCTIK(hib)AR_	308	>tr|Q0E2D5|Q0E2D5_ORYSJ Glutelin OS=Oryza sativa subsp. japonica GN=Os02g0249600 PE=2 SV=2;>sp|Q02897|GLUB2_ORYSJ Glutelin type-B 2 OS=Oryza sativa subsp. japonica GN=GLUB2 PE=2 SV=2	1	2.57645e-11	-2.366	143.98	.........IK..........	chloroplast
Q0E2G5	_PGQLLIIPQNYVVMK(hib)K_	407	>tr|Q0E2G5|Q0E2G5_ORYSJ Os02g0242600 protein (Fragment) OS=Oryza sativa subsp. japonica GN=Os02g0242600 PE=4 SV=1;>tr|Q6ESW6|Q6ESW6_ORYSJ Glutelin OS=Oryza sativa subsp. japonica GN=P0503B05.14 PE=2 SV=1	1	0.000246264	-0.55869	85.909		vacuolar membrane
Q0E2G5	_K(hib)AELEGFQFIAFK_	408	>tr|Q0E2G5|Q0E2G5_ORYSJ Os02g0242600 protein (Fragment) OS=Oryza sativa subsp. japonica GN=Os02g0242600 PE=4 SV=1;>tr|Q6ESW6|Q6ESW6_ORYSJ Glutelin OS=Oryza sativa subsp. japonica GN=P0503B05.14 PE=2 SV=1	1	1.73798e-05	-2.624	113.54		vacuolar membrane
Q0E2G5	_EFLLAGNNIEQQVSNPSINK(hib)HSGQNIFNGFNTK_	215	>tr|Q0E2G5|Q0E2G5_ORYSJ Os02g0242600 protein (Fragment) OS=Oryza sativa subsp. japonica GN=Os02g0242600 PE=4 SV=1;>tr|Q6ESW6|Q6ESW6_ORYSJ Glutelin OS=Oryza sativa subsp. japonica GN=P0503B05.14 PE=2 SV=1	1	0.00447736	1.0267	61.725		vacuolar membrane
Q0E2G5	_TNPNAMVNHIAGK(hib)NSVLR_	433	>tr|Q0E2G5|Q0E2G5_ORYSJ Os02g0242600 protein (Fragment) OS=Oryza sativa subsp. japonica GN=Os02g0242600 PE=4 SV=1;>tr|Q6ESW6|Q6ESW6_ORYSJ Glutelin OS=Oryza sativa subsp. japonica GN=P0503B05.14 PE=2 SV=1	1	3.93957e-32	-0.41662	189.07		vacuolar membrane
Q0E2G5	_VQVVSNHGK(hib)AVFNGVLR_	384	>tr|Q0E2G5|Q0E2G5_ORYSJ Os02g0242600 protein (Fragment) OS=Oryza sativa subsp. japonica GN=Os02g0242600 PE=4 SV=1;>tr|Q6ESW6|Q6ESW6_ORYSJ Glutelin OS=Oryza sativa subsp. japonica GN=P0503B05.14 PE=2 SV=1	1	4.36109e-25	-1.1122	168.47		vacuolar membrane
Q0E2G5	_STSK(hib)YNGLDENFCAIR_	293	>tr|Q0E2G5|Q0E2G5_ORYSJ Os02g0242600 protein (Fragment) OS=Oryza sativa subsp. japonica GN=Os02g0242600 PE=4 SV=1;>tr|Q6ESW6|Q6ESW6_ORYSJ Glutelin OS=Oryza sativa subsp. japonica GN=P0503B05.14 PE=2 SV=1	1	5.80107e-05	-0.38188	95.822	..........K....D.....	vacuolar membrane
Q0E2G5	_QK(hib)EFLLAGNNIEQQVSNPSINK_	195	>tr|Q0E2G5|Q0E2G5_ORYSJ Os02g0242600 protein (Fragment) OS=Oryza sativa subsp. japonica GN=Os02g0242600 PE=4 SV=1;>tr|Q6ESW6|Q6ESW6_ORYSJ Glutelin OS=Oryza sativa subsp. japonica GN=P0503B05.14 PE=2 SV=1	1	2.96596e-46	-0.11818	191.22	..........KE.........	vacuolar membrane
Q0E2G5	_HEAGVTEYFDEK(hib)NEQFQCTGTLVIR_	68	>tr|Q0E2G5|Q0E2G5_ORYSJ Os02g0242600 protein (Fragment) OS=Oryza sativa subsp. japonica GN=Os02g0242600 PE=4 SV=1;>tr|Q6ESW6|Q6ESW6_ORYSJ Glutelin OS=Oryza sativa subsp. japonica GN=P0503B05.14 PE=2 SV=1	1	2.77962e-35	-1.1299	161.68	.........EK..........	vacuolar membrane
Q0E2G5	_LIK(hib)PTITQQQEQTQDQYQQIQYHR_	265	>tr|Q0E2G5|Q0E2G5_ORYSJ Os02g0242600 protein (Fragment) OS=Oryza sativa subsp. japonica GN=Os02g0242600 PE=4 SV=1;>tr|Q6ESW6|Q6ESW6_ORYSJ Glutelin OS=Oryza sativa subsp. japonica GN=P0503B05.14 PE=2 SV=1	1	5.57162e-09	-0.029023	95.5	.........IK..........	vacuolar membrane
Q0E2G5	_LRDENQK(hib)IHQFR_	147	>tr|Q0E2G5|Q0E2G5_ORYSJ Os02g0242600 protein (Fragment) OS=Oryza sativa subsp. japonica GN=Os02g0242600 PE=4 SV=1;>tr|Q6ESW6|Q6ESW6_ORYSJ Glutelin OS=Oryza sativa subsp. japonica GN=P0503B05.14 PE=2 SV=1	1	6.49551e-44	0.053922	260.83	......D...K..........	vacuolar membrane
Q0E2I8	_ASK(hib)VLEQLSGQTPVFSK_	37	>tr|Q0E2I8|Q0E2I8_ORYSJ Os02g0235600 protein OS=Oryza sativa subsp. japonica GN=Os02g0235600 PE=2 SV=1	1	0.00241285	1.5498	71.685		cytosol	RP-L11e:large subunit ribosomal protein L11e;
Q0E2I8	_VLEQLSGQTPVFSK(hib)AR_	51	>tr|Q0E2I8|Q0E2I8_ORYSJ Os02g0235600 protein OS=Oryza sativa subsp. japonica GN=Os02g0235600 PE=2 SV=1	1	6.51734e-11	1.1917	140.22		cytosol	RP-L11e:large subunit ribosomal protein L11e;
Q0E2Q7	_M(ox)LVIGSEPPFK(hib)VK_	350	>sp|Q9ZRI7|EF1G1_ORYSJ Elongation factor 1-gamma 1 OS=Oryza sativa subsp. japonica GN=Os02g0220600 PE=2 SV=1;>tr|Q0E2Q6|Q0E2Q6_ORYSJ Os02g0220600 protein OS=Oryza sativa subsp. japonica GN=Os02g0220600 PE=4 SV=1;>tr|Q0E2Q7|Q0E2Q7_ORYSJ Os02g0220500 protein	1	0.0501602	-1.1023	55.467		cytosol
Q0E2Q7	_VK(hib)GLWLFR_	352	>sp|Q9ZRI7|EF1G1_ORYSJ Elongation factor 1-gamma 1 OS=Oryza sativa subsp. japonica GN=Os02g0220600 PE=2 SV=1;>tr|Q0E2Q6|Q0E2Q6_ORYSJ Os02g0220600 protein OS=Oryza sativa subsp. japonica GN=Os02g0220600 PE=4 SV=1;>tr|Q0E2Q7|Q0E2Q7_ORYSJ Os02g0220500 protein	1	0.00271263	0.24601	127.12		cytosol
Q0E2Q7	_(ac)ALVLHAGSGNK(hib)NAFK_	12	>tr|Q0E2Q7|Q0E2Q7_ORYSJ Os02g0220500 protein OS=Oryza sativa subsp. japonica GN=Os02g0220500 PE=4 SV=1;>sp|Q6YW46|EF1G2_ORYSJ Elongation factor 1-gamma 2 OS=Oryza sativa subsp. japonica GN=Os02g0220500 PE=1 SV=2	1	1.26589e-14	-0.034564	164.88		cytosol
Q0E2Q7	_NAFK(hib)ALIAAEYSGVK_	16	>tr|Q0E2Q7|Q0E2Q7_ORYSJ Os02g0220500 protein OS=Oryza sativa subsp. japonica GN=Os02g0220500 PE=4 SV=1;>sp|Q6YW46|EF1G2_ORYSJ Elongation factor 1-gamma 2 OS=Oryza sativa subsp. japonica GN=Os02g0220500 PE=1 SV=2	1	0.0496194	-0.27698	42.314		cytosol
Q0E2Q7	_IMTK(hib)SFTSEFPHVER_	177	>tr|Q0E2Q7|Q0E2Q7_ORYSJ Os02g0220500 protein OS=Oryza sativa subsp. japonica GN=Os02g0220500 PE=4 SV=1;>sp|Q6YW46|EF1G2_ORYSJ Elongation factor 1-gamma 2 OS=Oryza sativa subsp. japonica GN=Os02g0220500 PE=1 SV=2	1	0.000134816	0.004705	93.478		cytosol
Q0E2Q7	_NFQMGVSNK(hib)TPEFLK_	41	>tr|Q0E2Q7|Q0E2Q7_ORYSJ Os02g0220500 protein OS=Oryza sativa subsp. japonica GN=Os02g0220500 PE=4 SV=1;>sp|Q6YW46|EF1G2_ORYSJ Elongation factor 1-gamma 2 OS=Oryza sativa subsp. japonica GN=Os02g0220500 PE=1 SV=2	1	7.54347e-05	1.288	97.45		cytosol
Q0E2Q7	_VELVK(hib)NFQM(ox)GVSNK_	32	>tr|Q0E2Q7|Q0E2Q7_ORYSJ Os02g0220500 protein OS=Oryza sativa subsp. japonica GN=Os02g0220500 PE=4 SV=1;>sp|Q6YW46|EF1G2_ORYSJ Elongation factor 1-gamma 2 OS=Oryza sativa subsp. japonica GN=Os02g0220500 PE=1 SV=2	1	0.00258898	0.83183	80.507		cytosol
Q0E2Q7	_VSAMIEDLEPFEGESLLDAK(hib)CFK_	411	>tr|Q0E2Q7|Q0E2Q7_ORYSJ Os02g0220500 protein OS=Oryza sativa subsp. japonica GN=Os02g0220500 PE=4 SV=1;>sp|Q6YW46|EF1G2_ORYSJ Elongation factor 1-gamma 2 OS=Oryza sativa subsp. japonica GN=Os02g0220500 PE=1 SV=2	1	6.54997e-05	-0.29598	75.773		cytosol
Q0E2Q7	_VLGDVK(hib)QAESVPPVQK_	207	>tr|Q0E2Q7|Q0E2Q7_ORYSJ Os02g0220500 protein OS=Oryza sativa subsp. japonica GN=Os02g0220500 PE=4 SV=1;>sp|Q6YW46|EF1G2_ORYSJ Elongation factor 1-gamma 2 OS=Oryza sativa subsp. japonica GN=Os02g0220500 PE=1 SV=2	1	6.45009e-09	-0.024041	135.47	........D.K..........	cytosol
Q0E2W6	_QLVVTK(hib)LYK_	53	>tr|Q0E2W6|Q0E2W6_ORYSJ Os02g0208200 protein OS=Oryza sativa subsp. japonica GN=Os02g0208200 PE=4 SV=1	1	0.027172	-0.22924	46.819		chloroplast
Q0E2W6	_EDLENEVSQIK(hib)DK_	13	>tr|Q0E2W6|Q0E2W6_ORYSJ Os02g0208200 protein OS=Oryza sativa subsp. japonica GN=Os02g0208200 PE=4 SV=1	1	2.20778e-05	-1.6067	116.19	..........KD.........	chloroplast
Q0E2W6	_EQHIADLQK(hib)R_	28	>tr|Q0E2W6|Q0E2W6_ORYSJ Os02g0208200 protein OS=Oryza sativa subsp. japonica GN=Os02g0208200 PE=4 SV=1	1	0.000175119	-0.51755	120.65	.......D..K..........	chloroplast
Q0E340	_EAAQK(hib)SPQDMGIR_	100	>tr|Q0E340|Q0E340_ORYSJ Os02g0195300 protein OS=Oryza sativa subsp. japonica GN=Os02g0195300 PE=4 SV=1	1	0.0214397	0.4473	54.309	..........K...D......	mitochondria	DNAJC3:DnaJ homolog subfamily C member 3;
Q0E3C8	_ALLEQK(hib)DGLAR_	136	>sp|Q0E3C8|CLPB3_ORYSJ Chaperone protein ClpB3, mitochondrial OS=Oryza sativa subsp. japonica GN=CLPB3 PE=2 SV=3	1	0.00270184	-1.9407	88.056	..........KD.........	mitochondria
Q0E3C8	_EK(hib)LLLLEDVLHK_	656	>sp|Q0E3C8|CLPB3_ORYSJ Chaperone protein ClpB3, mitochondrial OS=Oryza sativa subsp. japonica GN=CLPB3 PE=2 SV=3	1	0.000760355	1.6608	86.772	.........EK..........	mitochondria
Q0E3C8	_YIEK(hib)DAALER_	419	>sp|Q0E3C8|CLPB3_ORYSJ Chaperone protein ClpB3, mitochondrial OS=Oryza sativa subsp. japonica GN=CLPB3 PE=2 SV=3	1	0.00603849	-0.073798	70.942	.........EK..........	mitochondria
Q0E3E8	_EFTK(hib)VAAR_	35	>tr|Q0E3E8|Q0E3E8_ORYSJ Os02g0178400 protein OS=Oryza sativa subsp. japonica GN=Os02g0178400 PE=2 SV=1;>sp|P38385|SC61G_ORYSJ Protein transport protein Sec61 subunit gamma OS=Oryza sativa subsp. japonica GN=Os02g0178400 PE=3 SV=1	1	0.0254729	-1.2535	49.933		cytosol	SEC61G:protein transport protein SEC61 subunit gamma and related proteins;SEC61G:protein transport protein SEC61 subunit gamma and related proteins;SEC61G:protein transport protein SEC61 subunit gamma and related proteins;
Q0E3L4	_DESGQEYQK(hib)GGCGGFGK_	203	>tr|Q0E3L4|Q0E3L4_ORYSJ Os02g0168100 protein (Fragment) OS=Oryza sativa subsp. japonica GN=Os02g0168100 PE=4 SV=1;>tr|Q6H4V1|Q6H4V1_ORYSJ 4-hydroxyphenylpyruvate dioxygenase OS=Oryza sativa subsp. japonica GN=OSJNBa0085K21.52 PE=3 SV=1	1	9.16562e-07	0.27237	111.64		cytosol	HPD:4-hydroxyphenylpyruvate dioxygenase [EC:1.13.11.27];HPD:4-hydroxyphenylpyruvate dioxygenase [EC:1.13.11.27];HPD:4-hydroxyphenylpyruvate dioxygenase [EC:1.13.11.27];HPD:4-hydroxyphenylpyruvate dioxygenase [EC:1.13.11.27];
Q0E3X3	_HALLVAK(hib)NLR_	261	>tr|Q0E3X3|Q0E3X3_ORYSJ Os02g0150300 protein (Fragment) OS=Oryza sativa subsp. japonica GN=Os02g0150300 PE=4 SV=1	1	0.0362337	-1.0154	56.258		cytosol
Q0E466	_SQAAK(hib)TFLER_	169	>tr|Q0E466|Q0E466_ORYSJ Proteasome subunit alpha type OS=Oryza sativa subsp. japonica GN=Os02g0133800 PE=2 SV=1;>sp|P52428|PSA1_ORYSJ Proteasome subunit alpha type-1 OS=Oryza sativa subsp. japonica GN=PAF1 PE=2 SV=1	1	0.000835108	-1.1016	92.409		chloroplast	PSMA1:20S proteasome subunit alpha 6 [EC:3.4.25.1];
Q0E466	_THAVLAAANK(hib)AASELSSHQR_	51	>tr|Q0E466|Q0E466_ORYSJ Proteasome subunit alpha type OS=Oryza sativa subsp. japonica GN=Os02g0133800 PE=2 SV=1;>sp|P52428|PSA1_ORYSJ Proteasome subunit alpha type-1 OS=Oryza sativa subsp. japonica GN=PAF1 PE=2 SV=1	1	3.7588e-17	0.30093	149.95		chloroplast	PSMA1:20S proteasome subunit alpha 6 [EC:3.4.25.1];
Q0E466	_FEGYNDYTPEQLIK(hib)DALSAIK_	189	>tr|Q0E466|Q0E466_ORYSJ Proteasome subunit alpha type OS=Oryza sativa subsp. japonica GN=Os02g0133800 PE=2 SV=1;>sp|P52428|PSA1_ORYSJ Proteasome subunit alpha type-1 OS=Oryza sativa subsp. japonica GN=PAF1 PE=2 SV=1	1	1.80223e-05	1.7435	91.276	..........KD.........	chloroplast	PSMA1:20S proteasome subunit alpha 6 [EC:3.4.25.1];
Q0E466	_K(hib)DDGTVEPFEMIDVK_	217	>tr|Q0E466|Q0E466_ORYSJ Proteasome subunit alpha type OS=Oryza sativa subsp. japonica GN=Os02g0133800 PE=2 SV=1;>sp|P52428|PSA1_ORYSJ Proteasome subunit alpha type-1 OS=Oryza sativa subsp. japonica GN=PAF1 PE=2 SV=1	1	0.000486351	-0.48902	81.656	..........KD.........	chloroplast	PSMA1:20S proteasome subunit alpha 6 [EC:3.4.25.1];
Q0E466	_DALSAIK(hib)ETLQGEK_	196	>tr|Q0E466|Q0E466_ORYSJ Proteasome subunit alpha type OS=Oryza sativa subsp. japonica GN=Os02g0133800 PE=2 SV=1;>sp|P52428|PSA1_ORYSJ Proteasome subunit alpha type-1 OS=Oryza sativa subsp. japonica GN=PAF1 PE=2 SV=1	1	4.21207e-16	0.3345	171.36	..........KE.........	chloroplast	PSMA1:20S proteasome subunit alpha 6 [EC:3.4.25.1];
Q0E466	_LADK(hib)AQVCTQR_	115	>tr|Q0E466|Q0E466_ORYSJ Proteasome subunit alpha type OS=Oryza sativa subsp. japonica GN=Os02g0133800 PE=2 SV=1;>sp|P52428|PSA1_ORYSJ Proteasome subunit alpha type-1 OS=Oryza sativa subsp. japonica GN=PAF1 PE=2 SV=1	1	7.6037e-08	-1.1519	146.16	.........DK..........	chloroplast	PSMA1:20S proteasome subunit alpha 6 [EC:3.4.25.1];
Q0E466	_ETLQGEK(hib)LTSSNCTVAIVGR_	203	>tr|Q0E466|Q0E466_ORYSJ Proteasome subunit alpha type OS=Oryza sativa subsp. japonica GN=Os02g0133800 PE=2 SV=1;>sp|P52428|PSA1_ORYSJ Proteasome subunit alpha type-1 OS=Oryza sativa subsp. japonica GN=PAF1 PE=2 SV=1	1	2.92227e-53	0.16615	225.86	.........EK..........	chloroplast	PSMA1:20S proteasome subunit alpha 6 [EC:3.4.25.1];
Q0E466	_KDDGTVEPFEMIDVK(hib)R_	231	>tr|Q0E466|Q0E466_ORYSJ Proteasome subunit alpha type OS=Oryza sativa subsp. japonica GN=Os02g0133800 PE=2 SV=1;>sp|P52428|PSA1_ORYSJ Proteasome subunit alpha type-1 OS=Oryza sativa subsp. japonica GN=PAF1 PE=2 SV=1	1	6.03235e-05	-0.037835	112.34	........D.K..........	chloroplast	PSMA1:20S proteasome subunit alpha 6 [EC:3.4.25.1];
Q0E471	_LDLLK(hib)EIGGTR_	109	>tr|Q0E471|Q0E471_ORYSJ Os02g0133300 protein OS=Oryza sativa subsp. japonica GN=Os02g0133300 PE=4 SV=1	1	0.000139696	-1.7969	106.67	.......D..K..........	cytosol
Q0E4G1	_ANATVSIVHSNTK(hib)KPEEITR_	273	>tr|Q0E4G1|Q0E4G1_ORYSJ Os02g0120900 protein OS=Oryza sativa subsp. japonica GN=Os02g0120900 PE=3 SV=1	0.806942	1.13985e-06	0.3653	122.94		chloroplast
Q0E4K1	_FAGELAHPK(hib)VSPELR_	458	>sp|Q0E4K1|CATA1_ORYSJ Catalase isozyme A OS=Oryza sativa subsp. japonica GN=CATA PE=2 SV=1;>tr|Q6Z7B1|Q6Z7B1_ORYSJ Catalase catA-like protein OS=Oryza sativa subsp. japonica GN=P0036E06.27-2 PE=4 SV=1	1	0.00250604	-0.53583	68.751		cytosol	katE:catalase [EC:1.11.1.6];katE:catalase [EC:1.11.1.6];katE:catalase [EC:1.11.1.6];katE:catalase [EC:1.11.1.6];
Q0E4K1	_FHWK(hib)PTCGVSCLMDDEATLVGGK_	227	>sp|Q0E4K1|CATA1_ORYSJ Catalase isozyme A OS=Oryza sativa subsp. japonica GN=CATA PE=2 SV=1	1	2.40817e-05	-0.31942	81.696		cytosol	katE:catalase [EC:1.11.1.6];katE:catalase [EC:1.11.1.6];katE:catalase [EC:1.11.1.6];katE:catalase [EC:1.11.1.6];
Q0E4K1	_FPDVIHAFK(hib)PNPR_	159	>sp|Q0E4K1|CATA1_ORYSJ Catalase isozyme A OS=Oryza sativa subsp. japonica GN=CATA PE=2 SV=1	1	0.0253567	-0.40265	54.772		cytosol	katE:catalase [EC:1.11.1.6];katE:catalase [EC:1.11.1.6];katE:catalase [EC:1.11.1.6];katE:catalase [EC:1.11.1.6];
Q0E4K1	_GASAK(hib)GFFECTHDVTDITCADFLR_	72	>sp|Q0E4K1|CATA1_ORYSJ Catalase isozyme A OS=Oryza sativa subsp. japonica GN=CATA PE=2 SV=1	1	1.10441e-16	-0.96109	131.77		cytosol	katE:catalase [EC:1.11.1.6];katE:catalase [EC:1.11.1.6];katE:catalase [EC:1.11.1.6];katE:catalase [EC:1.11.1.6];
Q0E4K1	_GPILLEDYHLIEK(hib)VAHFAR_	50	>sp|Q0E4K1|CATA1_ORYSJ Catalase isozyme A OS=Oryza sativa subsp. japonica GN=CATA PE=2 SV=1	1	1.46468e-06	-0.050414	105.02	.........EK..........	cytosol	katE:catalase [EC:1.11.1.6];katE:catalase [EC:1.11.1.6];katE:catalase [EC:1.11.1.6];katE:catalase [EC:1.11.1.6];
Q0E4K1	_FRPSSSFDTK(hib)TTTTNAGAPVWNDNEALTVGPR_	15	>sp|Q0E4K1|CATA1_ORYSJ Catalase isozyme A OS=Oryza sativa subsp. japonica GN=CATA PE=2 SV=1	1	1.56712e-42	0.92402	167.97	........D.K..........	cytosol	katE:catalase [EC:1.11.1.6];katE:catalase [EC:1.11.1.6];katE:catalase [EC:1.11.1.6];katE:catalase [EC:1.11.1.6];
Q0E4K1	_QNDFK(hib)QPGER_	429	>sp|Q0E4K1|CATA1_ORYSJ Catalase isozyme A OS=Oryza sativa subsp. japonica GN=CATA PE=2 SV=1;>tr|Q6Z7B1|Q6Z7B1_ORYSJ Catalase catA-like protein OS=Oryza sativa subsp. japonica GN=P0036E06.27-2 PE=4 SV=1	1	6.21429e-06	-0.12553	150.1	........D.K..........	cytosol	katE:catalase [EC:1.11.1.6];katE:catalase [EC:1.11.1.6];katE:catalase [EC:1.11.1.6];katE:catalase [EC:1.11.1.6];
Q0E4K1	_FDFDPLDDTK(hib)TWPEDEVPLRPVGR_	291	>sp|Q0E4K1|CATA1_ORYSJ Catalase isozyme A OS=Oryza sativa subsp. japonica GN=CATA PE=2 SV=1	1	0.00541553	-0.0011114	69.704	.......D..K..........	cytosol	katE:catalase [EC:1.11.1.6];katE:catalase [EC:1.11.1.6];katE:catalase [EC:1.11.1.6];katE:catalase [EC:1.11.1.6];
Q0E4K7	_LVGTK(hib)NYYDVR_	323	>tr|Q0E4K7|Q0E4K7_ORYSJ Os02g0114200 protein OS=Oryza sativa subsp. japonica GN=Os02g0114200 PE=2 SV=1;>sp|P37891|CBP3_ORYSJ Serine carboxypeptidase 3 OS=Oryza sativa subsp. japonica GN=CBP3 PE=2 SV=1	1	0.00311442	1.8813	74.611	..........K...D......	extracellular
Q0E4K7	_FFGDK(hib)AVK_	350	>tr|Q0E4K7|Q0E4K7_ORYSJ Os02g0114200 protein OS=Oryza sativa subsp. japonica GN=Os02g0114200 PE=2 SV=1;>sp|P37891|CBP3_ORYSJ Serine carboxypeptidase 3 OS=Oryza sativa subsp. japonica GN=CBP3 PE=2 SV=1	1	0.0327467	1.3421	40.352	.........DK..........	extracellular
Q0E4Q0	_HK(hib)GSFETIHVEDALGHQFATR_	202	>tr|Q0E4Q0|Q0E4Q0_ORYSJ 40S ribosomal protein S4 OS=Oryza sativa subsp. japonica GN=Os02g0105900 PE=1 SV=1;>sp|P49398|RS4_ORYSJ 40S ribosomal protein S4 OS=Oryza sativa subsp. japonica GN=RPS4 PE=2 SV=3;>tr|Q6L588|Q6L588_ORYSJ Putative 40S ribosomal protei	1	2.12633e-32	-0.42067	168.64		chloroplast	RP-S4e:small subunit ribosomal protein S4e;
Q0E4Q0	_LK(hib)YALTYR_	53	>tr|Q0E4Q0|Q0E4Q0_ORYSJ 40S ribosomal protein S4 OS=Oryza sativa subsp. japonica GN=Os02g0105900 PE=1 SV=1;>sp|P49398|RS4_ORYSJ 40S ribosomal protein S4 OS=Oryza sativa subsp. japonica GN=RPS4 PE=2 SV=3;>tr|Q6L588|Q6L588_ORYSJ Putative 40S ribosomal protei	1	0.00326049	1.9944	118.32		chloroplast	RP-S4e:small subunit ribosomal protein S4e;
Q0E4Q0	_SVQFGQK(hib)GIPYLNTYDGR_	134	>tr|Q0E4Q0|Q0E4Q0_ORYSJ 40S ribosomal protein S4 OS=Oryza sativa subsp. japonica GN=Os02g0105900 PE=1 SV=1;>sp|P49398|RS4_ORYSJ 40S ribosomal protein S4 OS=Oryza sativa subsp. japonica GN=RPS4 PE=2 SV=3;>tr|Q5ZBX1|Q5ZBX1_ORYSJ Os01g0358400 protein OS=Oryza	1	2.485e-11	0.30444	130.46		chloroplast	RP-S4e:small subunit ribosomal protein S4e;
Q0E4Q0	_TYPAGFMDVISIPK(hib)TGENYR_	94	>tr|Q0E4Q0|Q0E4Q0_ORYSJ 40S ribosomal protein S4 OS=Oryza sativa subsp. japonica GN=Os02g0105900 PE=1 SV=1;>sp|P49398|RS4_ORYSJ 40S ribosomal protein S4 OS=Oryza sativa subsp. japonica GN=RPS4 PE=2 SV=3;>tr|Q5ZBX1|Q5ZBX1_ORYSJ Os01g0358400 protein OS=Oryza	1	3.32238e-11	-1.9853	122.83		chloroplast	RP-S4e:small subunit ribosomal protein S4e;
Q0E4Q0	_LNAPK(hib)HWM(ox)LDK_	16	>tr|Q0E4Q0|Q0E4Q0_ORYSJ 40S ribosomal protein S4 OS=Oryza sativa subsp. japonica GN=Os02g0105900 PE=1 SV=1;>sp|P49398|RS4_ORYSJ 40S ribosomal protein S4 OS=Oryza sativa subsp. japonica GN=RPS4 PE=2 SV=3;>tr|Q5ZBX1|Q5ZBX1_ORYSJ Os01g0358400 protein OS=Oryza	1	9.9689e-05	1.1135	107.34	..........K....D.....	chloroplast	RP-S4e:small subunit ribosomal protein S4e;
Q0E4Q0	_IDLETNK(hib)IVDFIK_	168	>tr|Q0E4Q0|Q0E4Q0_ORYSJ 40S ribosomal protein S4 OS=Oryza sativa subsp. japonica GN=Os02g0105900 PE=1 SV=1;>sp|P49398|RS4_ORYSJ 40S ribosomal protein S4 OS=Oryza sativa subsp. japonica GN=RPS4 PE=2 SV=3;>tr|Q6L588|Q6L588_ORYSJ Putative 40S ribosomal protei	1	4.14396e-08	4.16	134.68	..........K..D.......	chloroplast	RP-S4e:small subunit ribosomal protein S4e;
Q0E4Q0	_LQSVK(hib)DEDAK_	115	>tr|Q0E4Q0|Q0E4Q0_ORYSJ 40S ribosomal protein S4 OS=Oryza sativa subsp. japonica GN=Os02g0105900 PE=1 SV=1;>sp|P49398|RS4_ORYSJ 40S ribosomal protein S4 OS=Oryza sativa subsp. japonica GN=RPS4 PE=2 SV=3;>tr|Q5ZBX1|Q5ZBX1_ORYSJ Os01g0358400 protein OS=Oryza	1	2.53951e-05	-1.3554	136.96	..........KD.........	chloroplast	RP-S4e:small subunit ribosomal protein S4e;
Q0E4Q0	_HWMLDK(hib)LGGAFAPK_	22	>tr|Q0E4Q0|Q0E4Q0_ORYSJ 40S ribosomal protein S4 OS=Oryza sativa subsp. japonica GN=Os02g0105900 PE=1 SV=1;>sp|P49398|RS4_ORYSJ 40S ribosomal protein S4 OS=Oryza sativa subsp. japonica GN=RPS4 PE=2 SV=3;>tr|Q5ZBX1|Q5ZBX1_ORYSJ Os01g0358400 protein OS=Oryza	1	2.89709e-14	-1.5557	153.14	.........DK..........	chloroplast	RP-S4e:small subunit ribosomal protein S4e;
Q0E4Q0	_GIK(hib)LSIIEEQR_	245	>tr|Q0E4Q0|Q0E4Q0_ORYSJ 40S ribosomal protein S4 OS=Oryza sativa subsp. japonica GN=Os02g0105900 PE=1 SV=1;>sp|P49398|RS4_ORYSJ 40S ribosomal protein S4 OS=Oryza sativa subsp. japonica GN=RPS4 PE=2 SV=3;>tr|Q5ZBX1|Q5ZBX1_ORYSJ Os01g0358400 protein OS=Oryza	1	0.000118704	-0.21154	107.06	.........IK..........	chloroplast	RP-S4e:small subunit ribosomal protein S4e;
Q0E4Q0	_HVLVDGK(hib)VR_	75	>tr|Q0E4Q0|Q0E4Q0_ORYSJ 40S ribosomal protein S4 OS=Oryza sativa subsp. japonica GN=Os02g0105900 PE=1 SV=1;>sp|P49398|RS4_ORYSJ 40S ribosomal protein S4 OS=Oryza sativa subsp. japonica GN=RPS4 PE=2 SV=3;>tr|Q5ZBX1|Q5ZBX1_ORYSJ Os01g0358400 protein OS=Oryza	1	0.00773281	-1.1551	87.476	........D.K..........	chloroplast	RP-S4e:small subunit ribosomal protein S4e;
Q0E4Q0	_LLYDTK(hib)GR_	106	>tr|Q0E4Q0|Q0E4Q0_ORYSJ 40S ribosomal protein S4 OS=Oryza sativa subsp. japonica GN=Os02g0105900 PE=1 SV=1;>sp|P49398|RS4_ORYSJ 40S ribosomal protein S4 OS=Oryza sativa subsp. japonica GN=RPS4 PE=2 SV=3;>tr|Q6L588|Q6L588_ORYSJ Putative 40S ribosomal protei	1	0.00241436	-0.86187	132.57	........D.K..........	chloroplast	RP-S4e:small subunit ribosomal protein S4e;
Q0E4Q0	_LQSVKDEDAK(hib)FK_	120	>tr|Q0E4Q0|Q0E4Q0_ORYSJ 40S ribosomal protein S4 OS=Oryza sativa subsp. japonica GN=Os02g0105900 PE=1 SV=1;>sp|P49398|RS4_ORYSJ 40S ribosomal protein S4 OS=Oryza sativa subsp. japonica GN=RPS4 PE=2 SV=3;>tr|Q5ZBX1|Q5ZBX1_ORYSJ Os01g0358400 protein OS=Oryza	1	0.000379936	-0.20619	117.2	........D.K..........	chloroplast	RP-S4e:small subunit ribosomal protein S4e;
Q0E4Q0	_ANDTIK(hib)IDLETNK_	161	>tr|Q0E4Q0|Q0E4Q0_ORYSJ 40S ribosomal protein S4 OS=Oryza sativa subsp. japonica GN=Os02g0105900 PE=1 SV=1;>sp|P49398|RS4_ORYSJ 40S ribosomal protein S4 OS=Oryza sativa subsp. japonica GN=RPS4 PE=2 SV=3;>tr|Q6L588|Q6L588_ORYSJ Putative 40S ribosomal protei	1	0.00425147	-1.3946	69.327	.......D..K..........	chloroplast	RP-S4e:small subunit ribosomal protein S4e;
Q0ILK1	_LMALSEADK(hib)PYVVK_	190	>tr|Q0ILK1|Q0ILK1_ORYSJ Os12g0640600 protein OS=Oryza sativa subsp. japonica GN=Os12g0640600 PE=4 SV=1	1	0.0288	1.2451	47.037	.........DK..........	cytosol
Q0ILQ6	_TAINVNDVFHEIAK(hib)R_	170	>tr|Q0ILQ6|Q0ILQ6_ORYSJ Os12g0631100 protein OS=Oryza sativa subsp. japonica GN=LOC_Os12g43550 PE=2 SV=1	1	0.000220661	1.0254	81.327		chloroplast	RAB5C:Ras-related protein Rab-5C;RAB5C:Ras-related protein Rab-5C;
Q0ILS0	_ATTTTLMK(hib)DVVGGAAEALPADMVATR_	140	>tr|Q0ILS0|Q0ILS0_ORYSJ Os12g0626500 protein OS=Oryza sativa subsp. japonica GN=Os12g0626500 PE=4 SV=1	1	8.37789e-17	1.0011	134.63	..........KD.........	nuclear
Q0ILS0	_DK(hib)AVAADQGGGGGDLR_	31	>tr|Q0ILS0|Q0ILS0_ORYSJ Os12g0626500 protein OS=Oryza sativa subsp. japonica GN=Os12g0626500 PE=4 SV=1	1	1.90052e-05	-0.071089	113.01	.........DK..........	nuclear
Q0ILS0	_RPDGDDGENK(hib)ATTTTLMK_	132	>tr|Q0ILS0|Q0ILS0_ORYSJ Os12g0626500 protein OS=Oryza sativa subsp. japonica GN=Os12g0626500 PE=4 SV=1	1	6.84489e-12	-1.1047	154.49	......D...K..........	nuclear
Q0IM09	_SGHVPGSK(hib)CVPFPQLLDSSQK_	305	>tr|Q0IM09|Q0IM09_ORYSJ Sulfurtransferase OS=Oryza sativa subsp. japonica GN=Os12g0608600 PE=4 SV=1	1	0.033882	0.384	48.077		chloroplast	TST:thiosulfate/3-mercaptopyruvate sulfurtransferase [EC:2.8.1.1 2.8.1.2];TST:thiosulfate/3-mercaptopyruvate sulfurtransferase [EC:2.8.1.1 2.8.1.2];TST:thiosulfate/3-mercaptopyruvate sulfurtransferase [EC:2.8.1.1 2.8.1.2];TST:thiosulfate/3-mercaptopyruvate sulfurtransferase [EC:2.8.1.1 2.8.1.2];
Q0IM09	_TEPVVSAEWLHANLK(hib)DPDVK_	102	>tr|Q0IM09|Q0IM09_ORYSJ Sulfurtransferase OS=Oryza sativa subsp. japonica GN=Os12g0608600 PE=4 SV=1	1	0.000625089	1.9625	73.294	..........KD.........	chloroplast	TST:thiosulfate/3-mercaptopyruvate sulfurtransferase [EC:2.8.1.1 2.8.1.2];TST:thiosulfate/3-mercaptopyruvate sulfurtransferase [EC:2.8.1.1 2.8.1.2];TST:thiosulfate/3-mercaptopyruvate sulfurtransferase [EC:2.8.1.1 2.8.1.2];TST:thiosulfate/3-mercaptopyruvate sulfurtransferase [EC:2.8.1.1 2.8.1.2];
Q0IM09	_EAIEK(hib)VYQGQLVGPSTFEAK_	238	>tr|Q0IM09|Q0IM09_ORYSJ Sulfurtransferase OS=Oryza sativa subsp. japonica GN=Os12g0608600 PE=4 SV=1	1	0.00381982	1.38	65.149	.........EK..........	chloroplast	TST:thiosulfate/3-mercaptopyruvate sulfurtransferase [EC:2.8.1.1 2.8.1.2];TST:thiosulfate/3-mercaptopyruvate sulfurtransferase [EC:2.8.1.1 2.8.1.2];TST:thiosulfate/3-mercaptopyruvate sulfurtransferase [EC:2.8.1.1 2.8.1.2];TST:thiosulfate/3-mercaptopyruvate sulfurtransferase [EC:2.8.1.1 2.8.1.2];
Q0IM09	_DGIVVYDGK(hib)GLFSAAR_	180	>tr|Q0IM09|Q0IM09_ORYSJ Sulfurtransferase OS=Oryza sativa subsp. japonica GN=Os12g0608600 PE=4 SV=1	1	4.3321e-06	1.2307	114.27	........D.K..........	chloroplast	TST:thiosulfate/3-mercaptopyruvate sulfurtransferase [EC:2.8.1.1 2.8.1.2];TST:thiosulfate/3-mercaptopyruvate sulfurtransferase [EC:2.8.1.1 2.8.1.2];TST:thiosulfate/3-mercaptopyruvate sulfurtransferase [EC:2.8.1.1 2.8.1.2];TST:thiosulfate/3-mercaptopyruvate sulfurtransferase [EC:2.8.1.1 2.8.1.2];
Q0IM09	_ENIDAK(hib)THQLIDAR_	272	>tr|Q0IM09|Q0IM09_ORYSJ Sulfurtransferase OS=Oryza sativa subsp. japonica GN=Os12g0608600 PE=4 SV=1	1	4.71315e-05	0.822	111.81	........D.K..........	chloroplast	TST:thiosulfate/3-mercaptopyruvate sulfurtransferase [EC:2.8.1.1 2.8.1.2];TST:thiosulfate/3-mercaptopyruvate sulfurtransferase [EC:2.8.1.1 2.8.1.2];TST:thiosulfate/3-mercaptopyruvate sulfurtransferase [EC:2.8.1.1 2.8.1.2];TST:thiosulfate/3-mercaptopyruvate sulfurtransferase [EC:2.8.1.1 2.8.1.2];
Q0IM09	_LQPHLIWNLDQVK(hib)ENIDAK_	266	>tr|Q0IM09|Q0IM09_ORYSJ Sulfurtransferase OS=Oryza sativa subsp. japonica GN=Os12g0608600 PE=4 SV=1	1	4.8764e-07	-1.9458	108.75	.......D..K..........	chloroplast	TST:thiosulfate/3-mercaptopyruvate sulfurtransferase [EC:2.8.1.1 2.8.1.2];TST:thiosulfate/3-mercaptopyruvate sulfurtransferase [EC:2.8.1.1 2.8.1.2];TST:thiosulfate/3-mercaptopyruvate sulfurtransferase [EC:2.8.1.1 2.8.1.2];TST:thiosulfate/3-mercaptopyruvate sulfurtransferase [EC:2.8.1.1 2.8.1.2];
Q0IM09	_ASGYDVESSASSDAILK(hib)ASAAR_	228	>tr|Q0IM09|Q0IM09_ORYSJ Sulfurtransferase OS=Oryza sativa subsp. japonica GN=Os12g0608600 PE=4 SV=1	1	1.05642e-12	0.13146	133.98	......D...K..........	chloroplast	TST:thiosulfate/3-mercaptopyruvate sulfurtransferase [EC:2.8.1.1 2.8.1.2];TST:thiosulfate/3-mercaptopyruvate sulfurtransferase [EC:2.8.1.1 2.8.1.2];TST:thiosulfate/3-mercaptopyruvate sulfurtransferase [EC:2.8.1.1 2.8.1.2];TST:thiosulfate/3-mercaptopyruvate sulfurtransferase [EC:2.8.1.1 2.8.1.2];
Q0IMS5	_K(hib)LIGATNPLQAEPGTIR_	157	>tr|Q0IMS5|Q0IMS5_ORYSJ Nucleoside diphosphate kinase OS=Oryza sativa subsp. japonica GN=LOC_Os12g36194 PE=2 SV=1	1	0.000250551	0.59778	87.429		chloroplast	ndk:nucleoside-diphosphate kinase [EC:2.7.4.6];ndk:nucleoside-diphosphate kinase [EC:2.7.4.6];ndk:nucleoside-diphosphate kinase [EC:2.7.4.6];ndk:nucleoside-diphosphate kinase [EC:2.7.4.6];
Q0IMS5	_DLAQEHYK(hib)DLK_	121	>tr|Q0IMS5|Q0IMS5_ORYSJ Nucleoside diphosphate kinase OS=Oryza sativa subsp. japonica GN=LOC_Os12g36194 PE=2 SV=1	1	1.38138e-07	0.79811	143.31	..........KD.........	chloroplast	ndk:nucleoside-diphosphate kinase [EC:2.7.4.6];ndk:nucleoside-diphosphate kinase [EC:2.7.4.6];ndk:nucleoside-diphosphate kinase [EC:2.7.4.6];ndk:nucleoside-diphosphate kinase [EC:2.7.4.6];
Q0IMS5	_LFQCPK(hib)DLAQEHYK_	113	>tr|Q0IMS5|Q0IMS5_ORYSJ Nucleoside diphosphate kinase OS=Oryza sativa subsp. japonica GN=LOC_Os12g36194 PE=2 SV=1	1	0.0120204	-2.4433	57.034	..........KD.........	chloroplast	ndk:nucleoside-diphosphate kinase [EC:2.7.4.6];ndk:nucleoside-diphosphate kinase [EC:2.7.4.6];ndk:nucleoside-diphosphate kinase [EC:2.7.4.6];ndk:nucleoside-diphosphate kinase [EC:2.7.4.6];
Q0IMT5	_ATK(hib)AVAMFQSLAAK_	163	>tr|Q0IMT5|Q0IMT5_ORYSJ Os12g0543600 protein OS=Oryza sativa subsp. japonica GN=Os12g0543600 PE=4 SV=1	1	0.0028287	-0.035646	73.245		nuclear
Q0IMT5	_DVVVGAGFSGHGFK(hib)MGPAVGR_	369	>tr|Q0IMT5|Q0IMT5_ORYSJ Os12g0543600 protein OS=Oryza sativa subsp. japonica GN=Os12g0543600 PE=4 SV=1	1	0.00692999	0.23218	67.227		nuclear
Q0IMT5	_TSSGEEFHGAK(hib)CIITVGAWASK_	210	>tr|Q0IMT5|Q0IMT5_ORYSJ Os12g0543600 protein OS=Oryza sativa subsp. japonica GN=Os12g0543600 PE=4 SV=1	1	0.000153034	-0.29575	78.976		nuclear
Q0IMW8	_SYAVVFDAVYTPK(hib)ETR_	96	>tr|Q0IMW8|Q0IMW8_ORYSJ Os12g0534000 protein (Fragment) OS=Oryza sativa subsp. japonica GN=Os12g0534000 PE=4 SV=1	1	1.41434e-12	1.0269	143.97	..........KE.........	cytosol
Q0IN14	_EVSTEEYNEFYK(hib)K_	388	>tr|Q0IN14|Q0IN14_ORYSJ Hsp90 protein, expressed OS=Oryza sativa subsp. japonica GN=LOC_Os12g32986 PE=3 SV=1	1	0.0017962	-0.18338	74.987		chloroplast	HSP90B:heat shock protein 90kDa beta;HSP90B:heat shock protein 90kDa beta;
Q0IN14	_GYTK(hib)EVEVDEPVEAK_	326	>tr|Q0IN14|Q0IN14_ORYSJ Hsp90 protein, expressed OS=Oryza sativa subsp. japonica GN=LOC_Os12g32986 PE=3 SV=1	1	0.000113522	0.81858	92.661	..........KE.........	chloroplast	HSP90B:heat shock protein 90kDa beta;HSP90B:heat shock protein 90kDa beta;
Q0IN14	_HAPFLEK(hib)LNEK_	585	>tr|Q0IN14|Q0IN14_ORYSJ Hsp90 protein, expressed OS=Oryza sativa subsp. japonica GN=LOC_Os12g32986 PE=3 SV=1	1	0.00497192	0.38945	69.815	.........EK..........	chloroplast	HSP90B:heat shock protein 90kDa beta;HSP90B:heat shock protein 90kDa beta;
Q0IN14	_FVDISK(hib)EDLDLGDKNEEK_	621	>tr|Q0IN14|Q0IN14_ORYSJ Hsp90 protein, expressed OS=Oryza sativa subsp. japonica GN=LOC_Os12g32986 PE=3 SV=1	1	0.000667929	-1.4502	91.401	.......D..K..........	chloroplast	HSP90B:heat shock protein 90kDa beta;HSP90B:heat shock protein 90kDa beta;
Q0IN14	_QEYSQTCDWIK(hib)K_	649	>tr|Q0IN14|Q0IN14_ORYSJ Hsp90 protein, expressed OS=Oryza sativa subsp. japonica GN=LOC_Os12g32986 PE=3 SV=1	1	0.0124083	1.2286	58.313	.......D..K..........	chloroplast	HSP90B:heat shock protein 90kDa beta;HSP90B:heat shock protein 90kDa beta;
Q0INA3	_LQYSDNSVATK(hib)ELTK_	271	>tr|Q0INA3|Q0INA3_ORYSJ Ubiquitin carboxyl-terminal hydrolase (Fragment) OS=Oryza sativa subsp. japonica GN=Os12g0489100 PE=3 SV=1;>tr|C7J965|C7J965_ORYSJ Os11g0573000 protein (Fragment) OS=Oryza sativa subsp. japonica GN=Os11g0573000 PE=4 SV=1	1	0.00167058	-0.37338	69.331	..........KE.........	cytosol
Q0INF6	_DAQIGLFPVEYAK(hib)NCAK_	310	>tr|Q0INF6|Q0INF6_ORYSJ Os12g0464400 protein (Fragment) OS=Oryza sativa subsp. japonica GN=Os12g0464400 PE=3 SV=1	1	7.85891e-09	-2.2213	126.91		extracellular
Q0INF6	_NCAK(hib)AMVQAVR_	314	>tr|Q0INF6|Q0INF6_ORYSJ Os12g0464400 protein (Fragment) OS=Oryza sativa subsp. japonica GN=Os12g0464400 PE=3 SV=1	1	0.000474726	0.93238	91.656		extracellular
Q0INF6	_FLK(hib)DHGEMEVDQEMR_	285	>tr|Q0INF6|Q0INF6_ORYSJ Os12g0464400 protein (Fragment) OS=Oryza sativa subsp. japonica GN=Os12g0464400 PE=3 SV=1	1	1.19614e-29	-0.98847	203.53	..........KD.........	extracellular
Q0INM3	_DLAVEAK(hib)CSPPSTTK_	905	>sp|Q0INM3|BGA15_ORYSJ Beta-galactosidase 15 OS=Oryza sativa subsp. japonica GN=Os12g0429200 PE=2 SV=1	1	0.0299867	2.6542	47.548		chloroplast
Q0INM3	_GVLK(hib)DLAVEAK_	898	>sp|Q0INM3|BGA15_ORYSJ Beta-galactosidase 15 OS=Oryza sativa subsp. japonica GN=Os12g0429200 PE=2 SV=1	1	0.0182904	-0.32785	58.172	..........KD.........	chloroplast
Q0INM3	_IVTLMK(hib)EEK_	200	>sp|Q0INM3|BGA15_ORYSJ Beta-galactosidase 15 OS=Oryza sativa subsp. japonica GN=Os12g0429200 PE=2 SV=1	1	0.00544926	1.3322	79.489	..........KE.........	chloroplast
Q0INM3	_DLHTAIK(hib)LCEPALIAVDGSPQYIK_	377	>sp|Q0INM3|BGA15_ORYSJ Beta-galactosidase 15 OS=Oryza sativa subsp. japonica GN=Os12g0429200 PE=2 SV=1	1	0.0041184	-3.3641	60.8	.........IK..........	chloroplast
Q0INM5	_LRPGQPDAIQEASTSDMEDASTSSGGQK(hib)SSGSHANLDEK_	372	>tr|Q0INM5|Q0INM5_ORYSJ Os12g0428600 protein (Fragment) OS=Oryza sativa subsp. japonica GN=Os12g0428600 PE=4 SV=2	1	0.018851	-0.53467	66.225		cytosol	HUWE1:E3 ubiquitin-protein ligase HUWE1 [EC:6.3.2.19];
Q0INM5	_SSGSHANLDEK(hib)HNAFVK_	383	>tr|Q0INM5|Q0INM5_ORYSJ Os12g0428600 protein (Fragment) OS=Oryza sativa subsp. japonica GN=Os12g0428600 PE=4 SV=2	1	0.000216625	0.82906	90.561	.........EK..........	cytosol	HUWE1:E3 ubiquitin-protein ligase HUWE1 [EC:6.3.2.19];
Q0INM5	_NIK(hib)VTEENKHEYVNR_	632	>tr|Q0INM5|Q0INM5_ORYSJ Os12g0428600 protein (Fragment) OS=Oryza sativa subsp. japonica GN=Os12g0428600 PE=4 SV=2	1	6.66821e-05	-1.2616	115.91	.........IK..........	cytosol	HUWE1:E3 ubiquitin-protein ligase HUWE1 [EC:6.3.2.19];
Q0INQ6	_ANAVALGNHLMSK(hib)GYK_	323	>tr|Q0INQ6|Q0INQ6_ORYSJ Serine hydroxymethyltransferase (Fragment) OS=Oryza sativa subsp. japonica GN=Os12g0409000 PE=1 SV=1	1	0.000271995	0.84655	86.873		mitochondria	glyA:glycine hydroxymethyltransferase [EC:2.1.2.1];glyA:glycine hydroxymethyltransferase [EC:2.1.2.1];glyA:glycine hydroxymethyltransferase [EC:2.1.2.1];glyA:glycine hydroxymethyltransferase [EC:2.1.2.1];glyA:glycine hydroxymethyltransferase [EC:2.1.2.1];glyA:glycine hydroxymethyltransferase [EC:2.1.2.1];glyA:glycine hydroxymethyltransferase [EC:2.1.2.1];glyA:glycine hydroxymethyltransferase [EC:…
Q0INQ6	_IMGLDLPSGGHLTHGYYTAGGK(hib)K_	136	>tr|Q0INQ6|Q0INQ6_ORYSJ Serine hydroxymethyltransferase (Fragment) OS=Oryza sativa subsp. japonica GN=Os12g0409000 PE=1 SV=1	1	2.16801e-12	-0.11173	118.05		mitochondria	glyA:glycine hydroxymethyltransferase [EC:2.1.2.1];glyA:glycine hydroxymethyltransferase [EC:2.1.2.1];glyA:glycine hydroxymethyltransferase [EC:2.1.2.1];glyA:glycine hydroxymethyltransferase [EC:2.1.2.1];glyA:glycine hydroxymethyltransferase [EC:2.1.2.1];glyA:glycine hydroxymethyltransferase [EC:2.1.2.1];glyA:glycine hydroxymethyltransferase [EC:2.1.2.1];glyA:glycine hydroxymethyltransferase [EC:…
Q0INQ6	_K(hib)GQPEGALYDYEDR_	256	>tr|Q0INQ6|Q0INQ6_ORYSJ Serine hydroxymethyltransferase (Fragment) OS=Oryza sativa subsp. japonica GN=Os12g0409000 PE=1 SV=1	1	0.000999875	0.3826	81.632		mitochondria	glyA:glycine hydroxymethyltransferase [EC:2.1.2.1];glyA:glycine hydroxymethyltransferase [EC:2.1.2.1];glyA:glycine hydroxymethyltransferase [EC:2.1.2.1];glyA:glycine hydroxymethyltransferase [EC:2.1.2.1];glyA:glycine hydroxymethyltransferase [EC:2.1.2.1];glyA:glycine hydroxymethyltransferase [EC:2.1.2.1];glyA:glycine hydroxymethyltransferase [EC:2.1.2.1];glyA:glycine hydroxymethyltransferase [EC:…
Q0INQ6	_PLGLTGNK(hib)VEK_	350	>tr|Q0INQ6|Q0INQ6_ORYSJ Serine hydroxymethyltransferase (Fragment) OS=Oryza sativa subsp. japonica GN=Os12g0409000 PE=1 SV=1	1	0.00190761	0.90475	82.505		mitochondria	glyA:glycine hydroxymethyltransferase [EC:2.1.2.1];glyA:glycine hydroxymethyltransferase [EC:2.1.2.1];glyA:glycine hydroxymethyltransferase [EC:2.1.2.1];glyA:glycine hydroxymethyltransferase [EC:2.1.2.1];glyA:glycine hydroxymethyltransferase [EC:2.1.2.1];glyA:glycine hydroxymethyltransferase [EC:2.1.2.1];glyA:glycine hydroxymethyltransferase [EC:2.1.2.1];glyA:glycine hydroxymethyltransferase [EC:…
Q0INQ6	_YFNEGLENNK(hib)DIEDLR_	432	>tr|Q0INQ6|Q0INQ6_ORYSJ Serine hydroxymethyltransferase (Fragment) OS=Oryza sativa subsp. japonica GN=Os12g0409000 PE=1 SV=1	1	6.71973e-08	1.2902	119.46	..........KD.........	mitochondria	glyA:glycine hydroxymethyltransferase [EC:2.1.2.1];glyA:glycine hydroxymethyltransferase [EC:2.1.2.1];glyA:glycine hydroxymethyltransferase [EC:2.1.2.1];glyA:glycine hydroxymethyltransferase [EC:2.1.2.1];glyA:glycine hydroxymethyltransferase [EC:2.1.2.1];glyA:glycine hydroxymethyltransferase [EC:2.1.2.1];glyA:glycine hydroxymethyltransferase [EC:2.1.2.1];glyA:glycine hydroxymethyltransferase [EC:…
Q0INQ6	_AEVEK(hib)FATSFEMPGFR_	443	>tr|Q0INQ6|Q0INQ6_ORYSJ Serine hydroxymethyltransferase (Fragment) OS=Oryza sativa subsp. japonica GN=Os12g0409000 PE=1 SV=1	1	1.32991e-14	3.7864	150.05	.........EK..........	mitochondria	glyA:glycine hydroxymethyltransferase [EC:2.1.2.1];glyA:glycine hydroxymethyltransferase [EC:2.1.2.1];glyA:glycine hydroxymethyltransferase [EC:2.1.2.1];glyA:glycine hydroxymethyltransferase [EC:2.1.2.1];glyA:glycine hydroxymethyltransferase [EC:2.1.2.1];glyA:glycine hydroxymethyltransferase [EC:2.1.2.1];glyA:glycine hydroxymethyltransferase [EC:2.1.2.1];glyA:glycine hydroxymethyltransferase [EC:…
Q0INQ6	_LEEK(hib)AMDFRPK_	167	>tr|Q0INQ6|Q0INQ6_ORYSJ Serine hydroxymethyltransferase (Fragment) OS=Oryza sativa subsp. japonica GN=Os12g0409000 PE=1 SV=1	1	0.00140365	1.7644	85.805	.........EK..........	mitochondria	glyA:glycine hydroxymethyltransferase [EC:2.1.2.1];glyA:glycine hydroxymethyltransferase [EC:2.1.2.1];glyA:glycine hydroxymethyltransferase [EC:2.1.2.1];glyA:glycine hydroxymethyltransferase [EC:2.1.2.1];glyA:glycine hydroxymethyltransferase [EC:2.1.2.1];glyA:glycine hydroxymethyltransferase [EC:2.1.2.1];glyA:glycine hydroxymethyltransferase [EC:2.1.2.1];glyA:glycine hydroxymethyltransferase [EC:…
Q0INQ6	_VSSETGYVDYDK(hib)LEEK_	163	>tr|Q0INQ6|Q0INQ6_ORYSJ Serine hydroxymethyltransferase (Fragment) OS=Oryza sativa subsp. japonica GN=Os12g0409000 PE=1 SV=1	1	0.00338765	-0.36418	63.543	.......D..K..........	mitochondria	glyA:glycine hydroxymethyltransferase [EC:2.1.2.1];glyA:glycine hydroxymethyltransferase [EC:2.1.2.1];glyA:glycine hydroxymethyltransferase [EC:2.1.2.1];glyA:glycine hydroxymethyltransferase [EC:2.1.2.1];glyA:glycine hydroxymethyltransferase [EC:2.1.2.1];glyA:glycine hydroxymethyltransferase [EC:2.1.2.1];glyA:glycine hydroxymethyltransferase [EC:2.1.2.1];glyA:glycine hydroxymethyltransferase [EC:…
Q0INQ6	_PK(hib)LIICGGSAYPR_	174	>tr|Q0INQ6|Q0INQ6_ORYSJ Serine hydroxymethyltransferase (Fragment) OS=Oryza sativa subsp. japonica GN=Os12g0409000 PE=1 SV=1	1	0.000500295	1.3986	86.944	......D...K..........	mitochondria	glyA:glycine hydroxymethyltransferase [EC:2.1.2.1];glyA:glycine hydroxymethyltransferase [EC:2.1.2.1];glyA:glycine hydroxymethyltransferase [EC:2.1.2.1];glyA:glycine hydroxymethyltransferase [EC:2.1.2.1];glyA:glycine hydroxymethyltransferase [EC:2.1.2.1];glyA:glycine hydroxymethyltransferase [EC:2.1.2.1];glyA:glycine hydroxymethyltransferase [EC:2.1.2.1];glyA:glycine hydroxymethyltransferase [EC:…
Q0INR5	_FDLGK(hib)LMEVHGDYK_	227	>tr|Q0INR5|Q0INR5_ORYSJ 40S ribosomal protein S3a OS=Oryza sativa subsp. japonica GN=LOC_Os12g21798 PE=3 SV=1	1	0.00044846	-2.5125	81.632		cytosol	RP-S3Ae:small subunit ribosomal protein S3Ae;
Q0INR5	_LMEVHGDYK(hib)EDVGTK_	236	>tr|Q0INR5|Q0INR5_ORYSJ 40S ribosomal protein S3a OS=Oryza sativa subsp. japonica GN=LOC_Os12g21798 PE=3 SV=1	1	0.0295733	0.45949	51.317	..........KE.........	cytosol	RP-S3Ae:small subunit ribosomal protein S3Ae;
Q0INV7	_FGHEFLEFEFRPDGK(hib)LR_	43	>tr|Q0INV7|Q0INV7_ORYSJ Mago nashi-2 protein OS=Oryza sativa subsp. japonica GN=Os12g0287200 PE=2 SV=1;>sp|P49030|MGN_ORYSJ Protein mago nashi homolog OS=Oryza sativa subsp. japonica GN=Os12g0287200 PE=2 SV=2;>tr|Q0J8J9|Q0J8J9_ORYSJ Os08g0107900 protein (F	1	0.00543887	0.72	70.451	........D.K..........	cytoskeleton	MAGOH:protein mago nashi;MAGOH:protein mago nashi;MAGOH:protein mago nashi;
Q0IP20	_VTFDEK(hib)MEIR_	12	>tr|Q0IP20|Q0IP20_ORYSJ Os12g0263500 protein (Fragment) OS=Oryza sativa subsp. japonica GN=Os12g0263500 PE=4 SV=1;>tr|Q0IP21|Q0IP21_ORYSJ Os12g0263200 protein OS=Oryza sativa subsp. japonica GN=Os12g0263200 PE=4 SV=2	1	0.0543376	1.7496	68.536	.........EK..........	cytosol
Q0IP84	_AAVAAK(hib)TPLGIK_	70	>tr|Q0IP84|Q0IP84_ORYSJ Os12g0236400 protein OS=Oryza sativa subsp. japonica GN=Os12g0236400 PE=2 SV=1;>sp|Q08479|KAD1_ORYSJ Adenylate kinase A OS=Oryza sativa subsp. japonica GN=ADK-A PE=2 SV=1	1	0.0014685	-0.04485	85.813		cytosol	adk:adenylate kinase [EC:2.7.4.3];adk:adenylate kinase [EC:2.7.4.3];adk:adenylate kinase [EC:2.7.4.3];
Q0IP84	_KDDTAAVLK(hib)SR_	197	>tr|Q0IP84|Q0IP84_ORYSJ Os12g0236400 protein OS=Oryza sativa subsp. japonica GN=Os12g0236400 PE=2 SV=1;>sp|Q08479|KAD1_ORYSJ Adenylate kinase A OS=Oryza sativa subsp. japonica GN=ADK-A PE=2 SV=1	1	6.52149e-10	0.34799	186.58		cytosol	adk:adenylate kinase [EC:2.7.4.3];adk:adenylate kinase [EC:2.7.4.3];adk:adenylate kinase [EC:2.7.4.3];
Q0IP84	_EVTVEVQK(hib)ALS_	238	>tr|Q0IP84|Q0IP84_ORYSJ Os12g0236400 protein OS=Oryza sativa subsp. japonica GN=Os12g0236400 PE=2 SV=1;>sp|Q08479|KAD1_ORYSJ Adenylate kinase A OS=Oryza sativa subsp. japonica GN=ADK-A PE=2 SV=1	1	0.0450114	1.6826	56.548		cytosol	adk:adenylate kinase [EC:2.7.4.3];adk:adenylate kinase [EC:2.7.4.3];adk:adenylate kinase [EC:2.7.4.3];
Q0IP84	_VILVGPPGCGK(hib)GTQSPLIK_	41	>tr|Q0IP84|Q0IP84_ORYSJ Os12g0236400 protein OS=Oryza sativa subsp. japonica GN=Os12g0236400 PE=2 SV=1;>sp|Q08479|KAD1_ORYSJ Adenylate kinase A OS=Oryza sativa subsp. japonica GN=ADK-A PE=2 SV=1	1	0.0139026	0.73722	58.693		cytosol	adk:adenylate kinase [EC:2.7.4.3];adk:adenylate kinase [EC:2.7.4.3];adk:adenylate kinase [EC:2.7.4.3];
Q0IP84	_FAPPK(hib)TPGLDDVTGEPLIQR_	173	>tr|Q0IP84|Q0IP84_ORYSJ Os12g0236400 protein OS=Oryza sativa subsp. japonica GN=Os12g0236400 PE=2 SV=1;>sp|Q08479|KAD1_ORYSJ Adenylate kinase A OS=Oryza sativa subsp. japonica GN=ADK-A PE=2 SV=1	1	1.06753e-13	-0.64992	136.49	..........K....D.....	cytosol	adk:adenylate kinase [EC:2.7.4.3];adk:adenylate kinase [EC:2.7.4.3];adk:adenylate kinase [EC:2.7.4.3];
Q0IP84	_TSCQK(hib)GFILDGFPR_	107	>tr|Q0IP84|Q0IP84_ORYSJ Os12g0236400 protein OS=Oryza sativa subsp. japonica GN=Os12g0236400 PE=2 SV=1;>sp|Q08479|KAD1_ORYSJ Adenylate kinase A OS=Oryza sativa subsp. japonica GN=ADK-A PE=2 SV=1	1	0.00010397	0.74536	109.44	..........K....D.....	cytosol	adk:adenylate kinase [EC:2.7.4.3];adk:adenylate kinase [EC:2.7.4.3];adk:adenylate kinase [EC:2.7.4.3];
Q0IP84	_LEAFHVQTK(hib)PVIDYYTK_	208	>tr|Q0IP84|Q0IP84_ORYSJ Os12g0236400 protein OS=Oryza sativa subsp. japonica GN=Os12g0236400 PE=2 SV=1;>sp|Q08479|KAD1_ORYSJ Adenylate kinase A OS=Oryza sativa subsp. japonica GN=ADK-A PE=2 SV=1	1	4.0873e-11	0.99513	132.79	..........K...D......	cytosol	adk:adenylate kinase [EC:2.7.4.3];adk:adenylate kinase [EC:2.7.4.3];adk:adenylate kinase [EC:2.7.4.3];
Q0IP84	_GTQSPLIK(hib)DEFCLCHLATGDMLR_	49	>tr|Q0IP84|Q0IP84_ORYSJ Os12g0236400 protein OS=Oryza sativa subsp. japonica GN=Os12g0236400 PE=2 SV=1;>sp|Q08479|KAD1_ORYSJ Adenylate kinase A OS=Oryza sativa subsp. japonica GN=ADK-A PE=2 SV=1	1	9.70869e-06	-1.1006	86.832	..........KD.........	cytosol	adk:adenylate kinase [EC:2.7.4.3];adk:adenylate kinase [EC:2.7.4.3];adk:adenylate kinase [EC:2.7.4.3];
Q0IP84	_K(hib)DDTAAVLK_	189	>tr|Q0IP84|Q0IP84_ORYSJ Os12g0236400 protein OS=Oryza sativa subsp. japonica GN=Os12g0236400 PE=2 SV=1;>sp|Q08479|KAD1_ORYSJ Adenylate kinase A OS=Oryza sativa subsp. japonica GN=ADK-A PE=2 SV=1	1	0.0550704	1.1896	57.174	..........KD.........	cytosol	adk:adenylate kinase [EC:2.7.4.3];adk:adenylate kinase [EC:2.7.4.3];adk:adenylate kinase [EC:2.7.4.3];
Q0IP84	_AK(hib)EAMDKGELVSDDLVVGIIDEAMK_	78	>tr|Q0IP84|Q0IP84_ORYSJ Os12g0236400 protein OS=Oryza sativa subsp. japonica GN=Os12g0236400 PE=2 SV=1;>sp|Q08479|KAD1_ORYSJ Adenylate kinase A OS=Oryza sativa subsp. japonica GN=ADK-A PE=2 SV=1;>tr|Q0IT43|Q0IT43_ORYSJ Os11g0312400 protein OS=Oryza sativa	0.999692	0.000409176	0.41097	81.974	..........KE.........	cytosol	adk:adenylate kinase [EC:2.7.4.3];adk:adenylate kinase [EC:2.7.4.3];adk:adenylate kinase [EC:2.7.4.3];
Q0IP84	_EAMDK(hib)GELVSDDLVVGIIDEAMK_	83	>tr|Q0IP84|Q0IP84_ORYSJ Os12g0236400 protein OS=Oryza sativa subsp. japonica GN=Os12g0236400 PE=2 SV=1;>sp|Q08479|KAD1_ORYSJ Adenylate kinase A OS=Oryza sativa subsp. japonica GN=ADK-A PE=2 SV=1;>tr|Q0IT43|Q0IT43_ORYSJ Os11g0312400 protein OS=Oryza sativa	1	2.10081e-21	-2.3968	140.59	.........DK..........	cytosol	adk:adenylate kinase [EC:2.7.4.3];adk:adenylate kinase [EC:2.7.4.3];adk:adenylate kinase [EC:2.7.4.3];
Q0IP84	_GELVSDDLVVGIIDEAMK(hib)K_	101	>tr|Q0IP84|Q0IP84_ORYSJ Os12g0236400 protein OS=Oryza sativa subsp. japonica GN=Os12g0236400 PE=2 SV=1;>sp|Q08479|KAD1_ORYSJ Adenylate kinase A OS=Oryza sativa subsp. japonica GN=ADK-A PE=2 SV=1;>tr|Q0IT43|Q0IT43_ORYSJ Os11g0312400 protein OS=Oryza sativa	1	1.8937e-31	-1.7114	167.14	......D...K..........	cytosol	adk:adenylate kinase [EC:2.7.4.3];adk:adenylate kinase [EC:2.7.4.3];adk:adenylate kinase [EC:2.7.4.3];
Q0IP84	_PVIDYYTK(hib)K_	216	>tr|Q0IP84|Q0IP84_ORYSJ Os12g0236400 protein OS=Oryza sativa subsp. japonica GN=Os12g0236400 PE=2 SV=1;>sp|Q08479|KAD1_ORYSJ Adenylate kinase A OS=Oryza sativa subsp. japonica GN=ADK-A PE=2 SV=1	1	0.00338201	-0.30682	111.61	......D...K..........	cytosol	adk:adenylate kinase [EC:2.7.4.3];adk:adenylate kinase [EC:2.7.4.3];adk:adenylate kinase [EC:2.7.4.3];
Q0IP84	_LDEMLAK(hib)QGTK_	130	>tr|Q0IP84|Q0IP84_ORYSJ Os12g0236400 protein OS=Oryza sativa subsp. japonica GN=Os12g0236400 PE=2 SV=1;>sp|Q08479|KAD1_ORYSJ Adenylate kinase A OS=Oryza sativa subsp. japonica GN=ADK-A PE=2 SV=1	1	4.08172e-05	-0.029663	128.88	.....D....K..........	cytosol	adk:adenylate kinase [EC:2.7.4.3];adk:adenylate kinase [EC:2.7.4.3];adk:adenylate kinase [EC:2.7.4.3];
Q0IPE5	_QTDLLVAAAK(hib)TGK_	129	>tr|Q0IPE5|Q0IPE5_ORYSJ 2-dehydro-3-deoxyphosphooctonate aldolase, putative, expressed (Fragment) OS=Oryza sativa subsp. japonica GN=LOC_Os12g10784 PE=3 SV=1	1	0.000306449	1.8399	98.942		cytosol	kdsA:2-dehydro-3-deoxyphosphooctonate aldolase (KDO 8-P synthase) [EC:2.5.1.55];
Q0IPE5	_VK(hib)ATYDIPVVTDVHESHQCEAVGR_	84	>tr|Q0IPE5|Q0IPE5_ORYSJ 2-dehydro-3-deoxyphosphooctonate aldolase, putative, expressed (Fragment) OS=Oryza sativa subsp. japonica GN=LOC_Os12g10784 PE=3 SV=1	1	2.0953e-09	0.55223	108.57	..........K...D......	cytosol	kdsA:2-dehydro-3-deoxyphosphooctonate aldolase (KDO 8-P synthase) [EC:2.5.1.55];
Q0IPS1	_IPTVEIGTAK(hib)EDAFR_	149	>tr|Q0IPS1|Q0IPS1_ORYSJ Os12g0171200 protein OS=Oryza sativa subsp. japonica GN=Os12g0171200 PE=3 SV=1	1	0.00560354	-2.1538	65.038	..........KE.........	chloroplast
Q0IPU6	_DDVSKPCHLTSFVGYK(hib)AGMTHIVR_	50	>tr|Q0IPU6|Q0IPU6_ORYSJ Os12g0167900 protein OS=Oryza sativa subsp. japonica GN=RPL3A PE=2 SV=1;>sp|P35684|RL3_ORYSJ 60S ribosomal protein L3 OS=Oryza sativa subsp. japonica GN=RPL3 PE=2 SV=2	0.999926	0.0209872	-0.43985	58.812		chloroplast	RP-L3e:large subunit ribosomal protein L3e;
Q0IPU6	_DEM(ox)IDIIGVTK(hib)GK_	225	>tr|Q0IPU6|Q0IPU6_ORYSJ Os12g0167900 protein OS=Oryza sativa subsp. japonica GN=RPL3A PE=2 SV=1;>sp|P35684|RL3_ORYSJ 60S ribosomal protein L3 OS=Oryza sativa subsp. japonica GN=RPL3 PE=2 SV=2;>tr|Q53JG0|Q53JG0_ORYSJ 60S ribosomal protein L3, putative, expr	1	0.000166767	-1.3057	106.32		chloroplast	RP-L3e:large subunit ribosomal protein L3e;
Q0IPU6	_GK(hib)GYEGVVTR_	227	>tr|Q0IPU6|Q0IPU6_ORYSJ Os12g0167900 protein OS=Oryza sativa subsp. japonica GN=RPL3A PE=2 SV=1;>sp|P35684|RL3_ORYSJ 60S ribosomal protein L3 OS=Oryza sativa subsp. japonica GN=RPL3 PE=2 SV=2;>tr|Q53JG0|Q53JG0_ORYSJ 60S ribosomal protein L3, putative, expr	1	0.000576652	-1.208	99.568		chloroplast	RP-L3e:large subunit ribosomal protein L3e;
Q0IPU6	_DITPMGGFPHYGVVK(hib)GDYLMIK_	322	>tr|Q0IPU6|Q0IPU6_ORYSJ Os12g0167900 protein OS=Oryza sativa subsp. japonica GN=RPL3A PE=2 SV=1;>sp|P35684|RL3_ORYSJ 60S ribosomal protein L3 OS=Oryza sativa subsp. japonica GN=RPL3 PE=2 SV=2;>tr|Q53JG0|Q53JG0_ORYSJ 60S ribosomal protein L3, putative, expr	1	0.0211504	-1.0988	51.31		chloroplast	RP-L3e:large subunit ribosomal protein L3e;
Q0IPU6	_FYK(hib)NWCK_	120	>tr|Q0IPU6|Q0IPU6_ORYSJ Os12g0167900 protein OS=Oryza sativa subsp. japonica GN=RPL3A PE=2 SV=1;>sp|P35684|RL3_ORYSJ 60S ribosomal protein L3 OS=Oryza sativa subsp. japonica GN=RPL3 PE=2 SV=2;>tr|Q53JG0|Q53JG0_ORYSJ 60S ribosomal protein L3, putative, expr	1	0.0190529	-1.4026	60.788		chloroplast	RP-L3e:large subunit ribosomal protein L3e;
Q0IPU6	_IGK(hib)SGQESHAACTEFDR_	290	>tr|Q0IPU6|Q0IPU6_ORYSJ Os12g0167900 protein OS=Oryza sativa subsp. japonica GN=RPL3A PE=2 SV=1;>sp|P35684|RL3_ORYSJ 60S ribosomal protein L3 OS=Oryza sativa subsp. japonica GN=RPL3 PE=2 SV=2;>tr|Q53JG0|Q53JG0_ORYSJ 60S ribosomal protein L3, putative, expr	1	0.000352368	-0.62105	84.653		chloroplast	RP-L3e:large subunit ribosomal protein L3e;
Q0IPU6	_K(hib)AHLM(ox)EIQINGGTIADK_	178	>tr|Q0IPU6|Q0IPU6_ORYSJ Os12g0167900 protein OS=Oryza sativa subsp. japonica GN=RPL3A PE=2 SV=1;>sp|P35684|RL3_ORYSJ 60S ribosomal protein L3 OS=Oryza sativa subsp. japonica GN=RPL3 PE=2 SV=2;>tr|Q53JG0|Q53JG0_ORYSJ 60S ribosomal protein L3, putative, expr	1	4.27452e-31	1.1584	180.88		chloroplast	RP-L3e:large subunit ribosomal protein L3e;
Q0IPU6	_LALEEIK(hib)LK_	359	>tr|Q0IPU6|Q0IPU6_ORYSJ Os12g0167900 protein OS=Oryza sativa subsp. japonica GN=RPL3A PE=2 SV=1;>sp|P35684|RL3_ORYSJ 60S ribosomal protein L3 OS=Oryza sativa subsp. japonica GN=RPL3 PE=2 SV=2;>tr|Q53JG0|Q53JG0_ORYSJ 60S ribosomal protein L3, putative, expr	1	0.00787477	0.66278	73.233	..........K....D.....	chloroplast	RP-L3e:large subunit ribosomal protein L3e;
Q0IPU6	_YALK(hib)YDSDAGKK_	136	>tr|Q0IPU6|Q0IPU6_ORYSJ Os12g0167900 protein OS=Oryza sativa subsp. japonica GN=RPL3A PE=2 SV=1;>sp|P35684|RL3_ORYSJ 60S ribosomal protein L3 OS=Oryza sativa subsp. japonica GN=RPL3 PE=2 SV=2;>tr|Q53JG0|Q53JG0_ORYSJ 60S ribosomal protein L3, putative, expr	1	0.00026738	-0.30168	109.72	..........K...D......	chloroplast	RP-L3e:large subunit ribosomal protein L3e;
Q0IPU6	_LK(hib)FIDTSSK_	361	>tr|Q0IPU6|Q0IPU6_ORYSJ Os12g0167900 protein OS=Oryza sativa subsp. japonica GN=RPL3A PE=2 SV=1;>sp|P35684|RL3_ORYSJ 60S ribosomal protein L3 OS=Oryza sativa subsp. japonica GN=RPL3 PE=2 SV=2;>tr|Q53JG0|Q53JG0_ORYSJ 60S ribosomal protein L3, putative, expr	1	0.00128505	-0.7999	110.76	..........K..D.......	chloroplast	RP-L3e:large subunit ribosomal protein L3e;
Q0IPU6	_EIPVDAVFQK(hib)DEMIDIIGVTK_	214	>tr|Q0IPU6|Q0IPU6_ORYSJ Os12g0167900 protein OS=Oryza sativa subsp. japonica GN=RPL3A PE=2 SV=1;>sp|P35684|RL3_ORYSJ 60S ribosomal protein L3 OS=Oryza sativa subsp. japonica GN=RPL3 PE=2 SV=2;>tr|Q53JG0|Q53JG0_ORYSJ 60S ribosomal protein L3, putative, expr	1	0.00377731	1.0067	60.635	..........KD.........	chloroplast	RP-L3e:large subunit ribosomal protein L3e;
Q0IPU6	_K(hib)EIQM(ox)QLEK_	144	>tr|Q0IPU6|Q0IPU6_ORYSJ Os12g0167900 protein OS=Oryza sativa subsp. japonica GN=RPL3A PE=2 SV=1;>sp|P35684|RL3_ORYSJ 60S ribosomal protein L3 OS=Oryza sativa subsp. japonica GN=RPL3 PE=2 SV=2;>tr|Q53JG0|Q53JG0_ORYSJ 60S ribosomal protein L3, putative, expr	1	0.000241851	-0.14809	143.5	..........KE.........	chloroplast	RP-L3e:large subunit ribosomal protein L3e;
Q0IPU6	_AHLMEIQINGGTIADK(hib)VDYGYK_	194	>tr|Q0IPU6|Q0IPU6_ORYSJ Os12g0167900 protein OS=Oryza sativa subsp. japonica GN=RPL3A PE=2 SV=1;>sp|P35684|RL3_ORYSJ 60S ribosomal protein L3 OS=Oryza sativa subsp. japonica GN=RPL3 PE=2 SV=2;>tr|Q53JG0|Q53JG0_ORYSJ 60S ribosomal protein L3, putative, expr	1	1.73896e-06	-1.6585	96.848	.........DK..........	chloroplast	RP-L3e:large subunit ribosomal protein L3e;
Q0IPU6	_EIQM(ox)QLEK(hib)M(ox)K_	152	>tr|Q0IPU6|Q0IPU6_ORYSJ Os12g0167900 protein OS=Oryza sativa subsp. japonica GN=RPL3A PE=2 SV=1;>sp|P35684|RL3_ORYSJ 60S ribosomal protein L3 OS=Oryza sativa subsp. japonica GN=RPL3 PE=2 SV=2;>tr|Q53JG0|Q53JG0_ORYSJ 60S ribosomal protein L3, putative, expr	1	7.91996e-06	-1.2607	145.99	.........EK..........	chloroplast	RP-L3e:large subunit ribosomal protein L3e;
Q0IPU6	_FFEK(hib)EIPVDAVFQK_	204	>tr|Q0IPU6|Q0IPU6_ORYSJ Os12g0167900 protein OS=Oryza sativa subsp. japonica GN=RPL3A PE=2 SV=1;>sp|P35684|RL3_ORYSJ 60S ribosomal protein L3 OS=Oryza sativa subsp. japonica GN=RPL3 PE=2 SV=2;>tr|Q53JG0|Q53JG0_ORYSJ 60S ribosomal protein L3, putative, expr	1	0.0435643	-2.1507	43.316	.........EK..........	chloroplast	RP-L3e:large subunit ribosomal protein L3e;
Q0IPU6	_TEK(hib)DITPMGGFPHYGVVK_	307	>tr|Q0IPU6|Q0IPU6_ORYSJ Os12g0167900 protein OS=Oryza sativa subsp. japonica GN=RPL3A PE=2 SV=1;>sp|P35684|RL3_ORYSJ 60S ribosomal protein L3 OS=Oryza sativa subsp. japonica GN=RPL3 PE=2 SV=2;>tr|Q53JG0|Q53JG0_ORYSJ 60S ribosomal protein L3, putative, expr	1	3.1464e-05	0.37082	98.227	.........EK..........	chloroplast	RP-L3e:large subunit ribosomal protein L3e;
Q0IPU6	_DDVSK(hib)PCHLTSFVGYK_	39	>tr|Q0IPU6|Q0IPU6_ORYSJ Os12g0167900 protein OS=Oryza sativa subsp. japonica GN=RPL3A PE=2 SV=1;>sp|P35684|RL3_ORYSJ 60S ribosomal protein L3 OS=Oryza sativa subsp. japonica GN=RPL3 PE=2 SV=2	1	5.05076e-05	-0.69496	97.073	.......D..K..........	chloroplast	RP-L3e:large subunit ribosomal protein L3e;
Q0IPU6	_VDYGYK(hib)FFEK_	200	>tr|Q0IPU6|Q0IPU6_ORYSJ Os12g0167900 protein OS=Oryza sativa subsp. japonica GN=RPL3A PE=2 SV=1;>sp|P35684|RL3_ORYSJ 60S ribosomal protein L3 OS=Oryza sativa subsp. japonica GN=RPL3 PE=2 SV=2;>tr|Q53JG0|Q53JG0_ORYSJ 60S ribosomal protein L3, putative, expr	1	0.00476517	-1.2531	72.2	......D...K..........	chloroplast	RP-L3e:large subunit ribosomal protein L3e;
Q0IPU6	_FIDTSSK(hib)FGHGR_	368	>tr|Q0IPU6|Q0IPU6_ORYSJ Os12g0167900 protein OS=Oryza sativa subsp. japonica GN=RPL3A PE=2 SV=1;>sp|P35684|RL3_ORYSJ 60S ribosomal protein L3 OS=Oryza sativa subsp. japonica GN=RPL3 PE=2 SV=2;>tr|Q53JG0|Q53JG0_ORYSJ 60S ribosomal protein L3, putative, expr	1	5.58596e-16	0.59844	196.88	......D...K..........	chloroplast	RP-L3e:large subunit ribosomal protein L3e;
Q0IPU6	_GDYLMIK(hib)GCCVGPK_	329	>tr|Q0IPU6|Q0IPU6_ORYSJ Os12g0167900 protein OS=Oryza sativa subsp. japonica GN=RPL3A PE=2 SV=1;>sp|P35684|RL3_ORYSJ 60S ribosomal protein L3 OS=Oryza sativa subsp. japonica GN=RPL3 PE=2 SV=2;>tr|Q53JG0|Q53JG0_ORYSJ 60S ribosomal protein L3, putative, expr	1	0.00131935	-1.1036	75.102	.....D....K..........	chloroplast	RP-L3e:large subunit ribosomal protein L3e;
Q0IQF7	_GGGK(hib)TSQIYAIR_	80	>sp|Q0IQF7|RS16_ORYSJ 40S ribosomal protein S16 OS=Oryza sativa subsp. japonica GN=RPS16A PE=2 SV=1	1	4.96625e-05	-3.5175	118.28		chloroplast	RP-S16e:small subunit ribosomal protein S16e;
Q0IQF7	_LK(hib)AFEPILLAGR_	53	>sp|Q0IQF7|RS16_ORYSJ 40S ribosomal protein S16 OS=Oryza sativa subsp. japonica GN=RPS16A PE=2 SV=1	1	0.000383626	0.095553	95.094		chloroplast	RP-S16e:small subunit ribosomal protein S16e;
Q0IQF7	_QAIAK(hib)ALVAYYQK_	93	>sp|Q0IQF7|RS16_ORYSJ 40S ribosomal protein S16 OS=Oryza sativa subsp. japonica GN=RPS16A PE=2 SV=1	1	0.0503635	0.52126	41.339		chloroplast	RP-S16e:small subunit ribosomal protein S16e;
Q0IQF7	_TAVAVSYCK(hib)PGR_	29	>sp|Q0IQF7|RS16_ORYSJ 40S ribosomal protein S16 OS=Oryza sativa subsp. japonica GN=RPS16A PE=2 SV=1	1	0.00052826	0.551	89.356		chloroplast	RP-S16e:small subunit ribosomal protein S16e;
Q0IQF7	_ALVAYYQK(hib)YVDEASK_	101	>sp|Q0IQF7|RS16_ORYSJ 40S ribosomal protein S16 OS=Oryza sativa subsp. japonica GN=RPS16A PE=2 SV=1	1	8.33411e-06	0.10976	123.29	..........K..D.......	chloroplast	RP-S16e:small subunit ribosomal protein S16e;
Q0IQF7	_EVK(hib)DIFAR_	112	>sp|Q0IQF7|RS16_ORYSJ 40S ribosomal protein S16 OS=Oryza sativa subsp. japonica GN=RPS16A PE=2 SV=1	1	0.00406149	-1.396	110.31	..........KD.........	chloroplast	RP-S16e:small subunit ribosomal protein S16e;
Q0IQF7	_FK(hib)DIDMR_	67	>sp|Q0IQF7|RS16_ORYSJ 40S ribosomal protein S16 OS=Oryza sativa subsp. japonica GN=RPS16A PE=2 SV=1	1	0.00866658	-0.36851	98.997	..........KD.........	chloroplast	RP-S16e:small subunit ribosomal protein S16e;
Q0IQK7	_CLK(hib)SLAGSIK_	54	>tr|Q0IQK7|Q0IQK7_ORYSJ Non-specific lipid-transfer protein (Fragment) OS=Oryza sativa subsp. japonica GN=Os12g0115500 PE=3 SV=2;>tr|Q0IV34|Q0IV34_ORYSJ Non-specific lipid-transfer protein OS=Oryza sativa subsp. japonica GN=Os11g0116200 PE=3 SV=1	1	0.0214485	-1.0944	54.784		chloroplast
Q0IQK7	_SLAGSIK(hib)SLNLGTVAGVPGK_	61	>tr|Q0IQK7|Q0IQK7_ORYSJ Non-specific lipid-transfer protein (Fragment) OS=Oryza sativa subsp. japonica GN=Os12g0115500 PE=3 SV=2;>tr|Q0IV34|Q0IV34_ORYSJ Non-specific lipid-transfer protein OS=Oryza sativa subsp. japonica GN=Os11g0116200 PE=3 SV=1	1	0.0181475	-1.0495	58.93	.........IK..........	chloroplast
Q0IR97	_DGATDPTFLYFSHGLK(hib)EVK_	164	>tr|Q0IR97|Q0IR97_ORYSJ 21 kDa protein OS=Oryza sativa subsp. japonica GN=Os11g0660500 PE=2 SV=1;>sp|P35681|TCTP_ORYSJ Translationally-controlled tumor protein homolog OS=Oryza sativa subsp. japonica GN=TCTP PE=1 SV=1	1	4.3552e-12	-1.4361	127.44		cytosol
Q0IR97	_NIEGATK(hib)YLLGK_	119	>tr|Q0IR97|Q0IR97_ORYSJ 21 kDa protein OS=Oryza sativa subsp. japonica GN=Os11g0660500 PE=2 SV=1;>sp|P35681|TCTP_ORYSJ Translationally-controlled tumor protein homolog OS=Oryza sativa subsp. japonica GN=TCTP PE=1 SV=1	1	0.000824339	-0.84862	86.911		cytosol
Q0IR97	_NLSAK(hib)LDAEK_	101	>tr|Q0IR97|Q0IR97_ORYSJ 21 kDa protein OS=Oryza sativa subsp. japonica GN=Os11g0660500 PE=2 SV=1;>sp|P35681|TCTP_ORYSJ Translationally-controlled tumor protein homolog OS=Oryza sativa subsp. japonica GN=TCTP PE=1 SV=1	1	3.1077e-14	-0.14628	162.7		cytosol
Q0IR97	_YLLGK(hib)LK_	124	>tr|Q0IR97|Q0IR97_ORYSJ 21 kDa protein OS=Oryza sativa subsp. japonica GN=Os11g0660500 PE=2 SV=1;>sp|P35681|TCTP_ORYSJ Translationally-controlled tumor protein homolog OS=Oryza sativa subsp. japonica GN=TCTP PE=1 SV=1	1	0.0199113	-1.6047	72.355	..........K..D.......	cytosol
Q0IR97	_LK(hib)DLQFFVGESMHDDGGLVFAYYK_	126	>tr|Q0IR97|Q0IR97_ORYSJ 21 kDa protein OS=Oryza sativa subsp. japonica GN=Os11g0660500 PE=2 SV=1;>sp|P35681|TCTP_ORYSJ Translationally-controlled tumor protein homolog OS=Oryza sativa subsp. japonica GN=TCTP PE=1 SV=1	1	0.00443317	-1.3929	57.152	..........KD.........	cytosol
Q0IR97	_LQEQPPFDK(hib)K_	84	>tr|Q0IR97|Q0IR97_ORYSJ 21 kDa protein OS=Oryza sativa subsp. japonica GN=Os11g0660500 PE=2 SV=1;>sp|P35681|TCTP_ORYSJ Translationally-controlled tumor protein homolog OS=Oryza sativa subsp. japonica GN=TCTP PE=1 SV=1	1	0.00128708	-0.32401	97.472	.........DK..........	cytosol
Q0IR97	_LDAEK(hib)QEEFKK_	106	>tr|Q0IR97|Q0IR97_ORYSJ 21 kDa protein OS=Oryza sativa subsp. japonica GN=Os11g0660500 PE=2 SV=1;>sp|P35681|TCTP_ORYSJ Translationally-controlled tumor protein homolog OS=Oryza sativa subsp. japonica GN=TCTP PE=1 SV=1	1	2.01836e-12	0.084778	199.08	.........EK..........	cytosol
Q0IRG6	_TLK(hib)WGLQR_	81	>tr|Q0IRG6|Q0IRG6_ORYSJ Os11g0637800 protein (Fragment) OS=Oryza sativa subsp. japonica GN=Os11g0637800 PE=4 SV=2	1	0.00717554	-2.6791	84.916	.....D....K..........	chloroplast	AGPAT3_4:lysophosphatidic acid acyltransferase / lysophosphatidylinositol acyltransferase [EC:2.3.1.51 2.3.1.-];AGPAT3_4:lysophosphatidic acid acyltransferase / lysophosphatidylinositol acyltransferase [EC:2.3.1.51 2.3.1.-];AGPAT3_4:lysophosphatidic acid acyltransferase / lysophosphatidylinositol acyltransferase [EC:2.3.1.51 2.3.1.-];
Q0IRK4	_YK(hib)GFLYLIK_	31	>tr|Q0IRK4|Q0IRK4_ORYSJ Os11g0621300 protein (Fragment) OS=Oryza sativa subsp. japonica GN=Os11g0621300 PE=4 SV=1	1	0.0204982	0.98797	53.317		cytosol
Q0IRR1	_MK(hib)GIIDEK_	141	>tr|Q0IRR1|Q0IRR1_ORYSJ Os11g0604700 protein (Fragment) OS=Oryza sativa subsp. japonica GN=Os11g0604700 PE=4 SV=2;>tr|Q60EF8|Q60EF8_ORYSJ Os05g0255600 protein OS=Oryza sativa subsp. japonica GN=Os05g0255600 PE=2 SV=1	1	0.00679892	0.2783	88.177	..........K...D......	cytosol
Q0ISB6	_AVK(hib)NPVELDGLR_	140	>tr|Q0ISB6|Q0ISB6_ORYSJ Os11g0539800 protein (Fragment) OS=Oryza sativa subsp. japonica GN=Os11g0539800 PE=3 SV=1;>tr|Q655Z0|Q655Z0_ORYSJ Putative Xaa-Pro aminopeptidase 2 OS=Oryza sativa subsp. japonica GN=P0473H04.2 PE=3 SV=1;>tr|Q0ISB4|Q0ISB4_ORYSJ Meta	1	0.000531018	-0.039029	89.189		chloroplast
Q0ISB6	_LENVLIVK(hib)EANTK_	383	>tr|Q0ISB6|Q0ISB6_ORYSJ Os11g0539800 protein (Fragment) OS=Oryza sativa subsp. japonica GN=Os11g0539800 PE=3 SV=1;>tr|Q655Z0|Q655Z0_ORYSJ Putative Xaa-Pro aminopeptidase 2 OS=Oryza sativa subsp. japonica GN=P0473H04.2 PE=3 SV=1	1	1.63409e-08	-0.78464	139.74	..........KE.........	chloroplast
Q0ISQ1	_LLQPVDK(hib)TLK_	162	>tr|Q0ISQ1|Q0ISQ1_ORYSJ Os11g0482100 protein (Fragment) OS=Oryza sativa subsp. japonica GN=Os11g0482100 PE=4 SV=1	1	0.00994475	-1.603	66.056	.........DK..........	extracellular	SEC24:protein transport protein SEC24;
Q0ISV6	_PLGLTGNK(hib)VEK_	385	>tr|Q0ISV6|Q0ISV6_ORYSJ Serine hydroxymethyltransferase (Fragment) OS=Oryza sativa subsp. japonica GN=Os11g0455800 PE=3 SV=2	1	0.00190761	0.90475	82.505		chloroplast	glyA:glycine hydroxymethyltransferase [EC:2.1.2.1];glyA:glycine hydroxymethyltransferase [EC:2.1.2.1];glyA:glycine hydroxymethyltransferase [EC:2.1.2.1];glyA:glycine hydroxymethyltransferase [EC:2.1.2.1];glyA:glycine hydroxymethyltransferase [EC:2.1.2.1];glyA:glycine hydroxymethyltransferase [EC:2.1.2.1];glyA:glycine hydroxymethyltransferase [EC:2.1.2.1];glyA:glycine hydroxymethyltransferase [EC:…
Q0ISV6	_K(hib)GQPEGAVYDYEDK_	291	>tr|Q0ISV6|Q0ISV6_ORYSJ Serine hydroxymethyltransferase (Fragment) OS=Oryza sativa subsp. japonica GN=Os11g0455800 PE=3 SV=2	1	0.00173137	0.88311	74.789		chloroplast	glyA:glycine hydroxymethyltransferase [EC:2.1.2.1];glyA:glycine hydroxymethyltransferase [EC:2.1.2.1];glyA:glycine hydroxymethyltransferase [EC:2.1.2.1];glyA:glycine hydroxymethyltransferase [EC:2.1.2.1];glyA:glycine hydroxymethyltransferase [EC:2.1.2.1];glyA:glycine hydroxymethyltransferase [EC:2.1.2.1];glyA:glycine hydroxymethyltransferase [EC:2.1.2.1];glyA:glycine hydroxymethyltransferase [EC:…
Q0ISV6	_MCDLCSITLNK(hib)NAVFGDSSALAPGGVR_	399	>tr|Q0ISV6|Q0ISV6_ORYSJ Serine hydroxymethyltransferase (Fragment) OS=Oryza sativa subsp. japonica GN=Os11g0455800 PE=3 SV=2	1	0.00300893	3.6088	64.27		chloroplast	glyA:glycine hydroxymethyltransferase [EC:2.1.2.1];glyA:glycine hydroxymethyltransferase [EC:2.1.2.1];glyA:glycine hydroxymethyltransferase [EC:2.1.2.1];glyA:glycine hydroxymethyltransferase [EC:2.1.2.1];glyA:glycine hydroxymethyltransferase [EC:2.1.2.1];glyA:glycine hydroxymethyltransferase [EC:2.1.2.1];glyA:glycine hydroxymethyltransferase [EC:2.1.2.1];glyA:glycine hydroxymethyltransferase [EC:…
Q0ISV6	_GYK(hib)MVTDGTENHLVLWDLRPLGLTGNK_	361	>tr|Q0ISV6|Q0ISV6_ORYSJ Serine hydroxymethyltransferase (Fragment) OS=Oryza sativa subsp. japonica GN=Os11g0455800 PE=3 SV=2	1	1.6916e-05	-2.6349	90.712	..........K...D......	chloroplast	glyA:glycine hydroxymethyltransferase [EC:2.1.2.1];glyA:glycine hydroxymethyltransferase [EC:2.1.2.1];glyA:glycine hydroxymethyltransferase [EC:2.1.2.1];glyA:glycine hydroxymethyltransferase [EC:2.1.2.1];glyA:glycine hydroxymethyltransferase [EC:2.1.2.1];glyA:glycine hydroxymethyltransferase [EC:2.1.2.1];glyA:glycine hydroxymethyltransferase [EC:2.1.2.1];glyA:glycine hydroxymethyltransferase [EC:…
[truncated: 8,738 more rows]

## Sheet: Table S2 GO biological process
Table S2. GO and KEGG pathway enrichment analyses of 2-hydroxyisobutyrylated proteins.
Sheet 1. Enriched Biological Processes of GO Analysis
GO Terms	Mapping	Background	All mapping	All background	Fold enrichment	Fisher' exact Test P value	Benjamini	Protein IDs
[truncated: 1,294 more rows]

## Sheet: Table S2 GO molecular function
Table S2. GO and KEGG pathway enrichment analyses of 2-hydroxyisobutyrylated proteins.
Sheet 2. Enriched Molecular Functions of GO Analysis
GO Terms	Mapping	Background	All mapping	All background	Fold enrichment	Fisher' exact Test P value	Benjamini	Protein IDs
[truncated: 538 more rows]

## Sheet: Table S2 pathway enrichment
Table S2. GO and KEGG pathway enrichment analyses of 2-hydroxyisobutyrylated proteins.
[truncated: 68 more rows]

[truncated: 6 more sheets: Table S3, Table S4, Table S5, Table S6 Khib_Kac, Table S6 Khib_Ksu, Table S6 Khib_Kac_Ksu]
